# Supplementary material for: Transcriptional profiling and genes involved in acquired thermotolerance in Banana: a non-model crop
Source: Sci Rep. 2018 Jul 16;8:10683. doi: 10.1038/s41598-018-27820-4 (PMC6048128; doi:10.1038/s41598-018-27820-4)
Supplement: Supplementary file 1 — Dataset 1 [file 41598_2018_27820_MOESM1_ESM.xls]

## Sheet: pathways
Supplementary File S1: Pathway analysis of the genes in transcriptome analysis.
Sr no	Name	Occurrences	tot_count	Description
0	Protein modification	38.3681	2370	Protein modification
1	Amino-acid biosynthesis	6.20042	383	Amino-acid biosynthesis
2	Cofactor biosynthesis	5.58524	345	Cofactor biosynthesis
3	Lipid metabolism	5.37478	332	Lipid metabolism
4	Glycan metabolism	4.40343	272	Glycan metabolism
5	Carbohydrate degradation	4.14441	256	Carbohydrate degradation
6	Glycan biosynthesis	2.47693	153	Glycan biosynthesis
7	Phospholipid metabolism	2.31504	143	Phospholipid metabolism
8	Nucleotide-sugar biosynthesis	2.08839	129	Nucleotide-sugar biosynthesis
9	Purine metabolism	2.03983	126	Purine metabolism
10	Carbohydrate metabolism	1.86175	115	Carbohydrate metabolism
11	Amino-acid degradation	1.6351	101	Amino-acid degradation
12	Porphyrin-containing compound metabolism	1.60272	99	Porphyrin-containing compound metabolism
13	Metabolic intermediate biosynthesis	1.57034	97	Metabolic intermediate biosynthesis
14	Secondary metabolite biosynthesis	1.52177	94	Secondary metabolite biosynthesis
15	Aromatic compound metabolism	1.42464	88	Aromatic compound metabolism
16	Carbohydrate biosynthesis	1.42464	88	Carbohydrate biosynthesis
17	Pyrimidine metabolism	1.37607	85	Pyrimidine metabolism
18	Glycolipid biosynthesis	1.29513	80	Glycolipid biosynthesis
19	Plant hormone biosynthesis	1.14943	71	Plant hormone biosynthesis
20	Amine and polyamine biosynthesis	0.777076	48	Amine and polyamine biosynthesis
21	Protein degradation	0.760887	47	Protein degradation
22	Isoprenoid biosynthesis	0.744698	46	Isoprenoid biosynthesis
23	tRNA modification	0.696131	43	tRNA modification
24	Carotenoid biosynthesis	0.647564	40	Carotenoid biosynthesis
25	One-carbon metabolism	0.647564	40	One-carbon metabolism
26	Photosynthesis	0.631374	39	Photosynthesis
27	Cell wall biogenesis	0.582807	36	Cell wall biogenesis
28	Plant hormone metabolism	0.582807	36	Plant hormone metabolism
29	Sulfur metabolism	0.518051	32	Sulfur metabolism
30	Glycerolipid metabolism	0.469484	29	Glycerolipid metabolism
31	Steroid biosynthesis	0.453294	28	Steroid biosynthesis
32	Energy metabolism	0.420916	26	Energy metabolism
33	Polyol metabolism	0.420916	26	Polyol metabolism
34	Secondary metabolite metabolism	0.420916	26	Secondary metabolite metabolism
35	Alkene biosynthesis	0.388538	24	Alkene biosynthesis
36	Pigment biosynthesis	0.372349	23	Pigment biosynthesis
37	Terpene metabolism	0.372349	23	Terpene metabolism
38	Membrane lipid metabolism	0.372349	23	Membrane lipid metabolism
39	Cofactor metabolism	0.323782	20	Cofactor metabolism
40	Nitrogen metabolism	0.291404	18	Nitrogen metabolism
41	Glucan metabolism	0.275215	17	Glucan metabolism
42	Protein biosynthesis	0.242836	15	Protein biosynthesis
43	Phenylpropanoid metabolism	0.242836	15	Phenylpropanoid metabolism
44	Alkaloid biosynthesis	0.242836	15	Alkaloid biosynthesis
45	Metabolic intermediate metabolism	0.226647	14	Metabolic intermediate metabolism
46	Glycan degradation	0.210458	13	Glycan degradation
47	Phytoalexin biosynthesis	0.17808	11	Phytoalexin biosynthesis
48	Plant hormone degradation	0.17808	11	Plant hormone degradation
49	Carbohydrate acid metabolism	0.145702	9	Carbohydrate acid metabolism
50	Genetic information processing	0.129513	8	Genetic information processing
51	Aminoacyl-tRNA biosynthesis	0.113324	7	Aminoacyl-tRNA biosynthesis
52	Fermentation	0.113324	7	Fermentation
53	Quinol/quinone metabolism	0.113324	7	Quinol/quinone metabolism
54	Cofactor degradation	0.0971345	6	Cofactor degradation
55	Bacterial outer membrane biogenesis	0.0809454	5	Bacterial outer membrane biogenesis
56	Thermoadapter biosynthesis	0.0809454	5	Thermoadapter biosynthesis
57	Antibiotic biosynthesis	0.0647564	4	Antibiotic biosynthesis
58	Flavonoid metabolism	0.0485673	3	Flavonoid metabolism
59	Organic acid metabolism	0.0323782	2	Organic acid metabolism
60	Amine and polyamine metabolism	0.0323782	2	Amine and polyamine metabolism
61	Xenobiotic degradation	0.0161891	1	Xenobiotic degradation
62	Glycolipid metabolism	0.0161891	1	Glycolipid metabolism
