# Supplementary material for: Transcriptional profiling and genes involved in acquired thermotolerance in Banana: a non-model crop
Source: Sci Rep. 2018 Jul 16;8:10683. doi: 10.1038/s41598-018-27820-4 (PMC6048128; doi:10.1038/s41598-018-27820-4)
Supplement: Supplementary file 2 — Dataset 4 [file 41598_2018_27820_MOESM2_ESM.xls]

## Sheet: Carbonylation (S4a)
Supplementary File S4: Transcripts up-regulated or down regulated under heat stress conditions.
	Gene id	Fold change	ID	Gene description
1	GSMUA_Achr1G12870_001	2.02776	Ma01_g06470	Putative ATP synthase
2	GSMUA_Achr10G16630_001	4.51296	Ma10_g16670	probable 26S proteasome complex
3	GSMUA_Achr11G19030_001	1.57986	Ma11_g17480	glutamine synthetase
4	GSMUA_Achr8G21480_001	4.50278	Ma08_g22250	thioredoxin domain-containing protein
6	GSMUA_Achr6G33460_001	3.8721	Ma06_g35270	E3 ubiquitin protein ligase
