# Supplementary material for: Transcriptional profiling and genes involved in acquired thermotolerance in Banana: a non-model crop
Source: Sci Rep. 2018 Jul 16;8:10683. doi: 10.1038/s41598-018-27820-4 (PMC6048128; doi:10.1038/s41598-018-27820-4)
Supplement: Supplementary file 3 — Dataset 7 [file 41598_2018_27820_MOESM3_ESM.xls]

## Sheet: Primers
Supplementary file S7: List of primers used for qPCR studies.
Sr No	Genes		Primer	No of Bases
1	Glutathione S transferase	Forward	GGAAGACCCTTACAAGCGAG	20
		Reverse	TCTGTAGATACCCTCCGAACTC	22
2	SOD	Forward	CGTTGATGGAGTAGCTGAGG	20
		Reverse	AGTGGTAAGGCTGAGTTCATG	21
3	Peroxidase	Forward	ACCGCCAAGTTCAGACAG	18
		Reverse	TCCTTCTCAGCCGTGTTATTC	21
4	Omega 3 fatty acid	Forward	TGGCGAGTTGGGTTCTTTTC	20
		Reverse	CAGAGCAACAGAGACAAGAGG	21
5	lipoxygenase	Forward	ACAAGCCATATCTGCCATCG	20
		Reverse	AAGTCATTGTAGGTGGCGTAG	21
6	HSP90	Forward	CCTGAGTCTCTAGTTGTGGAAATC	24
		Reverse	TCGCCGTAAAGAACACCAAC	20
7	HSP70	Forward	ACGGCTTGAAGTGGGATG	18
		Reverse	TCTCCTTCATTCGCTTAACCAC	22
8	DNaJ	Forward	AGTTAGATGGTTCCGATGCTG	21
		Reverse	AGCCTAACATGATCTTCCGTG	21
9	Ascorbate peroxidase	Forward	TGGAACGGAAAGATGAAGAGC	21
		Reverse	AGTTTACCATGAGCCTCAGC	20
10	Serine/Arginine phosphatase	Forward	CCCAATAAGCCATCAAAAGGAG	22
		Reverse	CAACCAGAATCAGCACCAAAC	21
11	Glyceraldehyde 3 phosphate	Forward	TTCCGCCTCCATTTCTCTTC	20
		Reverse	GATCCTTCCGAACCCGTTG	19
12	MYB	Forward	GAATTCCATGTCTAGTCGGACG	22
		Reverse	GGTACCGTGCCATCAGATTC	20
13	HSF	Forward	GAAGACGTTCGAGATGGTAGAG	22
		Reverse	GCTTGAAGTATTTGGGCAAGAG	22
14	sHSP	Forward	GACAAGGAAGCCAAGTACCA	20
		Reverse	CTGTGATGGCTTCGAGGTT	19
