# Supplementary material for: Transcriptional profiling and genes involved in acquired thermotolerance in Banana: a non-model crop
Source: Sci Rep. 2018 Jul 16;8:10683. doi: 10.1038/s41598-018-27820-4 (PMC6048128; doi:10.1038/s41598-018-27820-4)
Supplement: Supplementary file 4 — Dataset 2 [file 41598_2018_27820_MOESM4_ESM.xlsx]

## Sheet: Sheet1
Supplementary File S2: Annotation and classificated based on GFOLD analysis.

## Sheet: IND
#GeneSymbol	GeneName	GFOLD(0.01)	E-FDR	log2fdc	1stRPKM	2ndRPKM
GSMUA_AchrUn_randomG14080_001	GSMUA_AchrUn_randomG14080_001	13.3991	1	15.0075	0.522185	9821.87	Ma02_g01810	cysteine	proteinase	inhibitor	1	{ECO:0000303|PubMed:14697268}-like
GSMUA_AchrUn_randomG14090_001	GSMUA_AchrUn_randomG14090_001	12.3323	1	13.5789	1.36442	7263.93	Ma02_g01800	multicystatin-like
GSMUA_AchrUn_randomG22230_001	GSMUA_AchrUn_randomG22230_001	11.3796	1	12.01	3.17372	5209.91	Ma01_g20340	Hypothetical	protein
GSMUA_AchrUn_randomG12350_001	GSMUA_AchrUn_randomG12350_001	10.5001	1	11.1716	4.19876	3881.23	Ma01_g20350	Putative	Acidic	endochitinase
GSMUA_AchrUn_randomG12340_001	GSMUA_AchrUn_randomG12340_001	8.78876	1	10.399	4.86172	3747.24
GSMUA_Achr10G16610_001	GSMUA_Achr10G16610_001	8.35828	1	11.0921	0	143.374	Ma10_g16650	lysine	histidine	transporter	1
GSMUA_Achr7G04280_001	GSMUA_Achr7G04280_001	8.33686	1	9.06223	2.48806	537.903	Ma07_g04400	protochlorophyllide	reductase-like
GSMUA_Achr8G20840_001	GSMUA_Achr8G20840_001	8.05517	1	8.80388	4.69966	852.743	Ma08_g21660	Heat	shock	cognate	70	kDa	protein
GSMUA_AchrUn_randomG14590_001	GSMUA_AchrUn_randomG14590_001	8.05335	1	10.7879	0	152.429	Ma10_g01400	cytosolic	sulfotransferase	11-like
GSMUA_Achr9G24040_001	GSMUA_Achr9G24040_001	7.93498	1	9.44746	0.566984	200.825	Ma09_g24510	geraniol	8-hydroxylase-like
GSMUA_Achr10G22240_001	GSMUA_Achr10G22240_001	7.68672	1	10.4223	0	109.261	Ma10_g22190	Probable	aquaporin	TIP2-2
GSMUA_Achr7G15290_001	GSMUA_Achr7G15290_001	7.31084	1	9.04785	0.515817	207.553	Ma07_g15190	Whole	genome	shotgun	sequence	of	line	PN40024
GSMUA_Achr8G21752_001	GSMUA_Achr8G21752_001	7.28194	1	9.01906	2.93729	1158.51
GSMUA_Achr2G01870_001	GSMUA_Achr2G01870_001	7.24473	1	7.81484	1.96404	174.33	Ma02_g03830	pyruvate
GSMUA_Achr8G32950_001	GSMUA_Achr8G32950_001	7.16256	1	9.90023	0	79.7584	Ma08_g33260	hevamine-A-like	Ma08_g33270	hevamine-A-like
GSMUA_Achr9G24020_001	GSMUA_Achr9G24020_001	7.05623	1	9.79443	0	214.316	Ma09_g24490	geraniol	8-hydroxylase-like
GSMUA_Achr4G26600_001	GSMUA_Achr4G26600_001	7.01815	1	8.38056	2.98707	454.429	Ma04_g33170	cytochrome	P450	86B1-like
GSMUA_Achr3G15480_001	GSMUA_Achr3G15480_001	6.77351	1	6.97531	63.0365	3031.05	Ma00_g00160	Putative	DnaJ	homolog	subfamily	B	member	13
GSMUA_Achr2G19205_001	GSMUA_Achr2G19205_001	6.71547	1	6.98259	61.6303	2987.31	Ma02_g21030	missing_product
GSMUA_Achr3G11840_001	GSMUA_Achr3G11840_001	6.71454	1	6.92947	100.499	4683.71	Ma03_g11560	zinc	finger	A20	and	AN1	domain-containing	stress-associated	protein	8-like
GSMUA_AchrUn_randomG09970_001	GSMUA_AchrUn_randomG09970_001	6.52186	1	9.26334	0	56.1415	Ma01_g21040	uncharacterized	LOC103973607
GSMUA_Achr3G14270_001	GSMUA_Achr3G14270_001	6.50216	1	6.72903	33.231	1348.49	Ma03_g14780	protochlorophyllide	reductase
GSMUA_AchrUn_randomG21330_001	GSMUA_AchrUn_randomG21330_001	6.49885	1	9.2405	0	39.6824	Ma10_g28490	probable	polygalacturonase	At3g15720
GSMUA_Achr1G21180_001	GSMUA_Achr1G21180_001	6.37077	1	7.98969	1.69867	246.042	Ma01_g14500	uncharacterized	LOC103991923	Ma01_g14500	uncharacterized	LOC103991923
GSMUA_Achr8G32960_001	GSMUA_Achr8G32960_001	6.30907	1	9.05223	0	49.4927	Ma08_g33280	hevamine-A-like
GSMUA_Achr3G26220_001	GSMUA_Achr3G26220_001	6.14765	1	6.82546	3.58449	162.8	Ma03_g27400	probable	xyloglucan	endotransglucosylase/hydrolase	protein	7
GSMUA_Achr6G34190_001	GSMUA_Achr6G34190_001	6.14381	1	6.56009	20.5011	749.165	Ma06_g36150	uncharacterized	LOC103990158
GSMUA_Achr1G26880_001	GSMUA_Achr1G26880_001	6.12488	1	6.77434	2.92954	127.815	Ma01_g20610	probable	vacuolar	amino	acid	transporter	YPQ1
GSMUA_Achr2G12550_001	GSMUA_Achr2G12550_001	6.1126	1	6.42049	26.255	863.882	Ma02_g14390	glycine-rich	RNA-binding	protein	10	Ma02_g14390	glycine-rich	RNA-binding	protein	10	Ma02_g14390	glycine-rich	RNA-binding	protein	10	Ma02_g14390	glycine-rich	RNA-binding	protein	10
GSMUA_Achr2G09300_001	GSMUA_Achr2G09300_001	6.10113	1	6.25912	98.6479	2882.89	Ma02_g11170	chlorophyll	a-b	binding	protein	of	LHCII	type	1-like
GSMUA_Achr6G20870_001	GSMUA_Achr6G20870_001	6.07956	1	7.70086	0.341105	40.4238	Ma06_g22210	ANAC083	transcription	factor
GSMUA_Achr4G26610_001	GSMUA_Achr4G26610_001	6.06534	1	6.1956	99.4055	2777.88	Ma04_g33170	cytochrome	P450	86B1-like
GSMUA_Achr1G10083_001	GSMUA_Achr1G10083_001	6.03292	1	7.77867	1.70552	284.116
GSMUA_Achr3G32430_001	GSMUA_Achr3G32430_001	6.02222	1	8.76806	0	35.3961	Ma03_g33620	Hypothetical	protein
GSMUA_Achr1G10082_001	GSMUA_Achr1G10082_001	6.01683	1	7.76272	1.73348	285.588
GSMUA_Achr5G29690_001	GSMUA_Achr5G29690_001	6.00048	1	6.78464	1.44288	64.8248	Ma05_g32050	root	phototropism	protein	2	Ma05_g32050	root	phototropism	protein	2
GSMUA_Achr1G06360_001	GSMUA_Achr1G06360_001	5.98787	1	6.47747	3.45705	120.154	Ma01_g01670	protein	LHY-like	Ma01_g01670	protein	LHY-like
GSMUA_Achr8G07660_001	GSMUA_Achr8G07660_001	5.95075	1	7.2601	0.273236	18.5751	Ma08_g07520	pleiotropic	drug	resistance	protein	2-like	Ma08_g07520	pleiotropic	drug	resistance	protein	2-like
GSMUA_Achr10G06812_001	GSMUA_Achr10G06812_001	5.93919	1	8.68591	0	402.786
GSMUA_Achr1G15340_001	GSMUA_Achr1G15340_001	5.86314	1	7.61072	0.125659	18.6243	Ma01_g08740	3-ketoacyl-CoA	thiolase	2	Ma01_g08740	3-ketoacyl-CoA	thiolase	2	Ma01_g08750	polcalcin	Phl	p	7-like	Ma01_g08760	zinc	finger	protein	STAR3
GSMUA_Achr1G21150_001	GSMUA_Achr1G21150_001	5.85485	1	6.00242	218.837	5351.25	Ma01_g14480	18.2	kDa	class	I	heat	shock	protein
GSMUA_Achr3G28130_001	GSMUA_Achr3G28130_001	5.82984	1	6.8829	2.50872	123.838	Ma03_g29410	Putative	Zinc	finger	protein	CONSTANS-LIKE	2
GSMUA_Achr8G12920_001	GSMUA_Achr8G12920_001	5.82565	1	6.78043	2.20715	100.645	Ma08_g12690	Probable	aquaporin	TIP1-1
GSMUA_Achr10G12060_001	GSMUA_Achr10G12060_001	5.80636	1	7.11696	0.710476	43.7305	Ma10_g12250	transcription	factor	ICE1
GSMUA_Achr6G15880_001	GSMUA_Achr6G15880_001	5.78863	1	7.15894	1.72782	112.592	Ma06_g17420	protein	LURP-one-related	8-like
GSMUA_Achr6G27760_001	GSMUA_Achr6G27760_001	5.76567	1	7.20633	0.380027	26.6495	Ma06_g29510	probable	receptor	protein	kinase	TMK1
GSMUA_Achr1G21170_001	GSMUA_Achr1G21170_001	5.76556	1	6.43058	5.3813	185.386	Ma01_g14500	uncharacterized	LOC103991923	Ma01_g14500	uncharacterized	LOC103991923
GSMUA_Achr8G34150_001	GSMUA_Achr8G34150_001	5.7393	1	6.91473	1.99723	101.797	Ma08_g34500	thiosulfate	sulfurtransferase	16
GSMUA_Achr9G21750_001	GSMUA_Achr9G21750_001	5.73649	1	5.92217	70.7937	1639.35	Ma09_g22230	uncharacterized	LOC103998630
GSMUA_Achr8G09200_001	GSMUA_Achr8G09200_001	5.69175	1	6.14807	8.06801	222.355	Ma08_g08890	glycerophosphodiester	phosphodiesterase	GDE1-like
GSMUA_Achr11G14800_001	GSMUA_Achr11G14800_001	5.68037	1	5.8029	73.8755	1572.18
GSMUA_Achr1G17060_001	GSMUA_Achr1G17060_001	5.66944	1	5.71052	1754.63	34984.4	Ma01_g10350	Putative	Small	heat	shock	protein
GSMUA_Achr6G09660_001	GSMUA_Achr6G09660_001	5.6378	1	5.96129	11.9777	286.908	Ma06_g11180	Hypothetical	protein
GSMUA_Achr2G12520_001	GSMUA_Achr2G12520_001	5.61104	1	6.16946	5.06753	143.386	Ma02_g14360	GDSL	esterase/lipase	At5g03810-like	Ma02_g14360	GDSL	esterase/lipase	At5g03810-like
GSMUA_Achr4G31200_001	GSMUA_Achr4G31200_001	5.60792	1	6.36539	9.79097	327.406	Ma04_g37740	uncharacterized	LOC103982278
GSMUA_Achr10G22810_001	GSMUA_Achr10G22810_001	5.59236	1	5.78034	89.3965	1876.41	Ma10_g22750	heat	shock	cognate	70	kDa	protein-like
GSMUA_Achr10G01400_001	GSMUA_Achr10G01400_001	5.58993	1	6.19492	2.12164	61.4872	Ma10_g01930	probable	1-deoxy-D-xylulose-5-phosphate	synthase
GSMUA_Achr10G22820_001	GSMUA_Achr10G22820_001	5.53933	1	6.10657	12.7772	346.475	Ma10_g22750	heat	shock	cognate	70	kDa	protein-like
GSMUA_Achr3G11830_001	GSMUA_Achr3G11830_001	5.53791	1	5.64754	251.256	4799.93	Ma03_g11560	zinc	finger	A20	and	AN1	domain-containing	stress-associated	protein	8-like
GSMUA_Achr9G28630_001	GSMUA_Achr9G28630_001	5.53445	1	6.2691	1.87155	58.3142	Ma09_g29260	palmitoyl-acyl	carrier	protein	thioesterase
GSMUA_Achr10G28540_001	GSMUA_Achr10G28540_001	5.52287	1	6.3104	2.53709	82.0204	Ma10_g28540	uncharacterized	LOC103969469
GSMUA_Achr10G22790_001	GSMUA_Achr10G22790_001	5.51884	1	7.27087	0.138861	16.2436	Ma10_g22740	guanosine	nucleotide	diphosphate	dissociation	inhibitor	At5g09550
GSMUA_Achr8G20850_001	GSMUA_Achr8G20850_001	5.50131	1	5.68494	74.3055	1459.62
GSMUA_Achr9G03540_001	GSMUA_Achr9G03540_001	5.45924	1	5.61221	207.544	3872.83	Ma09_g03560	17.3	kDa	class	I	heat	shock	protein-like
GSMUA_Achr2G06900_001	GSMUA_Achr2G06900_001	5.44262	1	5.79271	17.4678	372.905	Ma02_g08820	magnesium-chelatase	subunit	ChlH
GSMUA_Achr4G05250_001	GSMUA_Achr4G05250_001	5.42467	1	6.12273	3.42332	95.7448	Ma04_g05290	Lignin-forming	anionic	peroxidase
GSMUA_Achr11G05660_001	GSMUA_Achr11G05660_001	5.39461	1	5.84376	7.27211	162.154	Ma11_g05410	uncharacterized	LOC103970483	Ma11_g05410	uncharacterized	LOC103970483
GSMUA_Achr7G10890_001	GSMUA_Achr7G10890_001	5.38437	1	5.82546	5.95239	130.953	Ma07_g10670	uncharacterized	LOC103991359	Ma07_g10670	uncharacterized	LOC103991359
GSMUA_AchrUn_randomG21340_001	GSMUA_AchrUn_randomG21340_001	5.37461	1	8.12885	0	25.8449	Ma10_g28500	polygalacturonase	ADPG1-like
GSMUA_Achr11G04610_001	GSMUA_Achr11G04610_001	5.35948	1	5.47261	105.265	1781.42	Ma11_g04400	Chaperone	protein	dnaJ	2
GSMUA_Achr8G34010_001	GSMUA_Achr8G34010_001	5.35767	1	8.11217	0	7.20276	Ma08_g34370	probable	ubiquitin-conjugating	enzyme	E2	23
GSMUA_Achr8G08240_001	GSMUA_Achr8G08240_001	5.32909	1	5.58037	31.2358	572.221	Ma08_g08020	protein	STAY-GREEN	LIKE
GSMUA_Achr7G01560_001	GSMUA_Achr7G01560_001	5.32707	1	5.82546	5.87458	129.985	Ma07_g01580	uncharacterized	LOC103990914
GSMUA_Achr5G21880_001	GSMUA_Achr5G21880_001	5.31617	1	6.94644	0.39641	27.7984	Ma05_g24260	probable	xyloglucan	endotransglucosylase/hydrolase	protein	23
GSMUA_Achr8G22250_001	GSMUA_Achr8G22250_001	5.30405	1	5.7762	7.25845	154.781	Ma08_g22950	Probable	protein	phosphatase	2C	2
GSMUA_Achr9G16110_001	GSMUA_Achr9G16110_001	5.29898	1	5.78645	8.61917	185.401	Ma09_g15510	Germin-like	protein	2014-08-01
GSMUA_AchrUn_randomG26090_001	GSMUA_AchrUn_randomG26090_001	5.28779	1	8.04346	0	14.9415	Ma07_g12250	pectinesterase-like
GSMUA_Achr5G28200_001	GSMUA_Achr5G28200_001	5.24748	1	5.36193	87.2843	1368.08	Ma05_g30550	asparagine	synthetase	[glutamine-hydrolyzing]
GSMUA_AchrUn_randomG13720_001	GSMUA_AchrUn_randomG13720_001	5.21437	1	7.97131	0	18.4863	Ma07_g18570	Putative	(	)-delta-cadinene	synthase
GSMUA_Achr11G25550_001	GSMUA_Achr11G25550_001	5.2137	1	6.39465	1.75264	62.2571	Ma11_g23900	Peroxidase	3
GSMUA_Achr6G06840_001	GSMUA_Achr6G06840_001	5.21359	1	5.89731	7.17538	171.156	Ma06_g08490	B12D	protein
GSMUA_Achr6G14280_001	GSMUA_Achr6G14280_001	5.20387	1	5.79144	4.72299	103.169	Ma06_g15750	probable	polygalacturonase	Ma06_g15750	probable	polygalacturonase
GSMUA_Achr3G31780_001	GSMUA_Achr3G31780_001	5.17406	1	6.3555	1.86787	64.571	Ma03_g32990	uncharacterized	LOC103979709
GSMUA_Achr1G21140_001	GSMUA_Achr1G21140_001	5.17326	1	5.59701	10.8753	203.86	Ma01_g14460	uncharacterized	LOC103991966	Ma01_g14460	uncharacterized	LOC103991966	Ma01_g14470	nicotinamide	adenine	dinucleotide	transporter	1
GSMUA_Achr3G05080_001	GSMUA_Achr3G05080_001	5.16905	1	5.90678	1.48933	36.0864	Ma03_g04950	VIN3-like	protein	2	Ma03_g04950	VIN3-like	protein	2	Ma03_g04950	VIN3-like	protein	2
GSMUA_Achr8G21753_001	GSMUA_Achr8G21753_001	5.16651	1	7.92431	0	269.84
GSMUA_Achr7G15810_001	GSMUA_Achr7G15810_001	5.16637	1	5.26732	188.681	2768.92	Ma07_g15700	cation	transport	regulator-like	protein	2
GSMUA_Achr8G33000_001	GSMUA_Achr8G33000_001	5.14691	1	7.90508	0	118.33	Ma08_g33320	OsSub49	-	Putative	Subtilisin	homologue
GSMUA_Achr1G21210_001	GSMUA_Achr1G21210_001	5.13256	1	5.54978	7.06167	128.032	Ma01_g14560	uncharacterized	LOC103991904
GSMUA_Achr8G14630_001	GSMUA_Achr8G14630_001	5.09105	1	5.4408	11.7492	196.486	Ma08_g15720	probable	phosphomevalonate	kinase	Ma08_g15730	pentatricopeptide	repeat-containing	protein	At1g31920
GSMUA_Achr1G21193_001	GSMUA_Achr1G21193_001	5.08675	1	5.20676	237.769	3347.07	Ma01_g14520	uncharacterized	LOC103995117	Ma01_g14530	18.1	kDa	class	I	heat	shock	protein-like	Ma01_g14540	paternally-expressed	gene	3	protein-like
GSMUA_AchrUn_randomG25040_001	GSMUA_AchrUn_randomG25040_001	5.08646	1	7.84578	0	18.014	Ma06_g30100	uncharacterized	LOC103975117
GSMUA_Achr11G02240_001	GSMUA_Achr11G02240_001	5.06326	1	5.37329	22.7181	361.628	Ma11_g02140	Probable	aquaporin	TIP1-1
GSMUA_Achr7G06040_001	GSMUA_Achr7G06040_001	5.06278	1	5.26301	36.056	528.934	Ma07_g06150	phosphatidylinositol	4-kinase	gamma	5	Ma07_g06150	phosphatidylinositol	4-kinase	gamma	5
GSMUA_Achr10G00840_001	GSMUA_Achr10G00840_001	5.0492	1	5.4543	9.54299	161.763	Ma10_g05590	phosphate	metabolism	protein	8-like
GSMUA_Achr3G21120_001	GSMUA_Achr3G21120_001	5.04326	1	6.49326	0.363376	15.5228	Ma03_g22030	phosphatidylinositol	4-phosphate	5-kinase	1-like
GSMUA_Achr6G28630_001	GSMUA_Achr6G28630_001	5.03335	1	5.49326	9.53	166.778	Ma06_g30360	probably	inactive	leucine-rich	repeat	receptor-like	protein	kinase	At5g48380	Ma06_g30360	probably	inactive	leucine-rich	repeat	receptor-like	protein	kinase	At5g48380	Ma06_g30360	probably	inactive	leucine-rich	repeat	receptor-like	protein	kinase	At5g48380
GSMUA_Achr10G16640_001	GSMUA_Achr10G16640_001	5.03187	1	5.06069	3249.99	41297.3	Ma10_g16680	small	heat	shock	protein
GSMUA_Achr2G16660_001	GSMUA_Achr2G16660_001	5.01862	1	5.09105	495.717	6435.34	Ma02_g18440	heat	shock	factor	protein	HSF30-like
GSMUA_Achr7G14910_001	GSMUA_Achr7G14910_001	4.98771	1	5.08535	362.632	4690.74	Ma07_g14860	18.2	kDa	class	I	heat	shock	protein
GSMUA_Achr7G19330_001	GSMUA_Achr7G19330_001	4.97404	1	5.15711	42.348	576.918	Ma07_g20820	NADP-dependent	glyceraldehyde-3-phosphate	dehydrogenase-like
GSMUA_Achr6G25010_001	GSMUA_Achr6G25010_001	4.97287	1	5.35634	15.0753	238.339	Ma06_g26770	DCN1-like	protein	2
GSMUA_AchrUn_randomG02340_001	GSMUA_AchrUn_randomG02340_001	4.9714	1	6.29218	0.903782	31.3661	Ma02_g01300	protein	REVEILLE	1-like	Ma02_g01300	protein	REVEILLE	1-like
GSMUA_Achr2G11880_001	GSMUA_Achr2G11880_001	4.9686	1	7.7303	0	10.8558	Ma02_g13710	ethylene-responsive	transcription	factor	ERF026-like	Ma02_g13720	heat	stress	transcription	factor	B-2b-like
GSMUA_Achr2G02700_001	GSMUA_Achr2G02700_001	4.95368	1	5.91793	4.44806	111.445	Ma02_g04580	cysteine-rich	and	transmembrane	domain-containing	protein	B-like
GSMUA_Achr6G04690_001	GSMUA_Achr6G04690_001	4.94981	1	5.28758	25.3012	380.149	Ma06_g06300	uncharacterized	LOC103986970
GSMUA_Achr10G11850_001	GSMUA_Achr10G11850_001	4.93806	1	5.05799	104.164	1322.62	Ma10_g12070	uncharacterized	LOC104000673
GSMUA_Achr1G02740_001	GSMUA_Achr1G02740_001	4.9001	1	5.39031	8.75847	143.13	Ma04_g22540	uncharacterized	LOC103977900
GSMUA_Achr7G23340_001	GSMUA_Achr7G23340_001	4.89094	1	5.1611	65.8942	903.391
GSMUA_Achr10G11030_001	GSMUA_Achr10G11030_001	4.88121	1	4.97307	356.213	4262.29	Ma10_g11310	22	kDa	class	IV	heat	shock	protein-like
GSMUA_Achr8G07740_001	GSMUA_Achr8G07740_001	4.86447	1	6.62842	0.202572	15.1359	Ma08_g07600	Protein	ABSCISIC	ACID-INSENSITIVE	5
GSMUA_Achr5G27900_001	GSMUA_Achr5G27900_001	4.86136	1	5.50664	16.4988	298.087
GSMUA_Achr8G11800_001	GSMUA_Achr8G11800_001	4.85083	1	5.41471	4.89548	82.0514	Ma08_g11560	serine/threonine-protein	kinase	2018-04-03
GSMUA_Achr1G21220_001	GSMUA_Achr1G21220_001	4.84742	1	6.23023	0.685304	23.42	Ma01_g14570	uncharacterized	LOC103991893
GSMUA_AchrUn_randomG03950_001	GSMUA_AchrUn_randomG03950_001	4.84027	1	7.60477	0	11.1819	Ma10_g00140	3-ketoacyl-CoA	synthase	11
GSMUA_Achr4G27630_001	GSMUA_Achr4G27630_001	4.83985	1	4.95356	127.989	1511.46	Ma04_g34180	uncharacterized	LOC103982557
GSMUA_Achr9G11180_001	GSMUA_Achr9G11180_001	4.83688	1	6.21989	1.09805	37.2565	Ma09_g10790	probable	xyloglucan	endotransglucosylase/hydrolase	protein	23
GSMUA_Achr4G31190_001	GSMUA_Achr4G31190_001	4.81884	1	5.00429	127.994	1568.51	Ma04_g37740	uncharacterized	LOC103982278
GSMUA_Achr1G21160_001	GSMUA_Achr1G21160_001	4.81366	1	4.84627	2558.14	28017.1	Ma01_g14490	18.5	kDa	class	I	heat	shock	protein
GSMUA_Achr8G27710_001	GSMUA_Achr8G27710_001	4.80127	1	6.4408	0.41346	20.3844	Ma08_g28330	probable	galacturonosyltransferase	15
GSMUA_Achr11G25730_001	GSMUA_Achr11G25730_001	4.78409	1	5.29229	3.52166	53.864	Ma11_g24070	Probable	alpha-glucosidase	Os06g0675700
GSMUA_Achr4G08570_001	GSMUA_Achr4G08570_001	4.77793	1	6.54389	0.142127	10.0102	Ma04_g08610	protein	trichome	birefringence-like	42
GSMUA_Achr8G04570_001	GSMUA_Achr8G04570_001	4.76512	1	7.5314	0	9.18263	Ma08_g04470	uncharacterized	LOC103993855	Ma08_g04470	uncharacterized	LOC103993855	Ma08_g04470	uncharacterized	LOC103993855	Ma08_g04470	uncharacterized	LOC103993855	Ma08_g04470	uncharacterized	LOC103993855	Ma08_g04470	uncharacterized	LOC103993855
GSMUA_Achr11G01420_001	GSMUA_Achr11G01420_001	4.76371	1	4.92653	62.6949	727.476	Ma11_g01360	protein	REVEILLE	1-like
GSMUA_Achr9G28520_001	GSMUA_Achr9G28520_001	4.75442	1	5.04346	39.5385	500.073	Ma09_g29150	Putative	26.5	kDa	heat	shock	protein
GSMUA_Achr11G25190_001	GSMUA_Achr11G25190_001	4.7372	1	4.95348	24.9985	296.063	Ma11_g23520	uncharacterized	LOC103972381
GSMUA_Achr9G30160_001	GSMUA_Achr9G30160_001	4.72557	1	5.09399	35.3239	464.992	Ma09_g30750	ubiquitin
GSMUA_Achr3G29530_001	GSMUA_Achr3G29530_001	4.713	1	4.98229	17.663	213.901	Ma03_g30760	beta-glucosidase	1-like
GSMUA_AchrUn_randomG20940_001	GSMUA_AchrUn_randomG20940_001	4.70935	1	4.96451	45.9037	548.717	Ma04_g37860	uncharacterized	LOC103974649
GSMUA_Achr5G21110_001	GSMUA_Achr5G21110_001	4.68554	1	5.01981	26.0585	325.068	Ma05_g23500	uncharacterized	LOC103985617
GSMUA_Achr5G14250_001	GSMUA_Achr5G14250_001	4.64455	1	7.41383	0	15.9064	Ma05_g14170	putative	calcium-binding	protein	CML19
GSMUA_Achr1G13700_001	GSMUA_Achr1G13700_001	4.63604	1	5.07823	4.75452	62.2698	Ma01_g07220	protein	SPA1-RELATED	4-like	Ma01_g07220	protein	SPA1-RELATED	4-like
GSMUA_Achr9G10050_001	GSMUA_Achr9G10050_001	4.63352	1	4.92112	23.2031	269.569	Ma09_g09640	phytoene	synthase	2
GSMUA_Achr3G13770_001	GSMUA_Achr3G13770_001	4.63237	1	4.8971	27.7941	317.207	Ma10_g05350	Peroxidase	21
GSMUA_Achr10G26720_001	GSMUA_Achr10G26720_001	4.61941	1	4.83532	15.8896	173.376	Ma10_g26650	2-oxoglutarate	dehydrogenase
GSMUA_Achr2G11830_001	GSMUA_Achr2G11830_001	4.61632	1	7.38635	0	27.1157	Ma02_g13670	RING-H2	zinc	finger	protein	RHA1a-like
GSMUA_Achr6G32850_001	GSMUA_Achr6G32850_001	4.59773	1	5.00005	4.25898	52.6571	Ma06_g34510	Ethylene-overproduction-like	protein
GSMUA_Achr8G29100_001	GSMUA_Achr8G29100_001	4.58478	1	4.75264	119.703	1231.38	Ma08_g29620	22	kDa	class	IV	heat	shock	protein-like
GSMUA_AchrUn_randomG25570_001	GSMUA_AchrUn_randomG25570_001	4.56989	1	4.68408	316.692	3102.66	Ma04_g37750	dnaJ	protein	homolog
GSMUA_Achr1G05880_001	GSMUA_Achr1G05880_001	4.5572	1	4.90453	15.1306	174.383	Ma04_g25580	uncharacterized	aarF	domain-containing	protein	kinase	At1g79600
GSMUA_Achr2G09480_001	GSMUA_Achr2G09480_001	4.55483	1	5.0231	3.95942	50.0275	Ma02_g11320	dynamin-related	protein	5A
GSMUA_Achr6G00960_001	GSMUA_Achr6G00960_001	4.54968	1	4.82791	26.3888	287.244	Ma06_g02700	heat	shock	factor	protein	HSF30-like
GSMUA_Achr3G03820_001	GSMUA_Achr3G03820_001	4.54527	1	4.80651	26.7892	287.071	Ma03_g03640	DNA-damage-repair/toleration	protein	DRT100-like
GSMUA_AchrUn_randomG00330_001	GSMUA_AchrUn_randomG00330_001	4.5435	1	5.82033	0.62045	15.1997	Ma11_g11000	exocyst	complex	component	SEC15A-like
GSMUA_Achr6G34000_001	GSMUA_Achr6G34000_001	4.54086	1	4.902	10.5547	121.543	Ma06_g35950	ultraviolet-B	receptor	UVR8-like	Ma06_g35950	ultraviolet-B	receptor	UVR8-like	Ma06_g35950	ultraviolet-B	receptor	UVR8-like	Ma06_g35950	ultraviolet-B	receptor	UVR8-like	Ma06_g35950	ultraviolet-B	receptor	UVR8-like
GSMUA_Achr8G28010_001	GSMUA_Achr8G28010_001	4.53289	1	5.18194	3.17805	45.8286	Ma08_g28600	uncharacterized	LOC103996063
GSMUA_Achr10G16630_001	GSMUA_Achr10G16630_001	4.51296	1	6.28582	0.182158	10.7099	Ma10_g16670	26S	proteasome	non-ATPase	regulatory	subunit	6-like
GSMUA_Achr6G31560_001	GSMUA_Achr6G31560_001	4.51276	1	4.62585	160.828	1513.28	Ma06_g33250	phytoene	synthase	2
GSMUA_Achr8G21480_001	GSMUA_Achr8G21480_001	4.50278	1	4.65661	77.7802	748.303	Ma08_g22250	thioredoxin-like	2018-02-01
GSMUA_Achr11G18580_001	GSMUA_Achr11G18580_001	4.49757	1	7.27087	0	6.23339	Ma11_g17060	Putative	disease	resistance	RPP13-like	protein	1
GSMUA_Achr4G22604_001	GSMUA_Achr4G22604_001	4.49757	1	7.27087	0	166.28
GSMUA_Achr8G25560_001	GSMUA_Achr8G25560_001	4.49417	1	5.09844	3.30247	44.6525	Ma08_g26340	uncharacterized	protein	At1g04910-like
GSMUA_Achr10G18770_001	GSMUA_Achr10G18770_001	4.49069	1	4.92295	10.3577	121.68	Ma10_g18720	cyclic	dof	factor	1-like
GSMUA_Achr7G14898_001	GSMUA_Achr7G14898_001	4.48317	1	4.53131	1453.75	12800.2	Ma07_g14840	missing_product	Ma07_g14850	Hypothetical	protein
GSMUA_Achr7G14900_001	GSMUA_Achr7G14900_001	4.48317	1	4.53131	1453.75	12800.2	Ma07_g14840	missing_product	Ma07_g14850	Hypothetical	protein
GSMUA_Achr8G01500_001	GSMUA_Achr8G01500_001	4.48201	1	7.25576	0	16.1048	Ma08_g01390	uclacyanin-2-like
GSMUA_Achr8G00520_001	GSMUA_Achr8G00520_001	4.47285	1	4.68007	16.211	158.778	Ma08_g00490	uncharacterized	LOC103994411	Ma08_g00500	lysosomal	alpha-mannosidase
GSMUA_Achr10G17970_001	GSMUA_Achr10G17970_001	4.4663	1	7.2405	0	11.3746	Ma10_g18000	Hypothetical	protein
GSMUA_Achr8G23120_001	GSMUA_Achr8G23120_001	4.45864	1	5.18487	2.01301	29.4437	Ma08_g23810	Auxin	efflux	carrier	component	4
GSMUA_Achr7G14940_001	GSMUA_Achr7G14940_001	4.45758	1	5.0953	5.09869	69.1063	Ma07_g14880	uncharacterized	LOC103991696
GSMUA_Achr4G21380_001	GSMUA_Achr4G21380_001	4.45116	1	4.54035	105.814	937.969	Ma04_g27980	YTH	domain-containing	family	protein	2-like
GSMUA_Achr10G22360_001	GSMUA_Achr10G22360_001	4.45038	1	7.22507	0	18.7361	Ma10_g22300	uncharacterized	LOC103968948
GSMUA_Achr11G01700_001	GSMUA_Achr11G01700_001	4.45022	1	4.74212	16.2096	166.364	Ma11_g01620	uncharacterized	LOC103970162	Ma11_g01620	uncharacterized	LOC103970162	Ma11_g01620	uncharacterized	LOC103970162	Ma11_g01620	uncharacterized	LOC103970162
GSMUA_Achr6G18620_001	GSMUA_Achr6G18620_001	4.44475	1	5.5165	1.55733	29.7579	Ma06_g19950	F-box	protein	SKP2A-like	Ma06_g19950	F-box	protein	SKP2A-like
GSMUA_Achr9G22510_001	GSMUA_Achr9G22510_001	4.44016	1	4.63379	18.1187	171.779	Ma09_g23020	Sucrose-phosphate	synthase
GSMUA_Achr2G12540_001	GSMUA_Achr2G12540_001	4.42932	1	4.46004	2865.32	24010.5	Ma02_g14380	small	heat	shock	protein
GSMUA_Achr2G01790_001	GSMUA_Achr2G01790_001	4.41096	1	5.64527	0.803361	17.1591	Ma02_g03720	plant	neutral	invertase	domain	containing	protein
GSMUA_Achr7G04560_001	GSMUA_Achr7G04560_001	4.40623	1	4.96668	7.94671	97.4958	Ma07_g04660	uncharacterized	LOC103990638
GSMUA_Achr5G27890_001	GSMUA_Achr5G27890_001	4.40519	1	4.6324	28.0858	266.339	Ma05_g30250	Serine/threonine-protein	kinase	AtPK19
GSMUA_Achr3G20420_001	GSMUA_Achr3G20420_001	4.39519	1	5.78745	1.13094	28.3982	Ma03_g21240	uncharacterized	LOC103979284
GSMUA_Achr1G24120_001	GSMUA_Achr1G24120_001	4.38973	1	5.62451	0.841731	17.7209	Ma01_g18330	trihelix	transcription	factor	GTL1-like
GSMUA_Achr2G21190_001	GSMUA_Achr2G21190_001	4.38872	1	5.6689	3.09059	68.1417	Ma02_g23040	uncharacterized	LOC103976791
GSMUA_Achr10G11760_001	GSMUA_Achr10G11760_001	4.3763	1	4.50205	89.9208	776.691	Ma10_g11980	Acetolactate	synthase	1
GSMUA_Achr5G12400_001	GSMUA_Achr5G12400_001	4.37593	1	4.61763	36.8219	345.829	Ma05_g12170	Probable	aquaporin	PIP1-2	Ma05_g12180	Hypothetical	protein
GSMUA_Achr9G08810_001	GSMUA_Achr9G08810_001	4.3735	1	5.76628	1.21125	29.9699	Ma09_g08450	ubiquitin	carboxyl-terminal	hydrolase	27	Ma09_g08450	ubiquitin	carboxyl-terminal	hydrolase	27
GSMUA_Achr4G19080_001	GSMUA_Achr4G19080_001	4.36816	1	7.14534	0	22.4921	Ma04_g19550	glycine-rich	cell	wall	structural	protein	1.8-like
GSMUA_Achr6G09710_001	GSMUA_Achr6G09710_001	4.36627	1	4.48814	155.737	1332.17	Ma06_g11230	ribulose	bisphosphate	carboxylase	small	chain
GSMUA_Achr4G33620_001	GSMUA_Achr4G33620_001	4.34388	1	4.62723	35.5939	337.174	Ma04_g40110	F-box/LRR-repeat	protein	At3g48880-like
GSMUA_Achr5G07370_001	GSMUA_Achr5G07370_001	4.33132	1	5.04161	1.67108	22.061	Ma05_g07130	potassium	transporter	1	Ma05_g07130	potassium	transporter	1
GSMUA_Achr6G16610_001	GSMUA_Achr6G16610_001	4.32745	1	4.43069	112.094	921.103	Ma06_g18100	Acetolactate	synthase	1
GSMUA_Achr10G09460_001	GSMUA_Achr10G09460_001	4.32149	1	5.07012	2.6415	35.7933	Ma10_g10490	serine	decarboxylase	1-like
GSMUA_Achr5G02530_001	GSMUA_Achr5G02530_001	4.3184	1	5.09105	2.7609	38.1017	Ma05_g02450	transcription	factor	PCF6	Ma05_g02450	transcription	factor	PCF6	Ma05_g02450	transcription	factor	PCF6	Ma05_g02450	transcription	factor	PCF6
GSMUA_Achr10G19930_001	GSMUA_Achr10G19930_001	4.3182	1	4.45141	144.968	1209.16	Ma10_g19910	Ribulose	bisphosphate	carboxylase	small	chain
GSMUA_Achr8G06240_001	GSMUA_Achr8G06240_001	4.31691	1	4.71053	10.9946	111.105	Ma08_g06100	GDSL	esterase/lipase	LIP-4-like
GSMUA_Achr6G03130_001	GSMUA_Achr6G03130_001	4.31649	1	7.0953	0	17.2424	Ma06_g04760	pollen-specific	protein	C13-like
GSMUA_Achr6G16620_001	GSMUA_Achr6G16620_001	4.28959	1	5.26585	4.05992	64.6487	Ma06_g18110	nuclear	transcription	factor	Y	subunit	C-4-like
GSMUA_Achr8G32990_001	GSMUA_Achr8G32990_001	4.28098	1	7.06095	0	27.2331	Ma08_g33310	Hypothetical	protein
GSMUA_Achr1G11520_001	GSMUA_Achr1G11520_001	4.26288	1	6.04346	0.310551	15.4059	Ma01_g05130	transcription	factor	HBP-1b(c1)-like
GSMUA_Achr3G22990_001	GSMUA_Achr3G22990_001	4.26288	1	6.04346	0.12023	5.96441	Ma03_g24160	G-type	lectin	S-receptor-like	serine/threonine-protein	kinase	At1g11330	Ma03_g24160	G-type	lectin	S-receptor-like	serine/threonine-protein	kinase	At1g11330	Ma03_g24170	G-type	lectin	S-receptor-like	serine/threonine-protein	kinase	At4g03230
GSMUA_Achr5G22360_001	GSMUA_Achr5G22360_001	4.25779	1	4.43029	48.0591	395.415	Ma05_g24790	probable	protein	phosphatase	2C	66
GSMUA_Achr11G24320_001	GSMUA_Achr11G24320_001	4.25767	1	4.32222	386.219	2942.27	Ma11_g22640	ribulose	bisphosphate	carboxylase/oxygenase	activase	2
GSMUA_Achr7G18460_001	GSMUA_Achr7G18460_001	4.25056	1	4.59489	16.3788	152.231	Ma07_g19780	uncharacterized	LOC103992169
GSMUA_Achr1G11710_001	GSMUA_Achr1G11710_001	4.25038	1	5.58591	6.40863	136.065	Ma01_g05310	lycopene	epsilon	cyclase	Ma01_g05310	lycopene	epsilon	cyclase
GSMUA_Achr5G28270_001	GSMUA_Achr5G28270_001	4.25023	1	4.74144	3.87031	40.2962	Ma05_g30620	phosphoinositide	phospholipase	C	6-like
GSMUA_Achr6G25320_001	GSMUA_Achr6G25320_001	4.24135	1	4.50065	23.882	206.973	Ma06_g27120	serine	decarboxylase	1-like	Ma06_g27130	autophagy-related	protein	13	Ma06_g27130	autophagy-related	protein	13	Ma06_g27130	autophagy-related	protein	13
GSMUA_Achr10G25410_001	GSMUA_Achr10G25410_001	4.22814	1	4.34786	55.7613	432.758	Ma10_g25380	phosphoenolpyruvate	carboxylase	2-like	Ma10_g25380	phosphoenolpyruvate	carboxylase	2-like
GSMUA_AchrUn_randomG03000_001	GSMUA_AchrUn_randomG03000_001	4.216	1	4.64743	6.55767	63.6142	Ma04_g16680	protein	LHY-like	Ma04_g16680	protein	LHY-like	Ma04_g16680	protein	LHY-like	Ma04_g16680	protein	LHY-like	Ma04_g16680	protein	LHY-like	Ma04_g16680	protein	LHY-like	Ma04_g16680	protein	LHY-like
GSMUA_Achr10G09160_001	GSMUA_Achr10G09160_001	4.21532	1	5.49969	2.7932	54.7419	Ma10_g10160	pre-mRNA-splicing	factor	CWC22	homolog	Ma10_g10160	pre-mRNA-splicing	factor	CWC22	homolog
GSMUA_Achr10G29130_001	GSMUA_Achr10G29130_001	4.19613	1	4.51714	13.8636	121.914	Ma10_g29160	cytochrome	P450	714C2-like
GSMUA_Achr2G17090_001	GSMUA_Achr2G17090_001	4.19241	1	5.03842	2.84019	38.1345	Ma02_g18830	uncharacterized	LOC103975318
GSMUA_Achr8G10180_001	GSMUA_Achr8G10180_001	4.18689	1	4.81684	1.14136	12.7281	Ma08_g09990	putative	E3	ubiquitin-protein	ligase	LIN-1	{ECO:0000250|UniProtKB:D1FP53}
GSMUA_Achr1G11480_001	GSMUA_Achr1G11480_001	4.17095	1	4.77964	2.80112	30.3519	Ma01_g05090	probable	methyltransferase	PMT17	Ma01_g05090	probable	methyltransferase	PMT17	Ma01_g05090	probable	methyltransferase	PMT17	Ma01_g05090	probable	methyltransferase	PMT17	Ma01_g05090	probable	methyltransferase	PMT17	Ma01_g05090	probable	methyltransferase	PMT17
GSMUA_Achr7G05250_001	GSMUA_Achr7G05250_001	4.17081	1	5.6401	0.367321	8.66114	Ma07_g05340	probable	LRR	receptor-like	serine/threonine-protein	kinase	At2g24230
GSMUA_Achr5G12610_001	GSMUA_Achr5G12610_001	4.17022	1	4.4195	32.4671	265.858	Ma05_g12390	serine/threonine-protein	kinase	SAPK3-like
GSMUA_Achr11G07450_001	GSMUA_Achr11G07450_001	4.16621	1	5.14534	1.73478	25.4024	Ma11_g07140	Phytoene	synthase
GSMUA_Achr10G26880_001	GSMUA_Achr10G26880_001	4.16396	1	4.40111	32.5237	262.813	Ma10_g26800	zinc	finger	protein	CONSTANS-LIKE	16-like
GSMUA_Achr1G22980_001	GSMUA_Achr1G22980_001	4.15982	1	4.5032	25.5336	222.671	Ma01_g16410	pre-mRNA-splicing	factor	18-like
GSMUA_Achr9G14070_001	GSMUA_Achr9G14070_001	4.15947	1	5.2377	5.45064	85.7925	Ma09_g13550	methyl-CpG-binding	domain-containing	protein	2-like	Ma09_g13550	methyl-CpG-binding	domain-containing	protein	2-like
GSMUA_Achr3G11780_001	GSMUA_Achr3G11780_001	4.15675	1	4.34305	26.1891	202.909	Ma03_g11520	linoleate	13S-lipoxygenase	2018-01-02
GSMUA_Achr8G21200_001	GSMUA_Achr8G21200_001	4.14931	1	5.93384	0.113154	5.19757	Ma08_g21950	mitogen-activated	protein	kinase	kinase	kinase	2-like	Ma08_g21960	uncharacterized	LOC103995501
GSMUA_Achr10G25485_001	GSMUA_Achr10G25485_001	4.14263	1	4.83971	8.64132	98.8834	Ma10_g25450	missing_product
GSMUA_Achr5G20330_001	GSMUA_Achr5G20330_001	4.13843	1	4.32904	59.7511	458.527	Ma05_g22740	peroxidase	5	{ECO:0000250|UniProtKB:P22195}-like
GSMUA_Achr2G06930_001	GSMUA_Achr2G06930_001	4.1296	1	4.34761	40.9987	318.996	Ma02_g08850	Putative	Haloacid	dehalogenase-like	hydrolase	domain-containing	protein	3
GSMUA_Achr11G05990_001	GSMUA_Achr11G05990_001	4.1295	1	6.91473	0	6.06628	Ma11_g05730	hexokinase-3-like	Ma11_g05730	hexokinase-3-like	Ma11_g05730	hexokinase-3-like	Ma11_g05730	hexokinase-3-like
GSMUA_Achr10G11840_001	GSMUA_Achr10G11840_001	4.12848	1	4.63214	8.12622	78.5103	Ma10_g12060	uncharacterized	LOC104000674
GSMUA_Achr5G09750_001	GSMUA_Achr5G09750_001	4.12186	1	4.81931	5.6042	63.2262	Ma05_g09440	probable	receptor-like	protein	kinase	At5g15080
GSMUA_Achr11G22240_001	GSMUA_Achr11G22240_001	4.1187	1	5.67459	1.23675	31.8128	Ma11_g20600	uncharacterized	LOC103972109	Ma11_g20600	uncharacterized	LOC103972109
GSMUA_Achr6G25340_001	GSMUA_Achr6G25340_001	4.11211	1	4.37931	198.821	1584.53
GSMUA_AchrUn_randomG04650_001	GSMUA_AchrUn_randomG04650_001	4.11064	1	4.63885	3.86863	37.646	Ma05_g16170	probably	inactive	receptor-like	protein	kinase	At2g46850	Ma05_g16170	probably	inactive	receptor-like	protein	kinase	At2g46850
GSMUA_Achr3G06220_001	GSMUA_Achr3G06220_001	4.10777	1	4.64269	5.42667	52.9868	Ma03_g06170	uncharacterized	LOC103977471
GSMUA_Achr2G15830_001	GSMUA_Achr2G15830_001	4.10731	1	4.37373	12.0067	95.3158	Ma02_g17600	Putative	Heat	shock	70	kDa	protein	4L
GSMUA_Achr1G12610_001	GSMUA_Achr1G12610_001	4.09504	1	4.31639	17.3997	132.496	Ma01_g06220	OBERON-like	protein
GSMUA_Achr2G09490_001	GSMUA_Achr2G09490_001	4.08899	1	6.87573	0	25.6906	Ma02_g11330	uncharacterized	LOC103976361
GSMUA_Achr7G23330_001	GSMUA_Achr7G23330_001	4.08718	1	4.17577	163.903	1128.41	Ma07_g24800	no	apical	meristem	protein
GSMUA_Achr3G29030_001	GSMUA_Achr3G29030_001	4.08608	1	4.49326	13.508	117.502	Ma03_g30260	Hypothetical	protein
GSMUA_Achr9G15630_001	GSMUA_Achr9G15630_001	4.08411	1	4.55758	6.24811	57.15	Ma09_g15040	protein	TIFY	6B
GSMUA_Achr6G12370_001	GSMUA_Achr6G12370_001	4.07893	1	4.16584	79.064	540.581	Ma06_g13850	Stromal	70	kDa	heat	shock-related	protein
GSMUA_Achr5G18570_001	GSMUA_Achr5G18570_001	4.0732	1	4.57204	3.98478	36.9046	Ma05_g20910	cryptochrome-1-like
GSMUA_Achr1G21130_001	GSMUA_Achr1G21130_001	4.07086	1	5.7303	0.329416	9.88574	Ma01_g14460	uncharacterized	LOC103991966	Ma01_g14460	uncharacterized	LOC103991966	Ma01_g14470	nicotinamide	adenine	dinucleotide	transporter	1
GSMUA_Achr11G13210_001	GSMUA_Achr11G13210_001	4.06833	1	5.85583	0.396039	17.2213	Ma11_g11950	transcription	factor	bHLH75-like
GSMUA_Achr7G20570_001	GSMUA_Achr7G20570_001	4.06106	1	4.53956	5.18345	46.8429	Ma07_g22130	3-hydroxy-3-methylglutaryl-coenzyme	A	reductase	3-like
GSMUA_Achr4G12460_001	GSMUA_Achr4G12460_001	4.05705	1	4.40862	12.5663	102.674	Ma04_g12460	Putative	Auxin-induced	protein	5NG4
GSMUA_Achr3G29020_001	GSMUA_Achr3G29020_001	4.04894	1	4.32249	56.5468	433.361	Ma03_g30250	Putative	uncharacterized	protein
GSMUA_Achr4G19580_001	GSMUA_Achr4G19580_001	4.04734	1	6.83566	0	5.04543	Ma04_g26230	LRR	receptor-like	serine/threonine-protein	kinase	ERL1
GSMUA_Achr8G32630_001	GSMUA_Achr8G32630_001	4.04396	1	4.60152	4.33815	41.2648	Ma08_g32930	ABC	transporter	G	family	member	5
GSMUA_AchrUn_randomG28910_001	GSMUA_AchrUn_randomG28910_001	4.04353	1	4.57938	12.2145	114.134	Ma08_g24820	polypyrimidine	tract-binding	protein	homolog	1-like
GSMUA_Achr6G33450_001	GSMUA_Achr6G33450_001	4.04048	1	5.51373	13.4276	289.886
GSMUA_Achr4G22602_001	GSMUA_Achr4G22602_001	4.02606	1	6.81519	0	120.772
GSMUA_Achr8G12220_001	GSMUA_Achr8G12220_001	4.02606	1	5.81519	0.22285	9.4174	Ma08_g11970	fatty	acid	hydroxylase
GSMUA_Achr4G13890_001	GSMUA_Achr4G13890_001	4.02547	1	4.75916	1.21052	13.1704	Ma04_g13890	zinc	finger	CCCH	domain-containing	protein	24-like
GSMUA_Achr4G15270_001	GSMUA_Achr4G15270_001	4.02169	1	5.58073	0.51207	12.3356	Ma04_g15260	two	pore	calcium	channel	protein	1
GSMUA_Achr8G11650_001	GSMUA_Achr8G11650_001	4.02127	1	4.14875	90.2303	610.069	Ma08_g11390	hsp70-Hsp90	organizing	protein-like
GSMUA_AchrUn_randomG01940_001	GSMUA_AchrUn_randomG01940_001	4.01968	1	4.39196	8.62301	69.7381	Ma03_g16290	protein	IQ-DOMAIN	31-like
GSMUA_Achr3G08120_001	GSMUA_Achr3G08120_001	4.01272	1	4.99576	3.78266	49.9139	Ma03_g08030	bidirectional	sugar	transporter	SWEET16-like
GSMUA_Achr3G02950_001	GSMUA_Achr3G02950_001	4.00921	1	5.6708	0.332523	9.57169	Ma03_g02760	Peroxidase	12
GSMUA_Achr5G08560_001	GSMUA_Achr5G08560_001	4.00579	1	4.21516	29.9841	212.753	Ma05_g08240	alanine--glyoxylate	aminotransferase	2	homolog	3
GSMUA_Achr6G24300_001	GSMUA_Achr6G24300_001	4.00445	1	6.79443	0	6.94057	Ma06_g25650	scarecrow-like	protein	32
GSMUA_Achr7G25920_001	GSMUA_Achr7G25920_001	3.99067	1	4.27004	49.68	367.229	Ma07_g27430	probable	stress-associated	endoplasmic	reticulum	protein
GSMUA_Achr8G27010_001	GSMUA_Achr8G27010_001	3.99014	1	4.35626	15.1328	119.34	Ma08_g27670	zinc-finger	homeodomain	protein	6-like
GSMUA_Achr3G22620_001	GSMUA_Achr3G22620_001	3.98847	1	4.34075	12.3906	96.582	Ma03_g23740	uncharacterized	LOC103979089
GSMUA_Achr5G01710_001	GSMUA_Achr5G01710_001	3.98704	1	5.46201	0.484501	10.0889	Ma05_g01610	BTB/POZ	domain-containing	protein	NPY3-like	Ma05_g01610	BTB/POZ	domain-containing	protein	NPY3-like
GSMUA_Achr3G17740_001	GSMUA_Achr3G17740_001	3.98317	1	4.27542	8.13403	60.3885	Ma03_g18840	calcium-transporting	ATPase	1
GSMUA_Achr5G00220_001	GSMUA_Achr5G00220_001	3.97454	1	4.22723	15.0337	107.746	Ma05_g00190	probable	potassium	transporter	11
GSMUA_Achr6G27560_001	GSMUA_Achr6G27560_001	3.97306	1	5.37707	3.45564	65.185	Ma06_g29330	Hypothetical	protein
GSMUA_Achr11G15580_001	GSMUA_Achr11G15580_001	3.96911	1	4.52029	4.98144	44.7461	Ma11_g14200	cyclic	dof	factor	3-like
GSMUA_Achr7G19200_001	GSMUA_Achr7G19200_001	3.96611	1	5.17134	1.15566	17.5372	Ma07_g20660	alpha-humulene	synthase-like
GSMUA_Achr5G05300_001	GSMUA_Achr5G05300_001	3.96117	1	5.62451	0.241421	6.72753	Ma05_g05020	homeobox-leucine	zipper	protein	HOX16-like	Ma05_g05030	tetraspanin-8-like
GSMUA_Achr11G22730_001	GSMUA_Achr11G22730_001	3.95621	1	4.43614	5.05139	42.487	Ma11_g21070	long-chain-alcohol	oxidase	FAO2-like
GSMUA_Achr3G23280_001	GSMUA_Achr3G23280_001	3.95401	1	5.43007	0.913542	18.6032	Ma03_g24540	BAG	family	molecular	chaperone	regulator	1-like
GSMUA_Achr10G27810_001	GSMUA_Achr10G27810_001	3.95036	1	4.45094	9.4454	80.423	Ma10_g27760	transcription	elongation	factor	1	homolog	Ma10_g27770	heat	stress	transcription	factor	C-2b-like
GSMUA_Achr6G24670_001	GSMUA_Achr6G24670_001	3.95011	1	4.53391	2.3048	20.9788	Ma06_g26420	uncharacterized	LOC103989008	Ma06_g26420	uncharacterized	LOC103989008
GSMUA_Achr1G05910_001	GSMUA_Achr1G05910_001	3.94565	1	4.79742	2.99163	33.9664	Ma04_g25620	Hypothetical	protein
GSMUA_Achr2G14580_001	GSMUA_Achr2G14580_001	3.94479	1	5.60874	0.450447	12.4144	Ma02_g16340	guanine	nucleotide-binding	protein	subunit	beta-like	protein	B
GSMUA_Achr5G24240_001	GSMUA_Achr5G24240_001	3.94479	1	5.60874	0.159491	4.39559	Ma05_g26580	putative	leucine-rich	repeat	receptor-like	serine/threonine-protein	kinase	At2g24130	Ma05_g26580	putative	leucine-rich	repeat	receptor-like	serine/threonine-protein	kinase	At2g24130
GSMUA_Achr6G34220_001	GSMUA_Achr6G34220_001	3.94453	1	4.13624	72.7912	488.701	Ma06_g36170	ubiquitin-conjugating	enzyme	E2	7
GSMUA_Achr9G06780_001	GSMUA_Achr9G06780_001	3.94439	1	5.50609	1.13702	25.9975	Ma09_g06560	mitogen-activated	protein	kinase	10-like
GSMUA_Achr9G27540_001	GSMUA_Achr9G27540_001	3.93143	1	4.22308	19.0683	136.513	Ma09_g28180	shikimate	kinase	3	Ma09_g28180	shikimate	kinase	3
GSMUA_Achr3G24180_001	GSMUA_Achr3G24180_001	3.93052	1	4.53319	9.76084	89.0058	Ma03_g25440	protein	DEHYDRATION-INDUCED	19	homolog	2
GSMUA_Achr11G02620_001	GSMUA_Achr11G02620_001	3.92209	1	4.70272	1.4251	15.0121	Ma11_g02470	tetratricopeptide	repeat	protein	7A	Ma11_g02470	tetratricopeptide	repeat	protein	7A	Ma11_g02470	tetratricopeptide	repeat	protein	7A	Ma11_g02470	tetratricopeptide	repeat	protein	7A	Ma11_g02470	tetratricopeptide	repeat	protein	7A
GSMUA_Achr10G20660_001	GSMUA_Achr10G20660_001	3.92185	1	4.44641	33.0166	280.907	Ma10_g20630	iron-sulfur	assembly	protein	IscA-like	1	Ma10_g20630	iron-sulfur	assembly	protein	IscA-like	1	Ma10_g20630	iron-sulfur	assembly	protein	IscA-like	1
GSMUA_Achr7G23090_001	GSMUA_Achr7G23090_001	3.90737	1	4.09814	27.4956	179.78	Ma07_g24550	Putative	Programmed	cell	death	protein	4
GSMUA_Achr11G07590_001	GSMUA_Achr11G07590_001	3.90257	1	4.34887	10.6445	84.0118	Ma11_g07270	uncharacterized	LOC103970646
GSMUA_Achr10G06060_001	GSMUA_Achr10G06060_001	3.89354	1	4.34385	7.73362	60.845	Ma10_g03630	probable	WRKY	transcription	factor	4
GSMUA_Achr1G23720_001	GSMUA_Achr1G23720_001	3.89128	1	5.68591	0.323371	12.477	Ma01_g18700	cation	transport	regulator-like	protein	2
GSMUA_AchrUn_randomG02060_001	GSMUA_AchrUn_randomG02060_001	3.89128	1	6.68591	0	9.53268	Ma05_g18770	polyadenylate-binding	protein	2-like	Ma05_g18770	polyadenylate-binding	protein	2-like	Ma05_g18770	polyadenylate-binding	protein	2-like
GSMUA_Achr2G09370_001	GSMUA_Achr2G09370_001	3.88797	1	4.13115	20.6899	138.668	Ma02_g11220	probable	protein	phosphatase	2C	53
GSMUA_Achr8G05350_001	GSMUA_Achr8G05350_001	3.88571	1	4.69788	1.96339	20.6997	Ma08_g05210	transcription	factor	bHLH13-like	Ma08_g05210	transcription	factor	bHLH13-like	Ma08_g05210	transcription	factor	bHLH13-like
GSMUA_Achr6G28370_001	GSMUA_Achr6G28370_001	3.88507	1	3.97047	164.929	984.802	Ma06_g30090	Stromal	70	kDa	heat	shock-related	protein
GSMUA_Achr2G09630_001	GSMUA_Achr2G09630_001	3.88451	1	4.5314	2.01832	18.488	Ma02_g11460	kinesin	light	chain	3-like	Ma02_g11460	kinesin	light	chain	3-like
GSMUA_Achr1G16240_001	GSMUA_Achr1G16240_001	3.88245	1	4.86913	2.5508	30.8186	Ma01_g09560	Putative	Heat	stress	transcription	factor	B-2b
GSMUA_Achr5G09230_001	GSMUA_Achr5G09230_001	3.87716	1	4.19025	40.2492	281.967	Ma05_g08930	chlorophyll	a-b	binding	protein	of	LHCII	type	1
GSMUA_Achr6G18880_001	GSMUA_Achr6G18880_001	3.87699	1	4.04601	53.8159	339.171	Ma06_g20190	chlorophyllide	a	oxygenase
GSMUA_Achr6G33460_001	GSMUA_Achr6G33460_001	3.8721	1	4.19759	21.8777	154.152	Ma06_g35270	E3	ubiquitin-protein	ligase	SDIR1-like	Ma06_g35270	E3	ubiquitin-protein	ligase	SDIR1-like	Ma06_g35270	E3	ubiquitin-protein	ligase	SDIR1-like	Ma06_g35270	E3	ubiquitin-protein	ligase	SDIR1-like	Ma06_g35270	E3	ubiquitin-protein	ligase	SDIR1-like	Ma06_g35270	E3	ubiquitin-protein	ligase	SDIR1-like
GSMUA_Achr2G21010_001	GSMUA_Achr2G21010_001	3.87033	1	4.72404	4.87465	52.5902	Ma02_g22890	zinc	finger	CCCH	domain-containing	protein	65-like	Ma02_g22890	zinc	finger	CCCH	domain-containing	protein	65-like	Ma02_g22890	zinc	finger	CCCH	domain-containing	protein	65-like	Ma02_g22890	zinc	finger	CCCH	domain-containing	protein	65-like	Ma02_g22890	zinc	finger	CCCH	domain-containing	protein	65-like	Ma02_g22890	zinc	finger	CCCH	domain-containing	protein	65-like
GSMUA_Achr8G21720_001	GSMUA_Achr8G21720_001	3.86754	1	6.66319	0	4.33844	Ma08_g22490	protein	NRT1/	PTR	FAMILY	3.1-like
GSMUA_Achr8G14570_001	GSMUA_Achr8G14570_001	3.86405	1	4.47792	4.04607	35.5498	Ma08_g15790	uncharacterized	LOC103994617
GSMUA_Achr11G18800_001	GSMUA_Achr11G18800_001	3.86373	1	4.58264	6.95928	66.7744	Ma11_g17260	uncharacterized	LOC103971821
GSMUA_Achr6G34210_001	GSMUA_Achr6G34210_001	3.86098	1	3.93361	620.785	3612.7	Ma06_g36160	Heat	shock	cognate	70	kDa	protein
GSMUA_Achr6G25770_001	GSMUA_Achr6G25770_001	3.8578	1	3.95822	223.794	1325.27	Ma06_g27560	carboxyvinyl-carboxyphosphonate	phosphorylmutase
GSMUA_Achr6G05830_001	GSMUA_Achr6G05830_001	3.85728	1	4.21675	16.8317	120.428	Ma06_g07460	Probable	aquaporin	TIP2-2
GSMUA_Achr1G22580_001	GSMUA_Achr1G22580_001	3.84342	1	6.6401	0	8.07866	Ma01_g16010	uncharacterized	LOC103990595
GSMUA_Achr7G11610_001	GSMUA_Achr7G11610_001	3.84116	1	3.90752	864.262	4939.2	Ma07_g11390	uncharacterized	protein	OsI_027940-like
GSMUA_Achr4G04710_001	GSMUA_Achr4G04710_001	3.83982	1	4.92692	2.0084	25.4619	Ma04_g04730	cell	division	control	protein	2	homolog	Ma04_g04740	cell	division	control	protein	2	homolog	A-like	Ma04_g04740	cell	division	control	protein	2	homolog	A-like
GSMUA_Achr10G21190_001	GSMUA_Achr10G21190_001	3.83446	1	5.40015	0.274775	5.83388	Ma10_g21130	ectonucleotide	pyrophosphatase/phosphodiesterase	family	member	1-like
GSMUA_Achr1G13630_001	GSMUA_Achr1G13630_001	3.82482	1	5.12054	0.754533	11.3547	Ma01_g07140	hydroquinone	glucosyltransferase-like	Ma01_g07150	anthocyanidin	5
GSMUA_Achr2G18230_001	GSMUA_Achr2G18230_001	3.82264	1	4.24866	7.48956	55.0435	Ma02_g20070	phosphatidylinositol	glycan	anchor	biosynthesis	class	U	protein-like
GSMUA_Achr5G26330_001	GSMUA_Achr5G26330_001	3.82013	1	4.27549	12.9792	97.4153	Ma05_g28710	universal	stress	protein	domain	containing	protein
GSMUA_Achr1G13710_001	GSMUA_Achr1G13710_001	3.8088	1	3.85391	466.218	2566.75	Ma01_g07230	chaperone	protein	ClpB1
GSMUA_Achr3G08970_001	GSMUA_Achr3G08970_001	3.80571	1	4.16	9.12735	62.7607	Ma03_g08850	zinc	finger	CCCH	domain-containing	protein	6
GSMUA_Achr8G04980_001	GSMUA_Achr8G04980_001	3.80237	1	3.87444	322.901	1803.61	Ma08_g04840	probable	zinc	metallopeptidase	EGY3	Ma08_g04840	probable	zinc	metallopeptidase	EGY3
GSMUA_AchrUn_randomG25240_001	GSMUA_AchrUn_randomG25240_001	3.80165	1	4.28388	9.54546	72.2317	Ma04_g03110	salicylic	acid-binding	protein	2-like	Ma04_g03120	methylesterase	3-like
GSMUA_Achr1G27710_001	GSMUA_Achr1G27710_001	3.79764	1	4.15585	15.3224	105.081	Ma01_g22460	transcription	factor	bHLH128-like
GSMUA_Achr10G28420_001	GSMUA_Achr10G28420_001	3.7939	1	6.5928	0	5.88289	Ma10_g28390	3-ketoacyl-CoA	synthase	11
GSMUA_Achr6G27562_001	GSMUA_Achr6G27562_001	3.7939	1	6.5928	0	62.6383
GSMUA_Achr10G00900_001	GSMUA_Achr10G00900_001	3.79081	1	3.91507	71.7505	412.539	Ma10_g05550	Heat	shock	cognate	70	kDa	protein
GSMUA_Achr7G20090_001	GSMUA_Achr7G20090_001	3.79003	1	3.96241	26.5187	157.732	Ma07_g21590	phosphatidylinositol	4-kinase	gamma	5-like	Ma07_g21590	phosphatidylinositol	4-kinase	gamma	5-like
GSMUA_Achr4G30680_001	GSMUA_Achr4G30680_001	3.78384	1	3.94019	32.131	188.115	Ma04_g37200	Putative	EIN3-binding	F-box	protein	1
GSMUA_Achr6G00570_001	GSMUA_Achr6G00570_001	3.77778	1	5.18841	0.744665	12.3138	Ma06_g02260	uncharacterized	LOC103986741
GSMUA_Achr10G28290_001	GSMUA_Achr10G28290_001	3.77767	1	4.29835	6.12532	46.9917	Ma10_g28280	leucine-rich	repeat	extensin-like	protein	3	Ma10_g28290	crocetin	glucosyltransferase
GSMUA_Achr9G07450_001	GSMUA_Achr9G07450_001	3.776	1	4.04682	19.4986	123.399	Ma09_g07160	serine	carboxypeptidase	1-like
GSMUA_Achr11G01930_001	GSMUA_Achr11G01930_001	3.7685	1	6.56855	0	6.63636	Ma11_g01840	probable	xyloglucan	endotransglucosylase/hydrolase	protein	32
GSMUA_Achr5G05710_001	GSMUA_Achr5G05710_001	3.7685	1	5.56855	0.172359	6.12254	Ma05_g05470	uncharacterized	LOC103984036
GSMUA_Achr6G13750_001	GSMUA_Achr6G13750_001	3.7685	1	6.56855	0	10.5215	Ma06_g15280	rac-like	GTP-binding	protein	RAC2	Ma06_g15290	fasciclin-like	arabinogalactan	protein	6
GSMUA_Achr4G19960_001	GSMUA_Achr4G19960_001	3.76316	1	5.06095	1.19483	17.2489	Ma04_g26630	acyl-CoA-binding	domain-containing	protein	3-like	Ma04_g26630	acyl-CoA-binding	domain-containing	protein	3-like	Ma04_g26630	acyl-CoA-binding	domain-containing	protein	3-like	Ma04_g26630	acyl-CoA-binding	domain-containing	protein	3-like
GSMUA_Achr9G22330_001	GSMUA_Achr9G22330_001	3.7499	1	3.89031	120.566	681.632	Ma09_g22860	zinc	finger	A20	and	AN1	domain-containing	stress-associated	protein	8-like
GSMUA_Achr10G14930_001	GSMUA_Achr10G14930_001	3.749	1	3.94167	40.9326	240.127	Ma10_g15040	probable	plastidic	glucose	transporter	2	Ma10_g15040	probable	plastidic	glucose	transporter	2	Ma10_g15040	probable	plastidic	glucose	transporter	2
GSMUA_Achr10G06560_001	GSMUA_Achr10G06560_001	3.74842	1	4.22672	11.9659	86.9862	Ma10_g07650	protein	LHY-like	Ma10_g07650	protein	LHY-like
GSMUA_Achr3G22110_001	GSMUA_Achr3G22110_001	3.74794	1	4.14534	8.55863	58.4185	Ma03_g23060	protein	STAY-GREEN	LIKE
GSMUA_Achr1G13330_001	GSMUA_Achr1G13330_001	3.74438	1	5.15623	0.810908	13.1113	Ma01_g06840	crt	homolog	1-like
GSMUA_Achr9G12610_001	GSMUA_Achr9G12610_001	3.74068	1	4.4163	1.88106	15.9641	Ma09_g12230	probable	glycerophosphoryl	diester	phosphodiesterase	1
GSMUA_Achr5G03750_001	GSMUA_Achr5G03750_001	3.73274	1	4.09772	5.69541	37.529	Ma05_g03520	uncharacterized	LOC103983853	Ma05_g03520	uncharacterized	LOC103983853
GSMUA_Achr3G21980_001	GSMUA_Achr3G21980_001	3.73225	1	4.2108	8.63204	62.0609	Ma03_g22900	extradiol	ring-cleavage	dioxygenase-like
GSMUA_Achr7G20080_001	GSMUA_Achr7G20080_001	3.73224	1	3.86685	62.4607	347.387	Ma07_g21570	sodium-coupled	neutral	amino	acid	transporter	2-like	Ma07_g21570	sodium-coupled	neutral	amino	acid	transporter	2-like
GSMUA_Achr5G09220_001	GSMUA_Achr5G09220_001	3.72887	1	4.94141	7.93068	102.539	Ma05_g08930	chlorophyll	a-b	binding	protein	of	LHCII	type	1
GSMUA_Achr11G25280_001	GSMUA_Achr11G25280_001	3.72839	1	4.18514	7.81009	55.0545	Ma11_g23620	solute	carrier	family	25	member	44-like
GSMUA_Achr3G02010_001	GSMUA_Achr3G02010_001	3.72411	1	4.71566	1.58362	17.1934	Ma03_g01910	3-ketoacyl-CoA	synthase	10
GSMUA_Achr3G24820_001	GSMUA_Achr3G24820_001	3.72104	1	4.93384	1.76237	22.6666	Ma03_g26010	probable	serine/threonine-protein	kinase	NAK
GSMUA_Achr10G06770_001	GSMUA_Achr10G06770_001	3.72048	1	3.81688	253.898	1363.12	Ma10_g07860	Probable	aquaporin	PIP1-2
GSMUA_Achr6G10590_001	GSMUA_Achr6G10590_001	3.71781	1	3.78261	255.115	1337.01	Ma06_g12050	ABC	transporter	F	family	member	5-like	Ma06_g12050	ABC	transporter	F	family	member	5-like
GSMUA_Achr3G21100_001	GSMUA_Achr3G21100_001	3.71552	1	4.23126	6.65691	48.715	Ma03_g22010	AP2/ERF	and	B3	domain-containing	transcription	repressor	RAV2-like
GSMUA_Achr10G06840_001	GSMUA_Achr10G06840_001	3.71546	1	5.28582	0.595732	11.6753	Ma10_g07930	Putative	Stem-specific	protein	TSJT1
GSMUA_Achr10G14920_001	GSMUA_Achr10G14920_001	3.71311	1	5.38635	1.38225	32.5925	Ma10_g15030	VHS	and	GAT	domain	containing	protein
GSMUA_Achr4G01700_001	GSMUA_Achr4G01700_001	3.71266	1	4.36304	8.62438	70.2733	Ma04_g01620	chaperone	protein	dnaJ	11	Ma04_g01630	ras-related	protein	RABB1c
GSMUA_Achr7G10360_001	GSMUA_Achr7G10360_001	3.70488	1	4.18389	3.198	22.5665	Ma07_g10160	phototropin-1A-like	Ma07_g10160	phototropin-1A-like
GSMUA_Achr8G05910_001	GSMUA_Achr8G05910_001	3.69993	1	4.4408	3.91639	34.1445	Ma08_g05760	gibberellin	receptor	GID1C-like
GSMUA_Achr4G02240_001	GSMUA_Achr4G02240_001	3.68949	1	6.49326	0	7.35928	Ma04_g02280	probable	xyloglucan	endotransglucosylase/hydrolase	protein	25
GSMUA_Achr1G18230_001	GSMUA_Achr1G18230_001	3.68897	1	4.15047	9.195	63.2975	Ma01_g11520	Putative	AP2	domain	containing	protein
GSMUA_Achr6G18950_001	GSMUA_Achr6G18950_001	3.68653	1	4.05628	62.7483	401.855	Ma06_g20260	polyubiquitin	11
GSMUA_Achr2G18220_001	GSMUA_Achr2G18220_001	3.68337	1	3.83952	151.986	829.818	Ma02_g20060	20	kDa	chaperonin
GSMUA_Achr11G04160_001	GSMUA_Achr11G04160_001	3.68121	1	4.89536	3.24806	40.6695	Ma11_g03920	CBS	domain-containing	protein	CBSX5-like
GSMUA_Achr11G03720_001	GSMUA_Achr11G03720_001	3.67829	1	3.78145	157.247	823.829	Ma11_g03550	hsp70-Hsp90	organizing	protein
GSMUA_AchrUn_randomG19430_001	GSMUA_AchrUn_randomG19430_001	3.67199	1	5.1584	0.885801	14.9189	Ma04_g03090	salicylic	acid-binding	protein	2-like
GSMUA_Achr1G08240_001	GSMUA_Achr1G08240_001	3.67103	1	3.78021	126.743	663.505	Ma01_g03540	myeloid	leukemia	factor	1-like
GSMUA_Achr7G20460_001	GSMUA_Achr7G20460_001	3.67103	1	4.03278	8.67997	54.6612	Ma07_g22010	beta-(1
GSMUA_Achr6G10670_001	GSMUA_Achr6G10670_001	3.66746	1	4.27516	3.78402	28.8402	Ma06_g12130	sucrose	transport	protein	SUT3-like
GSMUA_Achr3G24020_001	GSMUA_Achr3G24020_001	3.66217	1	6.46727	0	2.91792	Ma03_g25260	auxilin-related	protein	2-like
GSMUA_Achr6G00040_001	GSMUA_Achr6G00040_001	3.65995	1	3.94916	20.7249	122.667	Ma06_g01750	cytochrome	P450	85A1-like
GSMUA_Achr5G04580_001	GSMUA_Achr5G04580_001	3.65809	1	4.32222	2.86142	22.7024	Ma05_g04340	Heat	shock	70	kDa	protein
GSMUA_Achr10G19170_001	GSMUA_Achr10G19170_001	3.65586	1	3.8452	76.1529	417.79	Ma10_g19170	14-3-3-like	protein
GSMUA_Achr6G30480_001	GSMUA_Achr6G30480_001	3.65572	1	3.82411	35.4852	191.742	Ma06_g32150	probable	bifunctional	riboflavin	biosynthesis	protein	RIBA	1	Ma06_g32150	probable	bifunctional	riboflavin	biosynthesis	protein	RIBA	1
GSMUA_Achr10G12130_001	GSMUA_Achr10G12130_001	3.6532	1	3.89898	11.2597	64.2436	Ma10_g12320	protein	MEI2-like	4	Ma10_g12320	protein	MEI2-like	4	Ma10_g12320	protein	MEI2-like	4	Ma10_g12320	protein	MEI2-like	4
GSMUA_Achr8G20830_001	GSMUA_Achr8G20830_001	3.65305	1	3.70001	540.917	2676.72	Ma08_g21650	probable	mediator	of	RNA	polymerase	II	transcription	subunit	37c
GSMUA_Achr6G14170_001	GSMUA_Achr6G14170_001	3.64785	1	4.50791	3.73547	34.6686	Ma06_g15640	Hypothetical	protein
GSMUA_Achr9G01030_001	GSMUA_Achr9G01030_001	3.64246	1	3.96621	6.41944	38.5148	Ma09_g00990	lysosomal	alpha-mannosidase-like	Ma09_g00990	lysosomal	alpha-mannosidase-like
GSMUA_Achr1G25010_001	GSMUA_Achr1G25010_001	3.63686	1	3.83779	38.8361	212.043	Ma01_g17400	CBL-interacting	protein	kinase	1-like
GSMUA_Achr3G06240_001	GSMUA_Achr3G06240_001	3.63431	1	6.4408	0	6.2749	Ma03_g06190	strictosidine	synthase	3-like
GSMUA_Achr4G22603_001	GSMUA_Achr4G22603_001	3.63431	1	6.4408	0	92.7667
GSMUA_Achr8G13590_001	GSMUA_Achr8G13590_001	3.63431	1	5.4408	0.328393	10.6595	Ma08_g13690	Hypothetical	protein
GSMUA_AchrUn_randomG20290_001	GSMUA_AchrUn_randomG20290_001	3.63431	1	5.4408	0.70495	22.8825	Ma02_g02200	truncated	transcription	factor	CAULIFLOWER	A-like	Ma02_g02200	truncated	transcription	factor	CAULIFLOWER	A-like
GSMUA_Achr11G04420_001	GSMUA_Achr11G04420_001	3.63248	1	4.26159	3.43766	26.0226	Ma11_g04130	putative	glucuronosyltransferase	PGSIP8
GSMUA_Achr8G18270_001	GSMUA_Achr8G18270_001	3.62979	1	4.04292	12.1282	77.1801	Ma08_g17730	transcription	factor	LUX-like
GSMUA_Achr9G25590_001	GSMUA_Achr9G25590_001	3.62879	1	4.17868	5.03535	35.6461	Ma09_g26040	uncharacterized	LOC103999026
GSMUA_Achr4G05930_001	GSMUA_Achr4G05930_001	3.62773	1	3.91337	14.166	81.7751	Ma04_g05980	uncharacterized	LOC103980727
GSMUA_Achr3G09320_001	GSMUA_Achr3G09320_001	3.6251	1	4.02423	13.3143	83.552	Ma03_g09170	SNF1-related	protein	kinase	regulatory	subunit	beta-1-like
GSMUA_Achr3G06130_001	GSMUA_Achr3G06130_001	3.62145	1	4.92431	0.393827	5.16853	Ma03_g06080	Putative	Probable	alpha
GSMUA_Achr6G25000_001	GSMUA_Achr6G25000_001	3.61776	1	3.83858	48.8819	267.212	Ma06_g26770	DCN1-like	protein	2
GSMUA_Achr4G29100_001	GSMUA_Achr4G29100_001	3.61723	1	4.07173	9.74067	63.4424	Ma04_g35590	heat	stress	transcription	factor	B-2b-like
GSMUA_Achr5G19000_001	GSMUA_Achr5G19000_001	3.61148	1	4.91473	5.30607	69.172	Ma05_g21390	large	proline-rich	protein	BAG6	Ma05_g21390	large	proline-rich	protein	BAG6
GSMUA_Achr8G07600_001	GSMUA_Achr8G07600_001	3.61079	1	3.86461	13.5981	75.7815	Ma08_g07460	Serine/threonine-protein	kinase	CTR1
GSMUA_AchrUn_randomG04600_001	GSMUA_AchrUn_randomG04600_001	3.60816	1	3.76476	40.1935	208.366	Ma03_g13340	NADPH--cytochrome	P450	reductase-like
GSMUA_Achr8G31100_001	GSMUA_Achr8G31100_001	3.6059	1	5.41383	0.323371	10.2985	Ma08_g31520	uncharacterized	LOC103995795	Ma08_g31520	uncharacterized	LOC103995795
GSMUA_Achr3G04020_001	GSMUA_Achr3G04020_001	3.60265	1	5.0919	0.62293	10.0147	Ma03_g03840	aspartic	proteinase	nepenthesin-2-like
GSMUA_Achr11G11670_001	GSMUA_Achr11G11670_001	3.60264	1	5.17776	1.62681	29.5579	Ma11_g10650	calvin	cycle	protein	CP12-1
GSMUA_Achr1G00020_001	GSMUA_Achr1G00020_001	3.59847	1	3.87705	16.7702	94.368	Ma04_g21630	Alpha-galactosidase
GSMUA_Achr7G04470_001	GSMUA_Achr7G04470_001	3.59812	1	4.81519	1.01513	12.0198	Ma07_g04560	uncharacterized	LOC103991099
GSMUA_Achr11G04150_001	GSMUA_Achr11G04150_001	3.59226	1	3.94371	12.5131	74.0254	Ma11_g03910	general	transcription	factor	3C	polypeptide	6-like	Ma11_g03910	general	transcription	factor	3C	polypeptide	6-like	Ma11_g03910	general	transcription	factor	3C	polypeptide	6-like	Ma11_g03910	general	transcription	factor	3C	polypeptide	6-like
GSMUA_Achr9G20280_001	GSMUA_Achr9G20280_001	3.59209	1	3.67879	413.448	2016.82	Ma00_g02720	translationally-controlled	tumor	protein	homolog
GSMUA_AchrUn_randomG19480_001	GSMUA_AchrUn_randomG19480_001	3.58556	1	4.22693	4.24384	31.4062	Ma06_g32430	isoaspartyl	peptidase/L-asparaginase	1
GSMUA_Achr11G24350_001	GSMUA_Achr11G24350_001	3.58227	1	3.7577	72.3452	373.385	Ma11_g22670	PGR5-like	protein	1B	Ma11_g22670	PGR5-like	protein	1B	Ma11_g22670	PGR5-like	protein	1B
GSMUA_Achr6G34020_001	GSMUA_Achr6G34020_001	3.57935	1	4.05134	6.18226	39.7563	Ma06_g35970	poly(A)	RNA	polymerase	GLD2
GSMUA_Achr4G07030_001	GSMUA_Achr4G07030_001	3.57742	1	4.99576	0.52792	7.63043	Ma04_g07010	zinc	finger	CCCH	domain-containing	protein	54-like	Ma04_g07010	zinc	finger	CCCH	domain-containing	protein	54-like
GSMUA_Achr6G32250_001	GSMUA_Achr6G32250_001	3.57693	1	5.38635	0.128876	4.02541	Ma06_g33920	myb-related	protein	Zm1-like
GSMUA_Achr9G02900_001	GSMUA_Achr9G02900_001	3.57466	1	4.08149	2.99616	19.7373	Ma09_g02870	protein	STRUBBELIG-RECEPTOR	FAMILY	3-like	Ma09_g02870	protein	STRUBBELIG-RECEPTOR	FAMILY	3-like	Ma09_g02870	protein	STRUBBELIG-RECEPTOR	FAMILY	3-like	Ma09_g02870	protein	STRUBBELIG-RECEPTOR	FAMILY	3-like	Ma09_g02870	protein	STRUBBELIG-RECEPTOR	FAMILY	3-like	Ma09_g02870	protein	STRUBBELIG-RECEPTOR	FAMILY	3-like	Ma09_g02870	protein	STRUBBELIG-RECEPTOR	FAMILY	3-like	Ma09_g02870	protein	STRUBBELIG-RECEPTOR	FAMILY	3-like	Ma09_g02870	protein	STRUBBELIG-RECEPTOR
GSMUA_Achr11G11030_001	GSMUA_Achr11G11030_001	3.57388	1	3.65516	178.033	854.287	Ma06_g01460	basic	leucine	zipper	and	W2	domain-containing	protein	2-like
GSMUA_Achr5G00070_001	GSMUA_Achr5G00070_001	3.57012	1	4.29596	3.11007	24.4444	Ma05_g00090	uncharacterized	LOC103983725
GSMUA_Achr6G16670_001	GSMUA_Achr6G16670_001	3.56837	1	3.62683	264.23	1242.97	Ma06_g18160	chaperone	protein	ClpB3
GSMUA_Achr8G10000_001	GSMUA_Achr8G10000_001	3.56512	1	4.20696	3.56185	25.9956	Ma08_g09810	zinc	finger	CCCH	domain-containing	protein	5-like	Ma08_g09820	uncharacterized	LOC103994265
GSMUA_Achr11G01360_001	GSMUA_Achr11G01360_001	3.56387	1	4.07655	3.64944	23.9713	Ma11_g01300	bromodomain-containing	protein	9-like	Ma11_g01300	bromodomain-containing	protein	9-like	Ma11_g01300	bromodomain-containing	protein	9-like
GSMUA_Achr6G11690_001	GSMUA_Achr6G11690_001	3.55751	1	3.94493	8.91731	52.9164	Ma06_g13200	3-ketoacyl-CoA	synthase	10
GSMUA_AchrUn_randomG12900_001	GSMUA_AchrUn_randomG12900_001	3.55226	1	4.05406	61.6831	398.464	Ma06_g22790	Hypothetical	protein
GSMUA_Achr9G08830_001	GSMUA_Achr9G08830_001	3.5501	1	4.04666	5.38735	34.6061	Ma09_g08460	serine/threonine-protein	kinase	HT1-like
GSMUA_Achr10G11830_001	GSMUA_Achr10G11830_001	3.54587	1	4.76486	5.11657	58.4944	Ma10_g12050	uncharacterized	LOC104000675
GSMUA_Achr9G02810_001	GSMUA_Achr9G02810_001	3.54571	1	3.64216	313.468	1490.96	Ma09_g02760	chlorophyll	a-b	binding	protein	CP29.2
GSMUA_Achr6G31250_001	GSMUA_Achr6G31250_001	3.54502	1	3.72181	134.931	679.302	Ma06_g32930	uncharacterized	LOC103989560	Ma06_g32940	probable	beta-1	Ma06_g32950	photosystem	I	reaction	center	subunit	psaK
GSMUA_Achr2G07930_001	GSMUA_Achr2G07930_001	3.54182	1	3.68159	100.295	490.619	Ma02_g09870	MYB	family	transcription	factor
GSMUA_Achr3G24720_001	GSMUA_Achr3G24720_001	3.5402	1	3.88366	12.0849	68.5394	Ma03_g25920	transmembrane	protein	184A	Ma03_g25920	transmembrane	protein	184A
GSMUA_Achr9G06900_001	GSMUA_Achr9G06900_001	3.53959	1	3.72952	74.9994	379.742	Ma09_g06640	chlorophyll	a-b	binding	protein	of	LHCII	type	1-like
GSMUA_Achr2G21180_001	GSMUA_Achr2G21180_001	3.53764	1	4.53557	1.73607	16.6254	Ma02_g23040	uncharacterized	LOC103976791
GSMUA_Achr3G21260_001	GSMUA_Achr3G21260_001	3.52949	1	3.89722	9.92269	56.8907	Ma03_g22180	protein	TRANSPARENT	TESTA	12-like	Ma03_g22190	uncharacterized	LOC103979211
GSMUA_Achr11G16140_001	GSMUA_Achr11G16140_001	3.52871	1	3.7769	34.8221	182.561	Ma11_g14680	galactinol	synthase	1-like
GSMUA_Achr11G18620_001	GSMUA_Achr11G18620_001	3.52671	1	3.654	134.662	646.096	Ma11_g17090	uncharacterized	LOC103971804
GSMUA_Achr3G00920_001	GSMUA_Achr3G00920_001	3.52061	1	3.68798	53.5828	263.442	Ma03_g00830	Chaperone	protein	dnaJ
GSMUA_Achr7G26300_001	GSMUA_Achr7G26300_001	3.51859	1	3.68468	35.6663	174.948	Ma07_g27820	BTB/POZ	domain-containing	protein	At5g67385
GSMUA_Achr3G22480_001	GSMUA_Achr3G22480_001	3.51748	1	3.79694	23.153	123.242	Ma03_g23610	tubby-like	F-box	protein	8	Ma03_g23610	tubby-like	F-box	protein	8	Ma03_g23610	tubby-like	F-box	protein	8
GSMUA_Achr11G07560_001	GSMUA_Achr11G07560_001	3.51718	1	5.32976	0.218928	6.57003	Ma11_g07230	Probable	aquaporin	PIP1-2
GSMUA_Achr4G05040_001	GSMUA_Achr4G05040_001	3.51718	1	6.32976	0	4.62921	Ma04_g05070	GDSL	esterase/lipase	At5g55050-like
GSMUA_Achr1G07880_001	GSMUA_Achr1G07880_001	3.50995	1	4.7303	1.55123	17.312	Ma01_g03200	heat	stress	transcription	factor	B-2b-like
GSMUA_Achr11G05650_001	GSMUA_Achr11G05650_001	3.50924	1	3.68454	34.8349	170.893	Ma11_g05410	uncharacterized	LOC103970483	Ma11_g05410	uncharacterized	LOC103970483
GSMUA_Achr4G04350_001	GSMUA_Achr4G04350_001	3.5026	1	4.50183	1.29241	12.0888	Ma04_g04370	uncharacterized	LOC103980586
GSMUA_AchrUn_randomG05270_001	GSMUA_AchrUn_randomG05270_001	3.49814	1	4.22588	3.77652	28.269	Ma00_g00600	uncharacterized	LOC103973207
GSMUA_Achr11G04470_001	GSMUA_Achr11G04470_001	3.48638	1	6.30062	0	4.07413	Ma11_g04180	S-norcoclaurine	synthase	1-like
GSMUA_Achr4G19540_001	GSMUA_Achr4G19540_001	3.48638	1	6.30062	0	4.1173	Ma04_g26190	phosphatidylinositol	4-kinase	gamma	6-like	Ma04_g26190	phosphatidylinositol	4-kinase	gamma	6-like
GSMUA_Achr5G02250_001	GSMUA_Achr5G02250_001	3.48311	1	5.16704	0.756654	15.2926	Ma05_g02200	Hypothetical	protein
GSMUA_Achr10G26380_001	GSMUA_Achr10G26380_001	3.47896	1	4.19053	2.09938	15.2938	Ma10_g26320	uncharacterized	LOC103969282
GSMUA_AchrUn_randomG19960_001	GSMUA_AchrUn_randomG19960_001	3.47566	1	3.66156	169.381	818.042	Ma01_g23600	oxygen-evolving	enhancer	protein	1
GSMUA_Achr6G27680_001	GSMUA_Achr6G27680_001	3.47551	1	4.57521	1.78921	17.7519	Ma06_g29440	uncharacterized	LOC103989256
GSMUA_Achr5G00210_001	GSMUA_Achr5G00210_001	3.47534	1	4.78394	12.3366	146.793	Ma05_g00190	probable	potassium	transporter	11
GSMUA_Achr4G19620_001	GSMUA_Achr4G19620_001	3.47382	1	3.94772	18.9037	113.122	Ma04_g26260	L-idonate	5-dehydrogenase
GSMUA_Achr3G01980_001	GSMUA_Achr3G01980_001	3.47257	1	4.89536	0.851388	11.4715	Ma03_g01880	probable	basic-leucine	zipper	transcription	factor	K
GSMUA_AchrUn_randomG02930_001	GSMUA_AchrUn_randomG02930_001	3.47101	1	4.13963	7.83277	54.7313	Ma04_g16740	protein	LSD1-like	Ma04_g16740	protein	LSD1-like	Ma04_g16740	protein	LSD1-like
GSMUA_AchrUn_randomG12820_001	GSMUA_AchrUn_randomG12820_001	3.46722	1	4.04346	4.37945	28.2927	Ma06_g22730	3-hydroxy-3-methylglutaryl-coenzyme	A	reductase	3-like
GSMUA_Achr8G04660_001	GSMUA_Achr8G04660_001	3.46027	1	5.14534	0.223439	4.44745	Ma08_g04550	lysosomal	beta	glucosidase-like
GSMUA_Achr7G20550_001	GSMUA_Achr7G20550_001	3.45949	1	3.58865	72.3835	331.915	Ma07_g22110	Pyrophosphate--fructose	6-phosphate	1-phosphotransferase	subunit	alpha
GSMUA_Achr10G26532_001	GSMUA_Achr10G26532_001	3.45488	1	6.27087	0	82.2648
GSMUA_Achr8G24610_001	GSMUA_Achr8G24610_001	3.45488	1	6.27087	0	6.40126	Ma08_g25420	Glucan	endo-1
GSMUA_Achr11G20630_001	GSMUA_Achr11G20630_001	3.45398	1	3.69753	38.557	191.274	Ma11_g19020	protein	DEHYDRATION-INDUCED	19	homolog	2-like
GSMUA_Achr6G21310_001	GSMUA_Achr6G21310_001	3.45383	1	3.77719	35.5709	187.155	Ma09_g20730	tetrapyrrole-binding	protein
GSMUA_Achr11G25580_001	GSMUA_Achr11G25580_001	3.45323	1	3.7448	21.304	109.428	Ma11_g23920	uncharacterized	protein	At2g40430-like	Ma11_g23920	uncharacterized	protein	At2g40430-like
GSMUA_Achr3G22470_001	GSMUA_Achr3G22470_001	3.45233	1	4.02089	8.77758	55.774	Ma03_g23600	Putative	G-box-binding	factor	4
GSMUA_Achr11G24030_001	GSMUA_Achr11G24030_001	3.45098	1	3.7614	17.3348	90.1532	Ma11_g22350	ultraviolet-B	receptor	UVR8-like	Ma11_g22350	ultraviolet-B	receptor	UVR8-like	Ma11_g22350	ultraviolet-B	receptor	UVR8-like
GSMUA_Achr10G12150_001	GSMUA_Achr10G12150_001	3.44513	1	4.86913	0.951777	12.5909	Ma10_g12340	ethylene-responsive	transcription	factor	ERF113-like
GSMUA_Achr6G18770_001	GSMUA_Achr6G18770_001	3.44289	1	3.6644	44.7937	216.997	Ma06_g20090	UDP-galactose	transporter	1-like
GSMUA_Achr8G26260_001	GSMUA_Achr8G26260_001	3.44179	1	3.79534	10.8668	57.9966	Ma08_g27000	mitochondrial	substrate	carrier	family	protein	B
GSMUA_Achr7G13130_001	GSMUA_Achr7G13130_001	3.4395	1	3.83371	41.8322	229.868	Ma07_g12990	uncharacterized	LOC103991554
GSMUA_Achr6G31370_001	GSMUA_Achr6G31370_001	3.43557	1	4.04848	5.10285	33.22	Ma06_g33060	transcription	factor	PIF1-like
GSMUA_Achr9G25440_001	GSMUA_Achr9G25440_001	3.43152	1	3.60507	81.5727	378.702	Ma09_g25870	vesicle-associated	membrane	protein	721
GSMUA_AchrUn_randomG12910_001	GSMUA_AchrUn_randomG12910_001	3.42694	1	3.60734	105.46	490.462	Ma06_g22800	Heat	shock	70	kDa	protein
GSMUA_AchrUn_randomG05230_001	GSMUA_AchrUn_randomG05230_001	3.42573	1	4.64938	2.22876	23.5083	Ma07_g18380	Putative	Stem-specific	protein	TSJT1
GSMUA_Achr11G07410_001	GSMUA_Achr11G07410_001	3.42425	1	3.57644	54.5668	248.222	Ma11_g07100	uncharacterized	LOC103970629
GSMUA_Achr11G21210_001	GSMUA_Achr11G21210_001	3.42268	1	6.2405	0	2.30933	Ma11_g19580	myosin-8-like
GSMUA_AchrUn_randomG11633_001	GSMUA_AchrUn_randomG11633_001	3.42268	1	6.2405	0	82.751
GSMUA_Achr11G13090_001	GSMUA_Achr11G13090_001	3.41809	1	3.52264	173.212	758.425	Ma11_g11290	protein	BOBBER	1-like
GSMUA_Achr11G21580_001	GSMUA_Achr11G21580_001	3.41781	1	3.84049	7.48405	41.4002	Ma11_g19950	C4-dicarboxylate	transporter/malic	acid	transport	protein	domain	containing	protein
GSMUA_Achr3G04000_001	GSMUA_Achr3G04000_001	3.41727	1	3.53589	81.6597	360.936	Ma03_g03810	uncharacterized	LOC103976978
GSMUA_Achr7G04330_001	GSMUA_Achr7G04330_001	3.41714	1	4.08716	1.9451	13.104	Ma07_g04440	choline	transporter-like	protein	2	Ma07_g04440	choline	transporter-like	protein	2
GSMUA_Achr3G27540_001	GSMUA_Achr3G27540_001	3.41396	1	4.01775	4.92234	31.3311	Ma03_g28580	Ent-kaurenoic	acid	oxidase	1
GSMUA_Achr6G29190_001	GSMUA_Achr6G29190_001	3.40757	1	3.68831	31.2302	154.17	Ma06_g30910	dnaJ	homolog	subfamily	B	member	14
GSMUA_Achr1G11160_001	GSMUA_Achr1G11160_001	3.40167	1	3.53869	69.3049	307.023	Ma01_g04830	chaperonin	CPN60-2
GSMUA_Achr5G28990_001	GSMUA_Achr5G28990_001	3.40037	1	3.79025	9.34879	49.8286	Ma05_g31370	probable	methyltransferase	PMT11
GSMUA_Achr2G06580_001	GSMUA_Achr2G06580_001	3.39877	1	3.67872	11.4937	56.3614	Ma02_g08510	OBERON-like	protein
GSMUA_Achr1G26520_001	GSMUA_Achr1G26520_001	3.39442	1	4.01848	5.97675	38.1531	Ma01_g19610	Myb-related	protein	308
GSMUA_Achr6G15202_001	GSMUA_Achr6G15202_001	3.38975	1	6.20947	0	71.9574
GSMUA_Achr7G15212_001	GSMUA_Achr7G15212_001	3.38975	1	6.20947	0	79.8432
GSMUA_Achr7G17880_001	GSMUA_Achr7G17880_001	3.38975	1	6.20947	0	3.185	Ma07_g19150	uncharacterized	LOC103992116	Ma07_g19150	uncharacterized	LOC103992116
GSMUA_AchrUn_randomG20260_001	GSMUA_AchrUn_randomG20260_001	3.3895	1	5.07823	0.518345	9.84124	Ma08_g14610	transcription	factor	BEE	3-like
GSMUA_Achr3G19230_001	GSMUA_Achr3G19230_001	3.38922	1	3.57738	42.9969	195.893	Ma03_g20130	la-related	protein	6B-like	Ma03_g20130	la-related	protein	6B-like
GSMUA_Achr4G09840_001	GSMUA_Achr4G09840_001	3.38863	1	4.81519	0.77809	9.91202	Ma04_g09820	3-hydroxy-3-methylglutaryl-coenzyme	A	reductase	3-like
GSMUA_Achr8G05010_001	GSMUA_Achr8G05010_001	3.38739	1	3.51446	205.877	896.688	Ma08_g04870	squalene	epoxidase	3-like
GSMUA_Achr4G11600_001	GSMUA_Achr4G11600_001	3.3831	1	3.65162	8.38982	40.3546	Ma04_g11560	protein	TOPLESS-like	Ma04_g11560	protein	TOPLESS-like	Ma04_g11560	protein	TOPLESS-like	Ma04_g11560	protein	TOPLESS-like
GSMUA_Achr2G06240_001	GSMUA_Achr2G06240_001	3.37931	1	4.11041	2.65462	18.3356	Ma02_g08170	COBRA-like	protein	1
GSMUA_Achr8G26070_001	GSMUA_Achr8G26070_001	3.37389	1	3.62754	25.2744	119.483	Ma08_g26820	calcium-binding	mitochondrial	carrier	protein	SCaMC-1-like	Ma08_g26820	calcium-binding	mitochondrial	carrier	protein	SCaMC-1-like
GSMUA_Achr4G19760_001	GSMUA_Achr4G19760_001	3.37289	1	3.84003	12.5436	69.6015	Ma04_g26400	heat	stress	transcription	factor	B-2c-like
GSMUA_Achr4G24780_001	GSMUA_Achr4G24780_001	3.36822	1	4.05303	1.66212	10.9552	Ma04_g31310	trihelix	transcription	factor	GTL1-like	Ma04_g31310	trihelix	transcription	factor	GTL1-like	Ma04_g31310	trihelix	transcription	factor	GTL1-like	Ma04_g31310	trihelix	transcription	factor	GTL1-like
GSMUA_Achr2G17590_001	GSMUA_Achr2G17590_001	3.36645	1	3.56639	20.547	92.9306	Ma02_g19330	uncharacterized	LOC103975278	Ma02_g19330	uncharacterized	LOC103975278
GSMUA_Achr6G15200_001	GSMUA_Achr6G15200_001	3.35606	1	6.17776	0	9.31214	Ma06_g16730	thaumatin-like	protein	Ma06_g16730	thaumatin-like	protein
GSMUA_Achr11G17430_001	GSMUA_Achr11G17430_001	3.35349	1	3.76822	17.0977	89.8931	Ma11_g15950	probable	E3	ubiquitin-protein	ligase	XBOS33
GSMUA_Achr11G15110_001	GSMUA_Achr11G15110_001	3.34919	1	4.66319	3.60193	39.3927	Ma11_g13810	cyclin-dependent	kinase	G-2-like	Ma11_g13810	cyclin-dependent	kinase	G-2-like	Ma11_g13810	cyclin-dependent	kinase	G-2-like	Ma11_g13810	cyclin-dependent	kinase	G-2-like
GSMUA_Achr8G03900_001	GSMUA_Achr8G03900_001	3.33863	1	3.45501	359.06	1500.43	Ma08_g03860	Oxygen-evolving	enhancer	protein	1
GSMUA_Achr8G32870_001	GSMUA_Achr8G32870_001	3.3354	1	3.91473	10.5742	62.4637	Ma08_g33170	SKP1-interacting	partner	15-like
GSMUA_Achr4G13870_001	GSMUA_Achr4G13870_001	3.33105	1	3.44968	273.795	1139.96	Ma04_g13870	photosystem	II	5	kDa	protein
GSMUA_Achr2G06890_001	GSMUA_Achr2G06890_001	3.32682	1	3.42643	89.4231	366.259	Ma02_g08820	magnesium-chelatase	subunit	ChlH
GSMUA_Achr11G23590_001	GSMUA_Achr11G23590_001	3.32537	1	3.50636	45.5786	197.635	Ma11_g21910	root	phototropism	protein	2-like	Ma11_g21910	root	phototropism	protein	2-like	Ma11_g21920	probable	RNA-binding	protein	EIF1AD	Ma11_g21920	probable	RNA-binding	protein	EIF1AD
GSMUA_Achr7G10180_001	GSMUA_Achr7G10180_001	3.32521	1	4.15406	4.61182	33.2887	Ma07_g10000	uncharacterized	LOC103991306
GSMUA_AchrUn_randomG14820_001	GSMUA_AchrUn_randomG14820_001	3.32409	1	3.86005	7.58231	42.9234	Ma00_g03880	putative	GTP-binding	protein	6	Ma00_g03880	putative	GTP-binding	protein	6	Ma00_g03880	putative	GTP-binding	protein	6	Ma00_g03880	putative	GTP-binding	protein	6
GSMUA_Achr10G21120_001	GSMUA_Achr10G21120_001	3.32239	1	3.39172	750.503	2999.79	Ma10_g21080	17.2	kDa	class	II	heat	shock	protein
GSMUA_Achr3G18222_001	GSMUA_Achr3G18222_001	3.32156	1	6.14534	0	75.2636
GSMUA_Achr4G19120_001	GSMUA_Achr4G19120_001	3.32156	1	6.14534	0	5.30429	Ma04_g19590	E3	ubiquitin-protein	ligase	Os04g0590900-like
GSMUA_Achr5G07910_001	GSMUA_Achr5G07910_001	3.32127	1	4.82341	0.529043	7.04724	Ma05_g07630	uncharacterized	LOC103984219
GSMUA_Achr8G11090_001	GSMUA_Achr8G11090_001	3.32127	1	4.82341	0.588684	7.84171	Ma08_g10890	putative	glucuronosyltransferase	PGSIP8
GSMUA_Achr5G19820_001	GSMUA_Achr5G19820_001	3.31619	1	3.53469	26.805	118.665	Ma05_g22190	ABC	transporter	G	family	member	11-like
GSMUA_Achr3G02590_001	GSMUA_Achr3G02590_001	3.31516	1	3.72204	9.34436	47.5508	Ma03_g02440	F-box/LRR-repeat	protein	4-like	Ma03_g02440	F-box/LRR-repeat	protein	4-like
GSMUA_Achr5G12480_001	GSMUA_Achr5G12480_001	3.31507	1	5.00784	1.69867	30.6903	Ma05_g12250	Hypothetical	protein
GSMUA_AchrUn_randomG19690_001	GSMUA_AchrUn_randomG19690_001	3.30995	1	3.74101	4.71889	24.3729	Ma01_g18060	linoleate	9S-lipoxygenase	A-like
GSMUA_Achr7G16040_001	GSMUA_Achr7G16040_001	3.30596	1	4.89536	1.65223	24.6229	Ma07_g16420	probable	cyclic	nucleotide-gated	ion	channel	5	Ma07_g16420	probable	cyclic	nucleotide-gated	ion	channel	5
GSMUA_Achr4G31180_001	GSMUA_Achr4G31180_001	3.30387	1	3.7563	82.755	432.683	Ma04_g37740	uncharacterized	LOC103982278
GSMUA_Achr4G04730_001	GSMUA_Achr4G04730_001	3.30384	1	3.6793	15.2134	74.9993	Ma04_g04750	glutelin	type-B	2-like
GSMUA_Achr1G13130_001	GSMUA_Achr1G13130_001	3.29847	1	3.78043	7.35192	39.1827	Ma01_g06690	carboxyvinyl-carboxyphosphonate	phosphorylmutase
GSMUA_Achr7G08970_001	GSMUA_Achr7G08970_001	3.29744	1	3.79397	3.31623	17.8637	Ma07_g08800	beta-galactosidase-like
GSMUA_Achr8G13230_001	GSMUA_Achr8G13230_001	3.29186	1	3.68115	9.18435	45.3744	Ma08_g14010	4-coumarate--CoA	ligase-like	4
GSMUA_Achr10G10632_001	GSMUA_Achr10G10632_001	3.28622	1	6.11217	0	73.5133
GSMUA_AchrUn_randomG18140_001	GSMUA_AchrUn_randomG18140_001	3.28411	1	4.71566	0.852075	10.1239	Ma03_g13310	F-box	protein	AFR
GSMUA_Achr10G14800_001	GSMUA_Achr10G14800_001	3.27892	1	3.45472	41.8989	175.264	Ma10_g14910	pentatricopeptide	repeat-containing	protein	At5g25630	Ma10_g14910	pentatricopeptide	repeat-containing	protein	At5g25630
GSMUA_Achr3G30390_001	GSMUA_Achr3G30390_001	3.27856	1	4.54941	1.69867	16.9057	Ma03_g31600	ninja-family	protein	6-like
GSMUA_Achr8G29640_001	GSMUA_Achr8G29640_001	3.278	1	3.72718	5.304	27.1686	Ma08_g30060	RNA	pseudouridine	synthase	6	Ma08_g30070	uncharacterized	LOC103995927
GSMUA_Achr8G34220_001	GSMUA_Achr8G34220_001	3.27758	1	3.57878	9.36093	42.8657	Ma08_g34570	probable	calcium-binding	protein	CML32	Ma08_g34580	uncharacterized	LOC103995537
GSMUA_Achr1G05750_001	GSMUA_Achr1G05750_001	3.27637	1	4.64674	1.38982	15.3215	Ma04_g25500	putative	F-box	protein	PP2-B12
GSMUA_Achr1G20810_001	GSMUA_Achr1G20810_001	3.27531	1	3.59446	14.7309	68.2528	Ma01_g14150	glycosyltransferase	protein
GSMUA_Achr1G01290_001	GSMUA_Achr1G01290_001	3.27354	1	4.00784	1.31221	8.43844	Ma04_g20450	protein	SHOOT	GRAVITROPISM	6	Ma04_g20450	protein	SHOOT	GRAVITROPISM	6	Ma04_g20450	protein	SHOOT	GRAVITROPISM	6	Ma04_g20460	pentatricopeptide	repeat-containing	protein	At2g33760
GSMUA_Achr3G02510_001	GSMUA_Achr3G02510_001	3.26421	1	4.85583	0.468924	6.79687	Ma03_g02380	probable	inorganic	phosphate	transporter	2018-08-01	Ma03_g02390	putative	pentatricopeptide	repeat-containing	protein	At5g52630	Ma03_g02400	probable	leucine-rich	repeat	receptor-like	protein	kinase	At1g35710
GSMUA_Achr4G27330_001	GSMUA_Achr4G27330_001	3.26362	1	3.7714	8.62366	45.7733	Ma04_g33900	uncharacterized	membrane	protein	At4g09580-like
GSMUA_Achr4G03500_001	GSMUA_Achr4G03500_001	3.26248	1	3.6523	21.8777	105.941	Ma04_g03600	uncharacterized	LOC103980171
GSMUA_Achr8G24990_001	GSMUA_Achr8G24990_001	3.25999	1	3.40309	85.7712	345.911	Ma08_g25760	PP2A	regulatory	subunit	TAP46
GSMUA_Achr1G10050_001	GSMUA_Achr1G10050_001	3.25871	1	3.70828	9.59709	48.5178	Ma01_g00700	protein	POLAR	LOCALIZATION	DURING	ASYMMETRIC	DIVISION	AND	REDISTRIBUTION-like	Ma01_g00700	protein	POLAR	LOCALIZATION	DURING	ASYMMETRIC	DIVISION	AND	REDISTRIBUTION-like
GSMUA_Achr7G10490_001	GSMUA_Achr7G10490_001	3.25584	1	3.57018	17.6608	80.4408	Ma07_g10290	uncharacterized	LOC103991326	Ma07_g10290	uncharacterized	LOC103991326
GSMUA_Achr8G13070_001	GSMUA_Achr8G13070_001	3.24999	1	6.07823	0	6.75631	Ma08_g14180	F-box	protein	At4g35930-like
GSMUA_Achr3G10490_001	GSMUA_Achr3G10490_001	3.24974	1	3.58028	47.5397	218.231	Ma03_g10190	Predicted	protein
GSMUA_Achr8G27620_001	GSMUA_Achr8G27620_001	3.24237	1	3.55445	14.4086	64.9075	Ma08_g28220	hexokinase-2-like	Ma08_g28230	receptor-like	protein	kinase	5
GSMUA_Achr10G05650_001	GSMUA_Achr10G05650_001	3.24128	1	3.34391	122.455	473.678	Ma10_g06940	70	kDa	peptidyl-prolyl	isomerase-like
GSMUA_Achr8G15360_001	GSMUA_Achr8G15360_001	3.23682	1	3.59176	19.7529	91.5211	Ma08_g20030	pheophytinase	Ma08_g20040	glucan	endo-1	Ma08_g20050	serine/threonine-protein	phosphatase	PP2A	catalytic	subunit-like
GSMUA_Achr3G24580_001	GSMUA_Achr3G24580_001	3.23641	1	3.84474	4.64437	26.2094	Ma03_g25780	MYB	family	transcription	factor
GSMUA_Achr8G04710_001	GSMUA_Achr8G04710_001	3.23161	1	3.72459	10.0283	51.4545	Ma08_g04590	uncharacterized	LOC103994335
GSMUA_Achr4G22010_001	GSMUA_Achr4G22010_001	3.22928	1	3.98359	1.62167	10.2824	Ma04_g28610	uncharacterized	LOC103983483
GSMUA_Achr9G16680_001	GSMUA_Achr9G16680_001	3.22928	1	3.98359	6.24174	39.5766	Ma09_g15980	Polyubiquitin	12
GSMUA_Achr2G16310_001	GSMUA_Achr2G16310_001	3.22034	1	3.48054	30.4566	130.047	Ma02_g18060	DNA/RNA-binding	protein	KIN17
GSMUA_Achr1G25080_001	GSMUA_Achr1G25080_001	3.22024	1	3.50429	34.662	150.609	Ma01_g17300	uncharacterized	LOC103997129
GSMUA_Achr4G17040_001	GSMUA_Achr4G17040_001	3.21823	1	3.51598	19.3572	84.8449	Ma04_g17580	heat	stress	transcription	factor	A-1-like
GSMUA_Achr6G29770_001	GSMUA_Achr6G29770_001	3.21563	1	3.44734	29.3801	122.469	Ma06_g31470	aspartic	proteinase-like	protein	2
GSMUA_Achr7G09800_001	GSMUA_Achr7G09800_001	3.21392	1	3.34525	54.6417	211.657	Ma07_g09630	Putative	Heat	shock	70	kDa	protein	4L
GSMUA_Achr4G32260_001	GSMUA_Achr4G32260_001	3.21284	1	5.04346	0.451891	11.0704	Ma04_g38750	CSC1-like	protein	RXW8	Ma04_g38750	CSC1-like	protein	RXW8
GSMUA_Achr8G19880_001	GSMUA_Achr8G19880_001	3.21284	1	5.04346	0.421285	10.3206	Ma08_g21150	transcription	factor	TRY-like
GSMUA_Achr8G27720_001	GSMUA_Achr8G27720_001	3.21284	1	6.04346	0	18.3721	Ma08_g28330	probable	galacturonosyltransferase	15
GSMUA_Achr10G09170_001	GSMUA_Achr10G09170_001	3.21267	1	3.66319	14.2023	69.5852	Ma10_g10160	pre-mRNA-splicing	factor	CWC22	homolog	Ma10_g10160	pre-mRNA-splicing	factor	CWC22	homolog
GSMUA_Achr5G09660_001	GSMUA_Achr5G09660_001	3.21232	1	3.96719	5.85545	36.7053	Ma05_g09320	ATP-dependent	zinc	metalloprotease	FTSH	5	Ma05_g09320	ATP-dependent	zinc	metalloprotease	FTSH	5	Ma05_g09330	Bowman-Birk	type	proteinase	inhibitor-like
GSMUA_Achr7G27180_001	GSMUA_Achr7G27180_001	3.21029	1	3.68958	3.87158	19.3643	Ma07_g28880	E3	ubiquitin-protein	ligase	RBBP6-like	Ma07_g28880	E3	ubiquitin-protein	ligase	RBBP6-like
GSMUA_Achr7G03960_001	GSMUA_Achr7G03960_001	3.20949	1	4.9083	0.364315	6.1359	Ma07_g04060	DNA-directed	RNA	polymerase	II	subunit	RPB1-like
GSMUA_Achr2G06320_001	GSMUA_Achr2G06320_001	3.20721	1	3.48787	25.3715	108.975	Ma02_g08240	nucleoporin	SEH1	Ma02_g08240	nucleoporin	SEH1
GSMUA_Achr4G04310_001	GSMUA_Achr4G04310_001	3.20271	1	4.31394	1.21334	10.0319	Ma04_g04330	zinc	finger	protein	JACKDAW-like	Ma04_g04330	zinc	finger	protein	JACKDAW-like
GSMUA_Achr6G28640_001	GSMUA_Achr6G28640_001	3.20119	1	3.42006	38.4791	157.324	Ma06_g30360	probably	inactive	leucine-rich	repeat	receptor-like	protein	kinase	At5g48380	Ma06_g30360	probably	inactive	leucine-rich	repeat	receptor-like	protein	kinase	At5g48380	Ma06_g30360	probably	inactive	leucine-rich	repeat	receptor-like	protein	kinase	At5g48380
GSMUA_Achr8G07340_001	GSMUA_Achr8G07340_001	3.20116	1	3.45299	43.7634	183.269	Ma08_g07160	polyubiquitin	11-like
GSMUA_Achr5G06150_001	GSMUA_Achr5G06150_001	3.19982	1	3.49784	11.3994	49.3398	Ma05_g05920	probable	1-deoxy-D-xylulose-5-phosphate	synthase	Ma05_g05920	probable	1-deoxy-D-xylulose-5-phosphate	synthase	Ma05_g05920	probable	1-deoxy-D-xylulose-5-phosphate	synthase	Ma05_g05920	probable	1-deoxy-D-xylulose-5-phosphate	synthase	Ma05_g05920	probable	1-deoxy-D-xylulose-5-phosphate	synthase	Ma05_g05920	probable	1-deoxy-D-xylulose-5-phosphate	synthase
GSMUA_Achr2G06340_001	GSMUA_Achr2G06340_001	3.19695	1	3.47018	27.7725	117.797	Ma02_g08260	mitochondrial	adenine	nucleotide	transporter	ADNT1-like	Ma02_g08260	mitochondrial	adenine	nucleotide	transporter	ADNT1-like
GSMUA_Achr6G25350_001	GSMUA_Achr6G25350_001	3.19522	1	3.24853	681.666	2466.87	Ma06_g27140	Actin-3
GSMUA_AchrUn_randomG28990_001	GSMUA_AchrUn_randomG28990_001	3.19426	1	3.26748	574.848	2108.15	Ma04_g37850	uncharacterized	LOC103974197
GSMUA_Achr2G15250_001	GSMUA_Achr2G15250_001	3.19353	1	3.65212	8.79114	42.7681	Ma02_g17020	probable	transcription	factor	GLK1
GSMUA_Achr7G25250_001	GSMUA_Achr7G25250_001	3.19344	1	3.47428	26.9227	114.553	Ma07_g26730	tubby-like	F-box	protein	1
GSMUA_Achr6G05370_001	GSMUA_Achr6G05370_001	3.19311	1	3.59686	12.4298	57.9647	Ma06_g06990	crocetin	glucosyltransferase
GSMUA_Achr9G03950_001	GSMUA_Achr9G03950_001	3.19072	1	3.4189	16.157	66.0249	Ma09_g03930	probable	protein	phosphatase	2C	23	Ma09_g03940	probable	clathrin	assembly	protein	At4g32285	Ma09_g03940	probable	clathrin	assembly	protein	At4g32285
GSMUA_Achr5G08040_001	GSMUA_Achr5G08040_001	3.18933	1	3.32888	75.4556	289.024	Ma05_g07800	inactive	beta-amylase	9-like
GSMUA_Achr6G30550_001	GSMUA_Achr6G30550_001	3.18894	1	3.59012	10.7406	49.8452	Ma06_g32210	bZIP	transcription	factor	TRAB1
GSMUA_Achr9G00510_001	GSMUA_Achr9G00510_001	3.18792	1	3.20815	7981.82	28083.6	Ma09_g00490	Hypothetical	protein
GSMUA_Achr1G22990_001	GSMUA_Achr1G22990_001	3.18775	1	3.49824	74.1101	321.041	Ma01_g16410	pre-mRNA-splicing	factor	18-like
GSMUA_Achr5G25310_001	GSMUA_Achr5G25310_001	3.1863	1	3.65734	7.26752	35.5188	Ma05_g27570	myb-like	protein	X	Ma05_g27570	myb-like	protein	X	Ma05_g27570	myb-like	protein	X
GSMUA_Achr3G12050_001	GSMUA_Achr3G12050_001	3.18607	1	3.49658	19.0848	82.5795	Ma03_g11770	SEC14	cytosolic	factor-like	Ma03_g11770	SEC14	cytosolic	factor-like
GSMUA_Achr5G26340_001	GSMUA_Achr5G26340_001	3.18488	1	3.76806	6.0704	32.3808	Ma05_g28720	histone	H3.v1-like
GSMUA_Achr11G05510_001	GSMUA_Achr11G05510_001	3.18459	1	3.52524	31.5044	139.266	Ma11_g05270	bidirectional	sugar	transporter	SWEET16-like	Ma11_g05270	bidirectional	sugar	transporter	SWEET16-like	Ma11_g05270	bidirectional	sugar	transporter	SWEET16-like	Ma11_g05280	uncharacterized	LOC103970471	Ma11_g05280	uncharacterized	LOC103970471
GSMUA_Achr5G25940_001	GSMUA_Achr5G25940_001	3.18185	1	4.88231	0.646743	10.6946	Ma05_g28310	E3	ubiquitin-protein	ligase	RGLG2-like	Ma05_g28310	E3	ubiquitin-protein	ligase	RGLG2-like	Ma05_g28310	E3	ubiquitin-protein	ligase	RGLG2-like	Ma05_g28310	E3	ubiquitin-protein	ligase	RGLG2-like	Ma05_g28310	E3	ubiquitin-protein	ligase	RGLG2-like	Ma05_g28310	E3	ubiquitin-protein	ligase	RGLG2-like
GSMUA_Achr5G06080_001	GSMUA_Achr5G06080_001	3.18001	1	3.48372	26.2828	112.678	Ma05_g05840	oxidoreductase
GSMUA_Achr7G21160_001	GSMUA_Achr7G21160_001	3.18001	1	3.30917	114.385	432.113	Ma07_g22700	R3H	domain-containing	protein	2-like
GSMUA_Achr10G14950_001	GSMUA_Achr10G14950_001	3.17689	1	4.77337	0.496055	6.78504	Ma10_g15060	proline-rich	protein	2-like
GSMUA_Achr5G12490_001	GSMUA_Achr5G12490_001	3.17569	1	3.70885	11.2398	57.2439	Ma05_g12260	Hypothetical	protein
GSMUA_Achr11G18740_001	GSMUA_Achr11G18740_001	3.17471	1	6.00784	0	5.14925	Ma11_g17210	Gibberellin	20	oxidase	2
GSMUA_Achr9G25040_001	GSMUA_Achr9G25040_001	3.17471	1	5.00784	0.691127	16.5079	Ma09_g25520	elongation	factor	1-gamma	2-like	Ma09_g25530	uncharacterized	LOC103998906
GSMUA_Achr5G18010_001	GSMUA_Achr5G18010_001	3.17351	1	3.87855	1.62743	9.51865	Ma05_g20240	probable	methyltransferase	PMT21
GSMUA_Achr10G19650_001	GSMUA_Achr10G19650_001	3.17144	1	4.60874	0.653538	7.20464	Ma10_g19630	DELLA	protein	SLN1-like
GSMUA_Achr6G05610_001	GSMUA_Achr6G05610_001	3.16675	1	3.60066	10.3669	48.5713	Ma06_g07230	polyadenylate-binding	protein-interacting	protein	11-like	Ma06_g07230	polyadenylate-binding	protein-interacting	protein	11-like
GSMUA_Achr6G05840_001	GSMUA_Achr6G05840_001	3.16511	1	3.61665	6.09626	28.9187	Ma06_g07470	beta-amylase	3
GSMUA_Achr4G07890_001	GSMUA_Achr4G07890_001	3.16241	1	3.25545	474.645	1726.59	Ma04_g07920	chlorophyll	a-b	binding	protein	of	LHCII	type	1-like
GSMUA_Achr9G28940_001	GSMUA_Achr9G28940_001	3.16058	1	3.27872	76.9724	284.653	Ma09_g29530	Probable	aquaporin	TIP2-2
GSMUA_AchrUn_randomG04610_001	GSMUA_AchrUn_randomG04610_001	3.15506	1	3.44961	17.1273	71.6787	Ma03_g13330	uncharacterized	LOC103973144
GSMUA_Achr3G13180_001	GSMUA_Achr3G13180_001	3.1546	1	4.5928	0.654347	7.1334	Ma03_g12820	probable	E3	ubiquitin	ligase	SUD1	Ma03_g12830	floral	homeotic	protein	APETALA	2-like
GSMUA_Achr10G05870_001	GSMUA_Achr10G05870_001	3.15389	1	3.53641	13.9344	62.2231	Ma10_g07170	protein	TONNEAU	1a-like
GSMUA_Achr2G10400_001	GSMUA_Achr2G10400_001	3.15224	1	3.47197	21.5195	91.5753	Ma02_g12220	putative	casein	kinase	II	subunit	beta-4	Ma02_g12220	putative	casein	kinase	II	subunit	beta-4
GSMUA_Achr4G10170_001	GSMUA_Achr4G10170_001	3.14917	1	3.9527	2.14633	13.408	Ma04_g10130	probable	glycerol-3-phosphate	dehydrogenase	[NAD(	)]	1	Ma04_g10130	probable	glycerol-3-phosphate	dehydrogenase	[NAD(	)]	1	Ma04_g10140	zerumbone	synthase
GSMUA_AchrUn_randomG07770_001	GSMUA_AchrUn_randomG07770_001	3.14576	1	4.42287	1.37551	12.5311	Ma03_g14140	uncharacterized	LOC103973399	Ma03_g14140	uncharacterized	LOC103973399	Ma03_g14140	uncharacterized	LOC103973399	Ma03_g14140	uncharacterized	LOC103973399
GSMUA_Achr7G26930_001	GSMUA_Achr7G26930_001	3.14227	1	3.83381	2.95488	16.7183	Ma07_g29160	uncharacterized	LOC103993114
GSMUA_Achr5G10270_001	GSMUA_Achr5G10270_001	3.13941	1	3.9433	1.78921	11.1041	Ma05_g10020	lysM	domain	receptor-like	kinase	4
GSMUA_Achr11G00430_001	GSMUA_Achr11G00430_001	3.13751	1	4.64938	0.749946	8.84158	Ma11_g00350	Putative	MYB2
GSMUA_Achr6G13710_001	GSMUA_Achr6G13710_001	3.13565	1	3.74679	5.30607	27.9705	Ma06_g15250	GDSL	esterase/lipase	At4g10955-like
GSMUA_Achr5G28970_001	GSMUA_Achr5G28970_001	3.13553	1	5.97131	0	5.37911	Ma05_g31350	uncharacterized	LOC103986112	Ma05_g31350	uncharacterized	LOC103986112	Ma05_g31350	uncharacterized	LOC103986112	Ma05_g31350	uncharacterized	LOC103986112	Ma05_g31350	uncharacterized	LOC103986112
GSMUA_Achr7G06340_001	GSMUA_Achr7G06340_001	3.13553	1	5.97131	0	3.34822	Ma07_g06460	glucan	endo-1
GSMUA_Achr8G11790_001	GSMUA_Achr8G11790_001	3.13494	1	3.46164	17.1474	72.4725	Ma08_g11540	methionine	gamma-lyase-like
GSMUA_Achr3G00990_001	GSMUA_Achr3G00990_001	3.13442	1	4.24884	1.05269	8.31683	Ma03_g00900	protein	ECERIFERUM	3-like
GSMUA_Achr4G27850_001	GSMUA_Achr4G27850_001	3.13306	1	3.39439	48.8887	196.64	Ma04_g34420	nuclear	transcription	factor	Y	subunit	B-3-like
GSMUA_Achr4G07440_001	GSMUA_Achr4G07440_001	3.13273	1	3.96884	1.9938	12.6471	Ma04_g07430	BEL1-like	homeodomain	protein	4
GSMUA_Achr9G21600_001	GSMUA_Achr9G21600_001	3.13118	1	4.7303	1.61439	21.4224	Ma09_g22090	serine/threonine-protein	kinase/endoribonuclease	IRE1a-like	Ma09_g22090	serine/threonine-protein	kinase/endoribonuclease	IRE1a-like
GSMUA_Achr11G03190_001	GSMUA_Achr11G03190_001	3.13002	1	3.78352	4.72152	25.6637	Ma11_g03070	cell	division	control	protein	2	homolog
GSMUA_Achr5G14900_001	GSMUA_Achr5G14900_001	3.12989	1	3.51978	7.47575	33.0134	Ma05_g14840	uncharacterized	LOC103984978	Ma05_g14840	uncharacterized	LOC103984978
GSMUA_Achr10G22800_001	GSMUA_Achr10G22800_001	3.12574	1	3.17545	1221.73	4202.81
GSMUA_Achr8G21360_001	GSMUA_Achr8G21360_001	3.12288	1	3.37697	26.0056	103.315	Ma08_g22110	uncharacterized	membrane	protein	At1g06890-like	Ma08_g22110	uncharacterized	membrane	protein	At1g06890-like
GSMUA_Achr6G18920_001	GSMUA_Achr6G18920_001	3.1223	1	3.28548	46.2806	172.1	Ma06_g20230	uncharacterized	LOC103988171	Ma06_g20230	uncharacterized	LOC103988171
GSMUA_Achr3G30840_001	GSMUA_Achr3G30840_001	3.12138	1	3.44693	17.7028	74.0548	Ma03_g32040	E3	ubiquitin-protein	ligase	RHF2A-like	Ma03_g32040	E3	ubiquitin-protein	ligase	RHF2A-like	Ma03_g32040	E3	ubiquitin-protein	ligase	RHF2A-like	Ma03_g32050	uncharacterized	LOC103979785
GSMUA_Achr4G11580_001	GSMUA_Achr4G11580_001	3.11839	1	3.24295	109.94	396.65	Ma04_g11540	Putative	Chaperone	protein	dnaJ	1
GSMUA_Achr11G18590_001	GSMUA_Achr11G18590_001	3.11474	1	4.49326	2.15801	21.3669	Ma11_g17070	pentatricopeptide	repeat-containing	protein	At1g61870
GSMUA_Achr8G02520_001	GSMUA_Achr8G02520_001	3.11407	1	3.47296	11.5517	49.2904	Ma08_g02320	probable	mannose-1-phosphate	guanylyltransferase	3	Ma08_g02330	transcriptional	regulator	SUPERMAN-like
GSMUA_Achr11G26080_001	GSMUA_Achr11G26080_001	3.11002	1	3.42171	33.095	135.95	Ma11_g24440	splicing	factor	U2af	small	subunit	B-like	Ma11_g24440	splicing	factor	U2af	small	subunit	B-like	Ma11_g24440	splicing	factor	U2af	small	subunit	B-like
GSMUA_Achr11G21750_001	GSMUA_Achr11G21750_001	3.10776	1	4.70828	0.447745	5.85003	Ma11_g20100	short-chain	dehydrogenase	TIC	32
GSMUA_Achr1G22920_001	GSMUA_Achr1G22920_001	3.10646	1	3.33799	15.9376	61.5788	Ma01_g16360	probable	cellulose	synthase	A	catalytic	subunit	8	[UDP-forming]	Ma01_g16360	probable	cellulose	synthase	A	catalytic	subunit	8	[UDP-forming]	Ma01_g16360	probable	cellulose	synthase	A	catalytic	subunit	8	[UDP-forming]
GSMUA_Achr5G28980_001	GSMUA_Achr5G28980_001	3.10531	1	3.54389	8.64699	38.9557	Ma05_g31360	ultraviolet-B	receptor	UVR8-like	Ma05_g31360	ultraviolet-B	receptor	UVR8-like
GSMUA_Achr7G14930_001	GSMUA_Achr7G14930_001	3.10355	1	3.79633	12.2685	67.6241	Ma07_g14880	uncharacterized	LOC103991696
GSMUA_Achr11G05050_001	GSMUA_Achr11G05050_001	3.10334	1	3.26311	45.7664	167.555	Ma11_g04790	psbB	mRNA	maturation	factor	Mbb1
GSMUA_AchrUn_randomG07040_001	GSMUA_AchrUn_randomG07040_001	3.10122	1	3.53653	5.34053	23.9313	Ma01_g21950	potassium	channel	AKT1
GSMUA_Achr7G22780_001	GSMUA_Achr7G22780_001	3.0991	1	3.24807	73.4429	266.033	Ma07_g24270	70	kDa	peptidyl-prolyl	isomerase-like
GSMUA_Achr3G26900_001	GSMUA_Achr3G26900_001	3.0976	1	3.44794	18.712	78.4303	Ma03_g28030	chitinase	1-like
GSMUA_Achr3G13170_001	GSMUA_Achr3G13170_001	3.09729	1	3.33814	12.2869	47.4931	Ma03_g12820	probable	E3	ubiquitin	ligase	SUD1	Ma03_g12830	floral	homeotic	protein	APETALA	2-like
GSMUA_Achr10G31340_001	GSMUA_Achr10G31340_001	3.09603	1	3.27388	23.4133	86.3969	Ma10_g31350	phosphatidylinositol	4-kinase	gamma	6-like	Ma10_g31350	phosphatidylinositol	4-kinase	gamma	6-like	Ma10_g31350	phosphatidylinositol	4-kinase	gamma	6-like	Ma10_g31350	phosphatidylinositol	4-kinase	gamma	6-like	Ma10_g31350	phosphatidylinositol	4-kinase	gamma	6-like	Ma10_g31350	phosphatidylinositol	4-kinase	gamma	6-like	Ma10_g31350	phosphatidylinositol	4-kinase	gamma	6-like
GSMUA_AchrUn_randomG07990_001	GSMUA_AchrUn_randomG07990_001	3.09558	1	3.43462	21.0871	87.5192	Ma00_g04650	SNF1-related	protein	kinase	regulatory	subunit	beta-1-like
GSMUA_Achr10G14640_001	GSMUA_Achr10G14640_001	3.09527	1	5.93384	0	4.19279	Ma10_g14760	F-box/kelch-repeat	protein	At3g61590-like
GSMUA_Achr11G12410_001	GSMUA_Achr11G12410_001	3.09527	1	4.93384	0.167446	3.79443	Ma11_g09990	mitogen-activated	protein	kinase	kinase	kinase	A-like
GSMUA_Achr1G05870_001	GSMUA_Achr1G05870_001	3.09527	1	4.93384	0.555078	12.5784	Ma04_g25580	uncharacterized	aarF	domain-containing	protein	kinase	At1g79600
GSMUA_Achr5G24910_001	GSMUA_Achr5G24910_001	3.09428	1	4.37396	1.13625	10.0035	Ma05_g27160	palmitoyl-acyl	carrier	protein	thioesterase	Ma05_g27160	palmitoyl-acyl	carrier	protein	thioesterase	Ma05_g27160	palmitoyl-acyl	carrier	protein	thioesterase
GSMUA_Achr8G24330_001	GSMUA_Achr8G24330_001	3.09102	1	3.63274	8.96328	43.3228	Ma08_g25070	RNA-binding	protein	24-B-like	Ma08_g25070	RNA-binding	protein	24-B-like
GSMUA_Achr3G23200_001	GSMUA_Achr3G23200_001	3.08956	1	3.89536	7.77518	46.6665	Ma03_g24430	eukaryotic	translation	initiation	factor	3	subunit	A-like	Ma03_g24440	uncharacterized	LOC103979563
GSMUA_Achr5G02020_001	GSMUA_Achr5G02020_001	3.08944	1	3.23862	32.7387	117.815	Ma05_g01970	uncharacterized	LOC103983567	Ma05_g01980	kinesin-like	protein	KIF19
GSMUA_Achr3G25400_001	GSMUA_Achr3G25400_001	3.08929	1	3.51216	1.41402	6.22448	Ma03_g26600	BEACH	domain-containing	protein	lvsA-like
GSMUA_Achr4G14900_001	GSMUA_Achr4G14900_001	3.08219	1	3.38303	25.3401	101.285	Ma04_g14870	carbonic	anhydrase	Ma04_g14870	carbonic	anhydrase	Ma04_g14870	carbonic	anhydrase
GSMUA_Achr2G12660_001	GSMUA_Achr2G12660_001	3.08161	1	3.22567	263.82	940.818	Ma02_g14500	2-methyl-6-phytyl-1	Ma02_g14500	2-methyl-6-phytyl-1	Ma02_g14500	2-methyl-6-phytyl-1
GSMUA_Achr5G28190_001	GSMUA_Achr5G28190_001	3.0805	1	3.73554	2.61227	13.7323	Ma05_g30540	protein	ESKIMO	1-like
GSMUA_Achr1G12240_001	GSMUA_Achr1G12240_001	3.08033	1	3.91857	1.41192	8.64724	Ma01_g05840	sulfate	transporter	2.1
GSMUA_Achr8G23680_001	GSMUA_Achr8G23680_001	3.07837	1	3.83791	1.29139	7.39735	Ma08_g24400	respiratory	burst	oxidase	homolog	protein	E-like
GSMUA_Achr3G01230_001	GSMUA_Achr3G01230_001	3.07772	1	3.42506	12.7935	52.7688	Ma03_g01120	probable	isoprenylcysteine	alpha-carbonyl	methylesterase	ICMEL1	Ma03_g01120	probable	isoprenylcysteine	alpha-carbonyl	methylesterase	ICMEL1
GSMUA_Achr8G12360_001	GSMUA_Achr8G12360_001	3.07259	1	3.48144	11.1563	48.0266	Ma08_g12130	Peroxidase	5
GSMUA_Achr1G22970_001	GSMUA_Achr1G22970_001	3.07162	1	3.57343	3.25589	15.0461	Ma01_g16400	probable	linoleate	9S-lipoxygenase	5
GSMUA_Achr8G07150_001	GSMUA_Achr8G07150_001	3.06949	1	3.21185	52.7458	186.299	Ma08_g06950	OTU	domain-containing	protein	6B-like	Ma08_g06950	OTU	domain-containing	protein	6B-like
GSMUA_Achr6G28010_001	GSMUA_Achr6G28010_001	3.06697	1	3.49653	5.53485	24.1114	Ma06_g29780	ferric	reduction	oxidase	8
GSMUA_Achr10G19080_001	GSMUA_Achr10G19080_001	3.06424	1	3.19581	84.4119	294.789	Ma10_g19080	uncharacterized	LOC103968644	Ma10_g19080	uncharacterized	LOC103968644	Ma10_g19080	uncharacterized	LOC103968644	Ma10_g19080	uncharacterized	LOC103968644
GSMUA_Achr9G28510_001	GSMUA_Achr9G28510_001	3.06358	1	3.46727	5.45817	23.2586	Ma09_g29140	Putative	EIN3-binding	F-box	protein	1
GSMUA_Achr3G27720_001	GSMUA_Achr3G27720_001	3.06354	1	3.49004	42.297	183.389	Ma03_g28740	uncharacterized	LOC103978636
GSMUA_Achr10G21310_001	GSMUA_Achr10G21310_001	3.06284	1	3.68591	11.3747	57.5373	Ma10_g21240	diacylglycerol	O-acyltransferase	1-like	Ma10_g21240	diacylglycerol	O-acyltransferase	1-like	Ma10_g21250	uncharacterized	LOC103968849	Ma10_g21260	serine	hydroxymethyltransferase	3	Ma10_g21270	uncharacterized	LOC103968847
GSMUA_Achr10G20670_001	GSMUA_Achr10G20670_001	3.0621	1	3.25576	92.3695	336.727	Ma10_g20630	iron-sulfur	assembly	protein	IscA-like	1	Ma10_g20630	iron-sulfur	assembly	protein	IscA-like	1	Ma10_g20630	iron-sulfur	assembly	protein	IscA-like	1
GSMUA_Achr10G05930_001	GSMUA_Achr10G05930_001	3.05869	1	3.4015	6.87922	27.907	Ma10_g07240	uncharacterized	LOC104000126
GSMUA_Achr4G11470_001	GSMUA_Achr4G11470_001	3.05777	1	3.45898	8.14273	34.4934	Ma04_g11440	uncharacterized	LOC103981195	Ma04_g11440	uncharacterized	LOC103981195
GSMUA_Achr7G13250_001	GSMUA_Achr7G13250_001	3.05694	1	4.57343	0.946241	10.5763	Ma07_g13110	auxin-responsive	protein	IAA1-like	Ma07_g13110	auxin-responsive	protein	IAA1-like	Ma07_g13110	auxin-responsive	protein	IAA1-like
GSMUA_Achr6G10640_001	GSMUA_Achr6G10640_001	3.05535	1	3.30415	26.2378	99.0805	Ma06_g12100	protein	kinase	2B	Ma06_g12100	protein	kinase	2B
GSMUA_Achr11G06890_001	GSMUA_Achr11G06890_001	3.05387	1	4.89536	0.582603	12.8453	Ma11_g06550	ankyrin	repeat	domain-containing	protein	13C-B-like	Ma11_g06550	ankyrin	repeat	domain-containing	protein	13C-B-like	Ma11_g06550	ankyrin	repeat	domain-containing	protein	13C-B-like
GSMUA_Achr4G27640_001	GSMUA_Achr4G27640_001	3.05387	1	5.89536	0	6.1434	Ma04_g34190	uncharacterized	LOC103982555
GSMUA_Achr7G05240_001	GSMUA_Achr7G05240_001	3.05387	1	5.89536	0	9.59432	Ma07_g05340	probable	LRR	receptor-like	serine/threonine-protein	kinase	At2g24230
GSMUA_Achr9G10790_001	GSMUA_Achr9G10790_001	3.05215	1	3.3601	35.1093	138.158	Ma09_g10410	Putative	Horcolin
GSMUA_Achr3G06860_001	GSMUA_Achr3G06860_001	3.05214	1	3.53974	10.474	47.2235	Ma03_g06800	tuliposide	A-converting	enzyme	2
GSMUA_Achr1G16400_001	GSMUA_Achr1G16400_001	3.04699	1	3.60345	6.27286	29.7465	Ma01_g09710	acetyl-CoA	acetyltransferase	Ma01_g09710	acetyl-CoA	acetyltransferase	Ma01_g09710	acetyl-CoA	acetyltransferase
GSMUA_Achr10G08620_001	GSMUA_Achr10G08620_001	3.04206	1	3.35248	39.0482	152.864	Ma10_g09650	guanine	nucleotide-binding	protein	subunit	gamma	2-like
GSMUA_Achr3G02600_001	GSMUA_Achr3G02600_001	3.04001	1	3.33137	21.2227	81.8042	Ma03_g02450	inorganic	phosphate	transporter	2018-01-02
GSMUA_AchrUn_randomG00030_001	GSMUA_AchrUn_randomG00030_001	3.0385	1	3.6432	12.9389	63.3954	Ma11_g10700	ubiquitin-40S	ribosomal	protein	S27a-1-like
GSMUA_Achr2G17970_001	GSMUA_Achr2G17970_001	3.03785	1	3.37189	11.1198	44.1716	Ma02_g19660	cyclin-dependent	kinase	F-4-like	Ma02_g19660	cyclin-dependent	kinase	F-4-like
GSMUA_Achr5G26060_001	GSMUA_Achr5G26060_001	3.03511	1	4.7448	1.2551	18.8328
GSMUA_Achr2G21080_001	GSMUA_Achr2G21080_001	3.03262	1	3.97415	1.32178	8.49997	Ma02_g22970	F-box/LRR-repeat	protein	4-like	Ma02_g22970	F-box/LRR-repeat	protein	4-like
GSMUA_Achr5G19010_001	GSMUA_Achr5G19010_001	3.02855	1	4.35833	1.18337	10.4571	Ma05_g21400	uncharacterized	LOC103985968	Ma05_g21410	protein	S-acyltransferase	10-like
GSMUA_Achr4G30740_001	GSMUA_Achr4G30740_001	3.02738	1	3.83566	2.13621	12.2982	Ma04_g37270	subtilisin-like	protease	SDD1
GSMUA_Achr10G15270_001	GSMUA_Achr10G15270_001	3.02451	1	3.06569	1814.15	5783.25	Ma10_g15370	chlorophyll	a-b	binding	protein	of	LHCII	type	1-like
GSMUA_Achr2G02360_001	GSMUA_Achr2G02360_001	3.02188	1	3.74768	2.08305	11.1461	Ma02_g04290	Whole	genome	shotgun	sequence	of	line	PN40024
GSMUA_Achr10G04570_001	GSMUA_Achr10G04570_001	3.0215	1	3.33585	23.3073	90.21	Ma10_g04400	NAC	domain-containing	protein	2
GSMUA_Achr10G21550_001	GSMUA_Achr10G21550_001	3.01956	1	3.70151	3.43878	17.7101	Ma10_g21500	tubby-like	F-box	protein	1
GSMUA_Achr4G27780_001	GSMUA_Achr4G27780_001	3.01453	1	3.17684	41.4592	142.978	Ma04_g34350	transcription	factor	GTE9-like	Ma04_g34350	transcription	factor	GTE9-like	Ma04_g34360	uncharacterized	LOC103982540	Ma04_g34360	uncharacterized	LOC103982540
GSMUA_Achr9G00910_001	GSMUA_Achr9G00910_001	3.01289	1	4.13337	2.49099	18.1546	Ma09_g00890	heat	stress	transcription	factor	B-2a-like
GSMUA_Achr10G15040_001	GSMUA_Achr10G15040_001	3.01125	1	5.85583	0	2.60985	Ma10_g15140	Probable	pectinesterase/pectinesterase	inhibitor	34
GSMUA_Achr1G23220_001	GSMUA_Achr1G23220_001	3.01125	1	5.85583	0	5.05387	Ma01_g16650	transcription	factor	LUX-like
GSMUA_Achr1G11690_001	GSMUA_Achr1G11690_001	3.01014	1	4.61665	1.31357	16.0899	Ma01_g05290	Hypothetical	protein
GSMUA_Achr1G20280_001	GSMUA_Achr1G20280_001	3.00861	1	3.22037	59.275	210.945	Ma01_g13560	vesicle-associated	protein	1-1-like	Ma01_g13560	vesicle-associated	protein	1-1-like
GSMUA_Achr10G01160_001	GSMUA_Achr10G01160_001	3.00787	1	3.46679	5.73879	24.5378	Ma10_g06880	proline-rich	receptor-like	protein	kinase	PERK1
GSMUA_Achr8G29790_001	GSMUA_Achr8G29790_001	3.00751	1	3.75086	4.63106	24.8962	Ma08_g30220	uncharacterized	LOC103995916
GSMUA_Achr1G21010_001	GSMUA_Achr1G21010_001	3.00622	1	3.61191	6.1392	29.4312	Ma01_g14360	transcription	factor	bHLH75-like
GSMUA_Achr8G29990_001	GSMUA_Achr8G29990_001	3.00583	1	3.45364	7.07432	29.9485	Ma08_g30450	nicotinamide	adenine	dinucleotide	transporter	1	Ma08_g30450	nicotinamide	adenine	dinucleotide	transporter	1
GSMUA_Achr6G15930_001	GSMUA_Achr6G15930_001	3.00487	1	3.18537	25.6146	88.8965	Ma06_g17470	ETHYLENE	INSENSITIVE	3-like	1	protein
GSMUA_Achr8G15160_001	GSMUA_Achr8G15160_001	3.00425	1	3.24685	24.7907	89.9468	Ma08_g20210	uncharacterized	LOC103994629
GSMUA_Achr10G27050_001	GSMUA_Achr10G27050_001	3.00392	1	3.25281	40.054	145.959	Ma10_g26990	transcription	factor	HY5-like
GSMUA_Achr4G26380_001	GSMUA_Achr4G26380_001	3.00389	1	4.71566	1.35567	19.9267	Ma04_g32960	tobamovirus	multiplication	protein	2A-like
GSMUA_Achr4G32700_001	GSMUA_Achr4G32700_001	3.00389	1	4.71566	0.202572	2.97755	Ma04_g39220	probable	receptor-like	protein	kinase	At5g61350	Ma04_g39230	transcription	factor	bHLH113-like
GSMUA_Achr7G23680_001	GSMUA_Achr7G23680_001	3.00389	1	4.71566	0.437857	6.43594	Ma07_g25110	Peroxidase	47
GSMUA_Achr8G05900_001	GSMUA_Achr8G05900_001	3.00389	1	4.71566	0.456278	6.70671	Ma08_g05750	probable	carboxylesterase	15
GSMUA_Achr3G29220_001	GSMUA_Achr3G29220_001	3.00218	1	3.47331	2.968	12.7599	Ma03_g30430	serine/threonine-protein	kinase/endoribonuclease	IRE1a-like
GSMUA_AchrUn_randomG22150_001	GSMUA_AchrUn_randomG22150_001	3.00213	1	3.07832	1274.52	4099.74	Ma07_g28390	Hypothetical	protein
GSMUA_Achr5G12710_001	GSMUA_Achr5G12710_001	2.99832	1	3.50725	9.47276	41.8253	Ma05_g12480	expansin-like	B1
GSMUA_AchrUn_randomG04290_001	GSMUA_AchrUn_randomG04290_001	2.99638	1	3.93967	1.6052	10.0768	Ma03_g13670	mannan	synthase	1-like
GSMUA_Achr9G17280_001	GSMUA_Achr9G17280_001	2.99364	1	3.27393	39.9415	147.87	Ma09_g16780	calmodulin-3
GSMUA_Achr4G08450_001	GSMUA_Achr4G08450_001	2.99356	1	4.4408	3.45564	33.8623	Ma04_g08500	probable	indole-3-acetic	acid-amido	synthetase	GH3.5	Ma04_g08500	probable	indole-3-acetic	acid-amido	synthetase	GH3.5	Ma04_g08500	probable	indole-3-acetic	acid-amido	synthetase	GH3.5	Ma04_g08500	probable	indole-3-acetic	acid-amido	synthetase	GH3.5
GSMUA_Achr1G07000_001	GSMUA_Achr1G07000_001	2.99	1	3.63652	4.55786	22.3316	Ma01_g02350	uracil-DNA	glycosylase	{ECO:0000255|HAMAP-Rule:MF_03166}-like	Ma01_g02350	uracil-DNA	glycosylase	{ECO:0000255|HAMAP-Rule:MF_03166}-like	Ma01_g02350	uracil-DNA	glycosylase	{ECO:0000255|HAMAP-Rule:MF_03166}-like
GSMUA_Achr5G23780_001	GSMUA_Achr5G23780_001	2.98978	1	3.4276	10.2996	42.789	Ma05_g26140	diacylglycerol	O-acyltransferase	2-like
GSMUA_Achr10G12860_001	GSMUA_Achr10G12860_001	2.98924	1	3.68591	3.98312	20.3288	Ma10_g13020	NAC	domain	protein
GSMUA_Achr9G17120_001	GSMUA_Achr9G17120_001	2.9837	1	3.18785	83.7646	291.385	Ma09_g16880	ADP-ribosylation	factor	1-like
GSMUA_Achr6G29760_001	GSMUA_Achr6G29760_001	2.98083	1	3.2588	31.964	117.088	Ma06_g31460	putative	glutamine	amidotransferase	YLR126C
GSMUA_Achr10G18960_001	GSMUA_Achr10G18960_001	2.98072	1	3.28537	12.0875	45.1523	Ma10_g18920	somatic	embryogenesis	receptor	kinase	2-like	Ma10_g18920	somatic	embryogenesis	receptor	kinase	2-like
GSMUA_Achr6G01340_001	GSMUA_Achr6G01340_001	2.97824	1	3.44583	8.11004	34.1957	Ma06_g03080	lipid	phosphate	phosphatase	2-like	Ma06_g03080	lipid	phosphate	phosphatase	2-like	Ma06_g03080	lipid	phosphate	phosphatase	2-like
GSMUA_Achr1G11720_001	GSMUA_Achr1G11720_001	2.97803	1	3.17287	45.66	157.153	Ma01_g05310	lycopene	epsilon	cyclase	Ma01_g05310	lycopene	epsilon	cyclase
GSMUA_Achr4G18190_001	GSMUA_Achr4G18190_001	2.97747	1	4.22196	1.84793	14.4613	Ma04_g18760	uncharacterized	LOC103981932
GSMUA_Achr1G17750_001	GSMUA_Achr1G17750_001	2.97472	1	3.28396	1.88866	7.04951	Ma01_g11030	uncharacterized	LOC103982918	Ma01_g11040	sacsin
GSMUA_Achr4G26460_001	GSMUA_Achr4G26460_001	2.97451	1	4.42287	1.04799	10.1411	Ma04_g33050	non-lysosomal	glucosylceramidase-like	Ma04_g33050	non-lysosomal	glucosylceramidase-like
GSMUA_Achr7G08140_001	GSMUA_Achr7G08140_001	2.96778	1	3.16532	40.0073	136.987	Ma07_g08100	5'-nucleotidase	domain-containing	protein	4	Ma07_g08100	5'-nucleotidase	domain-containing	protein	4
GSMUA_Achr10G09450_001	GSMUA_Achr10G09450_001	2.96761	1	4.35429	1.09862	9.86845	Ma10_g10470	U-box	domain-containing	protein	27-like
GSMUA_Achr10G15770_001	GSMUA_Achr10G15770_001	2.96733	1	4.81519	0.281604	5.86391	Ma10_g15840	uncharacterized	LOC103968368
GSMUA_Achr11G22090_001	GSMUA_Achr11G22090_001	2.96733	1	4.81519	0.383125	7.97789	Ma11_g20470	RNA	polymerase	II	C-terminal	domain	phosphatase-like	1
GSMUA_Achr2G08300_001	GSMUA_Achr2G08300_001	2.96733	1	5.81519	0	3.32362	Ma02_g10160	uncharacterized	LOC103976040
GSMUA_Achr3G27152_001	GSMUA_Achr3G27152_001	2.96733	1	5.81519	0	59.5107
GSMUA_Achr9G01200_001	GSMUA_Achr9G01200_001	2.96733	1	4.81519	0.247351	5.15064	Ma09_g01190	serine/threonine-protein	kinase	PBS1
GSMUA_AchrUn_randomG14900_001	GSMUA_AchrUn_randomG14900_001	2.96733	1	5.81519	0	3.89716	Ma00_g03090	alpha-humulene	synthase-like
GSMUA_Achr1G14120_001	GSMUA_Achr1G14120_001	2.9599	1	3.07392	274.167	879.624	Ma01_g07640	BI1-like	protein
GSMUA_Achr11G06880_001	GSMUA_Achr11G06880_001	2.95979	1	3.27279	11.4366	42.3648	Ma11_g06550	ankyrin	repeat	domain-containing	protein	13C-B-like	Ma11_g06550	ankyrin	repeat	domain-containing	protein	13C-B-like	Ma11_g06550	ankyrin	repeat	domain-containing	protein	13C-B-like
GSMUA_Achr7G11600_001	GSMUA_Achr7G11600_001	2.95643	1	3.34986	19.3416	75.906	Ma07_g11380	homeobox-leucine	zipper	protein	HOX21-like
GSMUA_Achr5G28940_001	GSMUA_Achr5G28940_001	2.95395	1	3.39946	6.96939	28.4068	Ma05_g31320	transcription	factor	DIVARICATA-like
GSMUA_Achr9G10970_001	GSMUA_Achr9G10970_001	2.95286	1	3.05667	76.0248	240.98	Ma09_g10590	plasma	membrane	ATPase	1-like
GSMUA_Achr1G10310_001	GSMUA_Achr1G10310_001	2.95125	1	3.26322	18.9096	69.5794	Ma01_g00960	uncharacterized	LOC103981948
GSMUA_Achr8G12910_001	GSMUA_Achr8G12910_001	2.9503	1	4.33799	0.992887	8.81732	Ma08_g12680	RING	finger	and	CHY	zinc	finger	domain-containing	protein	1	Ma08_g12680	RING	finger	and	CHY	zinc	finger	domain-containing	protein	1
GSMUA_AchrUn_randomG09430_001	GSMUA_AchrUn_randomG09430_001	2.94947	1	4.4725	3.56937	37.1628	Ma05_g17620	expressed	protein
GSMUA_Achr9G00820_001	GSMUA_Achr9G00820_001	2.94353	1	3.3215	7.80838	30.0185	Ma09_g00790	protein	EXECUTER	1	Ma09_g00790	protein	EXECUTER	1
GSMUA_Achr11G06420_001	GSMUA_Achr11G06420_001	2.9415	1	3.72773	3.88938	20.694	Ma11_g06160	uncharacterized	LOC103970550	Ma11_g06160	uncharacterized	LOC103970550	Ma11_g06160	uncharacterized	LOC103970550
GSMUA_Achr8G20450_001	GSMUA_Achr8G20450_001	2.9403	1	3.2776	19.1112	71.1109	Ma08_g20520	homocysteine	S-methyltransferase	2-like
GSMUA_Achr1G16160_001	GSMUA_Achr1G16160_001	2.93936	1	4.65553	0.314009	4.42322	Ma01_g09480	protein	IQ-DOMAIN	14-like
GSMUA_Achr3G04780_001	GSMUA_Achr3G04780_001	2.93936	1	4.65553	0.390554	5.50145	Ma03_g04630	Peroxidase	18
GSMUA_Achr4G19570_001	GSMUA_Achr4G19570_001	2.93936	1	4.65553	0.351888	4.9568	Ma04_g26230	LRR	receptor-like	serine/threonine-protein	kinase	ERL1
GSMUA_AchrUn_randomG07260_001	GSMUA_AchrUn_randomG07260_001	2.93936	1	4.65553	0.14841	2.09055	Ma07_g18780	phospholipase	D	delta-like	Ma07_g18790	phospholipase	D	delta-like	Ma07_g18790	phospholipase	D	delta-like	Ma07_g18790	phospholipase	D	delta-like
GSMUA_Achr4G24010_001	GSMUA_Achr4G24010_001	2.93682	1	3.24004	17.235	62.3807	Ma04_g30510	TBC1	domain	family	member	15-like	Ma04_g30510	TBC1	domain	family	member	15-like
GSMUA_Achr10G03510_001	GSMUA_Achr10G03510_001	2.93603	1	3.28273	5.6411	21.0748	Ma10_g06380	uncharacterized	LOC103999890	Ma10_g06380	uncharacterized	LOC103999890	Ma10_g06380	uncharacterized	LOC103999890	Ma10_g06380	uncharacterized	LOC103999890	Ma10_g06380	uncharacterized	LOC103999890
GSMUA_Achr5G26320_001	GSMUA_Achr5G26320_001	2.92732	1	3.28614	13.3524	50.0331	Ma05_g28700	diacylglycerol	kinase	5-like	Ma05_g28700	diacylglycerol	kinase	5-like	Ma05_g28700	diacylglycerol	kinase	5-like	Ma05_g28700	diacylglycerol	kinase	5-like
GSMUA_Achr1G26780_001	GSMUA_Achr1G26780_001	2.9226	1	3.7677	1.37711	7.59067	Ma01_g20480	sulfate	transporter	3.1-like
GSMUA_Achr1G26870_001	GSMUA_Achr1G26870_001	2.92205	1	4.77337	0.138679	2.8028	Ma01_g20600	heptahelical	transmembrane	protein	ADIPOR3-like
GSMUA_Achr6G03770_001	GSMUA_Achr6G03770_001	2.92205	1	4.77337	0.0772124	1.56052	Ma06_g05350	uncharacterized	LOC103986888
GSMUA_Achr7G07560_001	GSMUA_Achr7G07560_001	2.92205	1	5.77337	0	2.65648	Ma07_g07550	uncharacterized	LOC103990368
GSMUA_Achr6G12850_001	GSMUA_Achr6G12850_001	2.92031	1	3.13573	90.9219	305.145	Ma06_g14330	uncharacterized	LOC103987673
GSMUA_Achr5G07680_001	GSMUA_Achr5G07680_001	2.92028	1	3.071	119.444	382.677	Ma05_g07420	uncharacterized	LOC103984394	Ma05_g07430	E3	ubiquitin-protein	ligase	RING1-like
GSMUA_Achr4G18440_001	GSMUA_Achr4G18440_001	2.91504	1	4.30482	0.727169	6.30916	Ma04_g18920	protein	notum	homolog	Ma04_g18920	protein	notum	homolog
GSMUA_Achr9G16220_001	GSMUA_Achr9G16220_001	2.91496	1	3.1948	20.703	72.5459	Ma09_g15600	pre-mRNA-splicing	factor	ISY1	homolog	Ma09_g15610	probable	plastid-lipid-associated	protein	7
GSMUA_Achr7G21800_001	GSMUA_Achr7G21800_001	2.91385	1	3.26596	15.0286	55.51	Ma07_g23300	ethanolamine-phosphate	cytidylyltransferase-like
GSMUA_Achr4G01630_001	GSMUA_Achr4G01630_001	2.91252	1	3.1365	29.8066	100.113	Ma04_g01550	WPP	domain-interacting	protein	1-like
GSMUA_Achr1G15040_001	GSMUA_Achr1G15040_001	2.90926	1	3.41027	3.92123	16.1704	Ma01_g08480	callose	synthase	3-like
GSMUA_Achr3G14600_001	GSMUA_Achr3G14600_001	2.9081	1	3.85583	2.31342	13.6962	Ma03_g14580	BAG	family	molecular	chaperone	regulator	1-like
GSMUA_Achr9G05660_001	GSMUA_Achr9G05660_001	2.90774	1	4.03383	7.26752	49.4058	Ma09_g05490	Hypothetical	protein
GSMUA_Achr11G14310_001	GSMUA_Achr11G14310_001	2.90557	1	3.16014	26.1981	89.5357	Ma11_g12800	shaggy-related	protein	kinase	alpha
GSMUA_Achr10G14650_001	GSMUA_Achr10G14650_001	2.9047	1	2.94464	659.372	1932.79	Ma10_g14770	BAG	family	molecular	chaperone	regulator	6-like
GSMUA_Achr9G15990_001	GSMUA_Achr9G15990_001	2.90468	1	3.33799	5.7308	22.3609	Ma09_g15390	phenylalanine	ammonia-lyase-like
GSMUA_Achr8G07960_001	GSMUA_Achr8G07960_001	2.90254	1	3.58861	1.35331	6.44226	Ma08_g07800	cellulose	synthase	A	catalytic	subunit	5	[UDP-forming]-like	Ma08_g07810	polypyrimidine	tract-binding	protein	homolog	3-like	Ma08_g07810	polypyrimidine	tract-binding	protein	homolog	3-like
GSMUA_Achr2G21000_001	GSMUA_Achr2G21000_001	2.89912	1	3.17351	19.1626	66.1487	Ma02_g22890	zinc	finger	CCCH	domain-containing	protein	65-like	Ma02_g22890	zinc	finger	CCCH	domain-containing	protein	65-like	Ma02_g22890	zinc	finger	CCCH	domain-containing	protein	65-like	Ma02_g22890	zinc	finger	CCCH	domain-containing	protein	65-like	Ma02_g22890	zinc	finger	CCCH	domain-containing	protein	65-like	Ma02_g22890	zinc	finger	CCCH	domain-containing	protein	65-like
GSMUA_Achr11G21700_001	GSMUA_Achr11G21700_001	2.89787	1	3.68591	1.51399	7.82356	Ma11_g20050	homeobox-leucine	zipper	protein	ROC5-like
GSMUA_Achr10G17240_001	GSMUA_Achr10G17240_001	2.89739	1	3.05247	48.7209	154.113	Ma10_g17310	acetyl-coenzyme	A	synthetase
GSMUA_Achr4G19590_001	GSMUA_Achr4G19590_001	2.89732	1	3.15138	17.7304	60.2278	Ma04_g26240	DEAD-box	ATP-dependent	RNA	helicase	7-like
GSMUA_Achr4G07870_001	GSMUA_Achr4G07870_001	2.89709	1	4.28794	0.791584	6.78725	Ma04_g07900	mannan	endo-1
GSMUA_Achr1G10710_001	GSMUA_Achr1G10710_001	2.89584	1	3.51443	16.0476	71.9574	Ma01_g01380	RNA	polymerase	sigma	factor	sigA-like	Ma01_g01380	RNA	polymerase	sigma	factor	sigA-like	Ma01_g01380	RNA	polymerase	sigma	factor	sigA-like	Ma01_g01380	RNA	polymerase	sigma	factor	sigA-like
GSMUA_Achr7G02180_001	GSMUA_Achr7G02180_001	2.89429	1	3.30435	8.71846	33.1818	Ma07_g02140	probable	plastidic	glucose	transporter	1	Ma07_g02140	probable	plastidic	glucose	transporter	1
GSMUA_Achr8G14860_001	GSMUA_Achr8G14860_001	2.89381	1	3.5802	4.58843	21.715	Ma08_g15500	E3	ubiquitin-protein	ligase	BOI-like	Ma08_g15500	E3	ubiquitin-protein	ligase	BOI-like	Ma08_g15500	E3	ubiquitin-protein	ligase	BOI-like	Ma08_g15500	E3	ubiquitin-protein	ligase	BOI-like
GSMUA_Achr5G15400_001	GSMUA_Achr5G15400_001	2.89274	1	3.25048	27.0103	98.7264	Ma05_g15310	Hypothetical	protein
GSMUA_AchrUn_randomG13810_001	GSMUA_AchrUn_randomG13810_001	2.89101	1	3.17466	21.6116	74.6887	Ma07_g20620	transcription	factor	TGA4-like	Ma07_g20620	transcription	factor	TGA4-like	Ma07_g20620	transcription	factor	TGA4-like	Ma07_g20630	phosphopantothenate--cysteine	ligase	2-like	Ma07_g20630	phosphopantothenate--cysteine	ligase	2-like	Ma07_g20630	phosphopantothenate--cysteine	ligase	2-like	Ma07_g20630	phosphopantothenate--cysteine	ligase	2-like	Ma07_g20630	phosphopantothenate--cysteine	ligase	2-like
GSMUA_Achr3G04010_001	GSMUA_Achr3G04010_001	2.89036	1	2.93507	704.984	2052.88	Ma03_g03830	heat	shock	protein	81-1-like
GSMUA_Achr9G21140_001	GSMUA_Achr9G21140_001	2.88476	1	3.43233	3.79115	15.9394	Ma09_g21040	BTB/POZ	domain-containing	protein	At2g30600	Ma09_g21040	BTB/POZ	domain-containing	protein	At2g30600	Ma09_g21040	BTB/POZ	domain-containing	protein	At2g30600	Ma09_g21040	BTB/POZ	domain-containing	protein	At2g30600	Ma09_g21040	BTB/POZ	domain-containing	protein	At2g30600	Ma09_g21040	BTB/POZ	domain-containing	protein	At2g30600
GSMUA_Achr11G08590_001	GSMUA_Achr11G08590_001	2.88247	1	4.13216	3.79913	27.9212	Ma11_g08190	uncharacterized	LOC103970719
GSMUA_Achr3G25240_001	GSMUA_Achr3G25240_001	2.8813	1	3.20571	6.65372	23.5369	Ma03_g26430	protein	NLP3-like	Ma03_g26440	proline-rich	protein	4-like
GSMUA_Achr7G24760_001	GSMUA_Achr7G24760_001	2.88095	1	4.40837	0.702025	6.98674	Ma07_g26150	anthocyanidin	5
GSMUA_Achr4G00380_001	GSMUA_Achr4G00380_001	2.88086	1	3.22387	8.74817	31.3665	Ma04_g00350	ABC	transporter	G	family	member	12-like	Ma04_g00360	DTW	domain-containing	protein	2-like
GSMUA_Achr9G05610_001	GSMUA_Achr9G05610_001	2.8769	1	3.11188	24.9254	82.327	Ma09_g05450	ras-related	protein	Rab11D	Ma09_g05450	ras-related	protein	Rab11D	Ma09_g05450	ras-related	protein	Rab11D	Ma09_g05450	ras-related	protein	Rab11D
GSMUA_Achr7G18580_001	GSMUA_Achr7G18580_001	2.87555	1	3.66453	4.11649	20.9569	Ma07_g19910	transmembrane	protein	45A-like
GSMUA_Achr3G09512_001	GSMUA_Achr3G09512_001	2.87531	1	4.32976	7.60737	68.9549
GSMUA_Achr3G25690_001	GSMUA_Achr3G25690_001	2.8753	1	4.7303	0.0589916	1.15614	Ma03_g26890	allene	oxide	synthase	2-like	Ma03_g26900	BTB/POZ	domain-containing	protein	At5g66560-like	Ma03_g26910	agamous-like	MADS-box	protein	AGL62
GSMUA_Achr6G21530_001	GSMUA_Achr6G21530_001	2.8753	1	4.7303	0.29251	5.73271	Ma06_g24120	Peroxidase	52
GSMUA_Achr7G22720_001	GSMUA_Achr7G22720_001	2.8753	1	5.7303	0	4.89923	Ma07_g24190	zinc	finger	protein	JACKDAW-like
GSMUA_Achr8G11920_001	GSMUA_Achr8G11920_001	2.8753	1	4.7303	0.178318	3.49473	Ma08_g11660	IQ	calmodulin-binding	motif	family	protein
GSMUA_Achr3G00410_001	GSMUA_Achr3G00410_001	2.87208	1	3.10762	27.9204	91.9488	Ma03_g00320	Putative	DnaJ	homolog	1
GSMUA_Achr1G24880_001	GSMUA_Achr1G24880_001	2.87182	1	4.5928	0.20795	2.80188	Ma01_g17510	ATP-citrate	synthase	beta	chain	protein	1
GSMUA_Achr5G18410_001	GSMUA_Achr5G18410_001	2.8707	1	4.20947	1.12921	8.99056	Ma05_g20750	uncharacterized	LOC103985840	Ma05_g20750	uncharacterized	LOC103985840	Ma05_g20750	uncharacterized	LOC103985840
GSMUA_Achr5G12700_001	GSMUA_Achr5G12700_001	2.86937	1	3.47946	4.20649	18.3891	Ma05_g12470	uncharacterized	LOC103984450
GSMUA_Achr8G04550_001	GSMUA_Achr8G04550_001	2.86702	1	3.32564	11.1095	43.0507	Ma08_g04450	homocysteine	S-methyltransferase	2-like
GSMUA_Achr10G24710_001	GSMUA_Achr10G24710_001	2.86607	1	3.11753	42.6398	141.465	Ma10_g24620	uncharacterized	LOC103969139
GSMUA_Achr11G21860_001	GSMUA_Achr11G21860_001	2.8598	1	2.9436	223.202	654.003	Ma11_g20220	hsp70-Hsp90	organizing	protein-like
GSMUA_Achr8G32320_001	GSMUA_Achr8G32320_001	2.85934	1	3.00201	102.712	313.65	Ma08_g32610	KH	domain-containing	protein	At1g09660/At1g09670
GSMUA_Achr6G11380_001	GSMUA_Achr6G11380_001	2.85737	1	4.38635	0.647238	6.34238	Ma06_g12850	probable	xyloglucan	endotransglucosylase/hydrolase	protein	28
GSMUA_Achr3G31290_001	GSMUA_Achr3G31290_001	2.85437	1	3.43134	12.3086	51.855	Ma03_g32490	cytochrome	P450	CYP72A219-like
GSMUA_Achr4G31300_001	GSMUA_Achr4G31300_001	2.85414	1	4.10545	1.45517	10.4965	Ma04_g37840	probable	glutamate	carboxypeptidase	2
GSMUA_Achr8G28420_001	GSMUA_Achr8G28420_001	2.85277	1	3.14624	13.805	46.7952	Ma08_g28980	probable	protein	phosphatase	2C	33	Ma08_g28980	probable	protein	phosphatase	2C	33
GSMUA_Achr4G31400_001	GSMUA_Achr4G31400_001	2.85242	1	4.14534	6.63482	49.7776	Ma04_g38000	protein	IQ-DOMAIN	1-like	Ma04_g38000	protein	IQ-DOMAIN	1-like	Ma04_g38000	protein	IQ-DOMAIN	1-like	Ma04_g38000	protein	IQ-DOMAIN	1-like	Ma04_g38000	protein	IQ-DOMAIN	1-like	Ma04_g38000	protein	IQ-DOMAIN	1-like	Ma04_g38000	protein	IQ-DOMAIN	1-like	Ma04_g38000	protein	IQ-DOMAIN	1-like	Ma04_g38000	protein	IQ-DOMAIN	1-like
GSMUA_Achr3G18230_001	GSMUA_Achr3G18230_001	2.85159	1	3.19836	14.0249	49.4111	Ma04_g19890	shaggy-related	protein	kinase	epsilon-like	Ma04_g19890	shaggy-related	protein	kinase	epsilon-like
GSMUA_Achr6G14970_001	GSMUA_Achr6G14970_001	2.84823	1	3.15631	18.1114	61.8606	Ma06_g16490	protein	SSUH2	homolog	Ma06_g16490	protein	SSUH2	homolog
GSMUA_Achr7G00660_001	GSMUA_Achr7G00660_001	2.84719	1	3.66319	2.83492	14.4687	Ma07_g00640	protein	OSB1	Ma07_g00650	uncharacterized	LOC103990992
GSMUA_Achr9G09130_001	GSMUA_Achr9G09130_001	2.84574	1	2.94704	110.421	324.382	Ma09_g08770	uncharacterized	aarF	domain-containing	protein	kinase	At1g79600
GSMUA_Achr10G23230_001	GSMUA_Achr10G23230_001	2.84569	1	3.21365	18.6913	66.6267	Ma10_g23150	CASP-like	protein	Os04g0281900
GSMUA_Achr8G21430_001	GSMUA_Achr8G21430_001	2.84334	1	3.39218	4.69684	19.203	Ma08_g22180	formin-3-like
GSMUA_Achr1G02360_001	GSMUA_Achr1G02360_001	2.84148	1	3.04413	51.7147	162.815	Ma04_g22160	Probable	aquaporin	PIP2-6
GSMUA_AchrUn_randomG11200_001	GSMUA_AchrUn_randomG11200_001	2.84142	1	3.16272	16.5244	56.7249	Ma04_g16560	uncharacterized	protein	YNL011C
GSMUA_Achr10G12580_001	GSMUA_Achr10G12580_001	2.83844	1	3.40837	4.65705	19.2943	Ma10_g12780	gibberellin	receptor	GID1C-like
GSMUA_AchrUn_randomG18450_001	GSMUA_AchrUn_randomG18450_001	2.83683	1	4.56038	0.304514	4.00972	Ma00_g04500	alpha-humulene	synthase-like
GSMUA_Achr1G16990_001	GSMUA_Achr1G16990_001	2.83568	1	3.05258	53.8613	170.636	Ma01_g10250	40S	ribosomal	protein	S10-like	Ma01_g10260	uncharacterized	LOC103989162	Ma01_g10270	fructose-1
GSMUA_Achr9G14080_001	GSMUA_Achr9G14080_001	2.83379	1	3.2324	17.2219	62.3006	Ma09_g13550	methyl-CpG-binding	domain-containing	protein	2-like	Ma09_g13550	methyl-CpG-binding	domain-containing	protein	2-like
GSMUA_Achr3G09513_001	GSMUA_Achr3G09513_001	2.83365	1	4.29077	7.6625	67.5774
GSMUA_Achr9G22700_001	GSMUA_Achr9G22700_001	2.83262	1	2.92216	136.656	394.53	Ma09_g23200	heat	shock	protein	83-like
GSMUA_Achr7G05040_001	GSMUA_Achr7G05040_001	2.83173	1	3.08371	18.3219	59.3766	Ma07_g05150	NADPH--cytochrome	P450	reductase-like
GSMUA_AchrUn_randomG25120_001	GSMUA_AchrUn_randomG25120_001	2.82911	1	3.44998	4.59037	19.6795	Ma10_g07110	aspartokinase	2
GSMUA_Achr1G02720_001	GSMUA_Achr1G02720_001	2.827	1	5.68591	0	7.56163	Ma04_g22520	dirigent	protein	11-like
GSMUA_Achr5G23130_001	GSMUA_Achr5G23130_001	2.827	1	5.68591	0	3.00991	Ma05_g25510	protein	SHOOT	GRAVITROPISM	5-like
GSMUA_AchrUn_randomG20500_001	GSMUA_AchrUn_randomG20500_001	2.827	1	4.68591	0.63509	12.0577	Ma07_g18560	alpha-humulene	synthase-like
GSMUA_Achr6G02120_001	GSMUA_Achr6G02120_001	2.82563	1	3.27087	13.6816	50.9856	Ma06_g03820	uncharacterized	LOC103986711
GSMUA_AchrUn_randomG18480_001	GSMUA_AchrUn_randomG18480_001	2.82524	1	3.85583	1.30108	7.75112	Ma01_g21550	3-hydroxy-3-methylglutaryl-coenzyme	A	reductase	3-like
GSMUA_Achr1G18260_001	GSMUA_Achr1G18260_001	2.8246	1	3.01422	32.2878	99.5319	Ma01_g11550	uncharacterized	LOC103994596
GSMUA_Achr4G01690_001	GSMUA_Achr4G01690_001	2.82168	1	4.4408	0.233513	2.52659	Ma04_g01610	probable	galactinol--sucrose	galactosyltransferase	1
GSMUA_Achr7G08090_001	GSMUA_Achr7G08090_001	2.81972	1	3.25196	10.5075	38.6119	Ma07_g08060	U1	small	nuclear	ribonucleoprotein	70	kDa-like
GSMUA_Achr10G06650_001	GSMUA_Achr10G06650_001	2.81925	1	2.91757	143.478	412.951	Ma10_g07740	ABC	transporter	F	family	member	1-like
GSMUA_Achr4G00750_001	GSMUA_Achr4G00750_001	2.81906	1	2.98374	47.5003	143.284	Ma04_g00710	endoglucanase	10-like
GSMUA_Achr9G07490_001	GSMUA_Achr9G07490_001	2.81861	1	3.04558	80.0737	252.521	Ma09_g07180	small	EDRK-rich	factor	2-like
GSMUA_Achr9G30800_001	GSMUA_Achr9G30800_001	2.81809	1	3.09869	18.9443	62.0982	Ma09_g31350	UDP-N-acetylglucosamine	diphosphorylase	1-like
GSMUA_Achr10G26680_001	GSMUA_Achr10G26680_001	2.81544	1	2.98798	55.7343	168.645	Ma10_g26610	uncharacterized	LOC103969309
GSMUA_Achr6G18790_001	GSMUA_Achr6G18790_001	2.81521	1	2.97221	51.492	154.065	Ma06_g20110	transmembrane	9	superfamily	member	3-like	Ma06_g20110	transmembrane	9	superfamily	member	3-like
GSMUA_Achr8G15270_001	GSMUA_Achr8G15270_001	2.81494	1	3.12589	10.1767	34.0364	Ma08_g20130	pentatricopeptide	repeat-containing	protein	At1g18900-like	Ma08_g20130	pentatricopeptide	repeat-containing	protein	At1g18900-like	Ma08_g20130	pentatricopeptide	repeat-containing	protein	At1g18900-like
GSMUA_Achr9G01830_001	GSMUA_Achr9G01830_001	2.81343	1	3.31716	7.81348	30.2008	Ma09_g01800	F-box/WD-40	repeat-containing	protein	At3g52030
GSMUA_Achr10G15820_001	GSMUA_Achr10G15820_001	2.81163	1	3.24097	6.03165	21.9913	Ma10_g15880	uncharacterized	LOC103968372	Ma10_g15880	uncharacterized	LOC103968372	Ma10_g15880	uncharacterized	LOC103968372
GSMUA_Achr4G30370_001	GSMUA_Achr4G30370_001	2.80934	1	3.4408	6.65512	28.3804	Ma04_g36890	Putative	CCT	motif	family	protein
GSMUA_Achr10G17740_001	GSMUA_Achr10G17740_001	2.80903	1	4.34126	1.62994	15.4729	Ma10_g17770	Putative	metal	tolerance	protein	C3
GSMUA_Achr10G30070_001	GSMUA_Achr10G30070_001	2.80849	1	3.51188	5.73796	25.9381	Ma10_g29980	probable	sulfate	transporter	3.3
GSMUA_Achr3G31570_001	GSMUA_Achr3G31570_001	2.80593	1	3.32573	7.95198	30.9604	Ma03_g32770	uncharacterized	LOC103979725
GSMUA_Achr4G28430_001	GSMUA_Achr4G28430_001	2.80519	1	2.98099	32.1609	96.8508	Ma04_g34990	uncharacterized	LOC103982492
GSMUA_Achr5G12910_001	GSMUA_Achr5G12910_001	2.80422	1	2.95786	116.4	344.798	Ma05_g12670	desumoylating	isopeptidase	1
GSMUA_Achr3G31220_001	GSMUA_Achr3G31220_001	2.80293	1	2.9286	103.527	300.362	Ma03_g32450	cytochrome	P450	CYP72A219-like	Ma03_g32450	cytochrome	P450	CYP72A219-like	Ma03_g32450	cytochrome	P450	CYP72A219-like	Ma03_g32450	cytochrome	P450	CYP72A219-like	Ma03_g32450	cytochrome	P450	CYP72A219-like	Ma03_g32460	cytochrome	P450	CYP72A219-like	Ma03_g32470	cytochrome	P450	CYP72A219-like
GSMUA_Achr6G33630_001	GSMUA_Achr6G33630_001	2.80279	1	2.96697	52.7627	157.316	Ma06_g35580	coronatine-insensitive	protein	1	Ma06_g35580	coronatine-insensitive	protein	1
GSMUA_Achr5G25400_001	GSMUA_Achr5G25400_001	2.80117	1	2.99235	29.9709	91.0024	Ma05_g27690	cyclin-dependent	kinase	G-2-like
GSMUA_Achr6G26000_001	GSMUA_Achr6G26000_001	2.80097	1	4.52721	0.446171	5.73838	Ma06_g27770	MACPF	domain-containing	protein	CAD1-like
GSMUA_Achr7G22860_001	GSMUA_Achr7G22860_001	2.79892	1	2.96777	68.3603	203.954	Ma07_g24340	Acyl-[acyl-carrier-protein]	desaturase
GSMUA_Achr3G08590_001	GSMUA_Achr3G08590_001	2.79748	1	3.11711	13.7284	45.6528	Ma03_g08490	putative	NAD	kinase	3
GSMUA_Achr9G05440_001	GSMUA_Achr9G05440_001	2.79693	1	2.94958	105.091	309.512	Ma09_g05300	reticulon-like	protein	B2
GSMUA_Achr2G06280_001	GSMUA_Achr2G06280_001	2.79477	1	3.17815	6.72422	23.4036	Ma02_g08210	ubiquitin-like	modifier-activating	enzyme	atg7	Ma02_g08210	ubiquitin-like	modifier-activating	enzyme	atg7	Ma02_g08220	histone-lysine	N-methyltransferase	ATX4-like
GSMUA_Achr8G20610_001	GSMUA_Achr8G20610_001	2.79264	1	4.41383	0.648064	6.87969	Ma08_g20380	auxin-responsive	protein	IAA30-like
GSMUA_Achr4G04870_001	GSMUA_Achr4G04870_001	2.7925	1	3.01683	28.3537	87.6428	Ma04_g04890	probable	protein	phosphatase	2C	60
GSMUA_Achr8G22230_001	GSMUA_Achr8G22230_001	2.79219	1	3.14019	6.10809	20.6674	Ma08_g22930	alkaline/neutral	invertase	CINV2-like
GSMUA_Achr6G32860_001	GSMUA_Achr6G32860_001	2.79173	1	2.97949	50.4773	151.893	Ma06_g34520	pentatricopeptide	repeat-containing	protein	At2g30100
GSMUA_Achr8G02300_001	GSMUA_Achr8G02300_001	2.78913	1	4.08584	1.12492	8.09521	Ma08_g02110	auxin	transporter-like	protein	4	Ma08_g02110	auxin	transporter-like	protein	4
GSMUA_Achr3G30510_001	GSMUA_Achr3G30510_001	2.78852	1	3.05567	22.5092	71.5766	Ma03_g31720	uncharacterized	LOC103979817
GSMUA_Achr5G15300_001	GSMUA_Achr5G15300_001	2.78755	1	3.14399	18.9566	64.3384	Ma05_g15230	uncharacterized	LOC103985010	Ma05_g15230	uncharacterized	LOC103985010
GSMUA_Achr7G10390_001	GSMUA_Achr7G10390_001	2.78568	1	3.06274	9.95795	31.8323	Ma07_g10180	phosphatidate	phosphatase	PAH1
GSMUA_Achr1G09940_001	GSMUA_Achr1G09940_001	2.78514	1	3.31704	11.9991	46.4814	Ma01_g00620	probable	anion	transporter	6	Ma01_g00630	uncharacterized	LOC103981631
GSMUA_Achr8G23720_001	GSMUA_Achr8G23720_001	2.78501	1	2.87412	700.003	1954.72	Ma08_g24440	18.6	kDa	class	III	heat	shock	protein
GSMUA_Achr9G21700_001	GSMUA_Achr9G21700_001	2.78072	1	2.98382	59.4505	179.501	Ma09_g22180	eukaryotic	translation	initiation	factor	5-like	Ma09_g22180	eukaryotic	translation	initiation	factor	5-like
GSMUA_Achr3G24190_001	GSMUA_Achr3G24190_001	2.77991	1	3.25693	16.0263	59.2767	Ma03_g25440	protein	DEHYDRATION-INDUCED	19	homolog	2
GSMUA_Achr10G03930_001	GSMUA_Achr10G03930_001	2.77926	1	3.31135	5.15502	19.8902	Ma10_g03780	uncharacterized	LOC103999938	Ma10_g03780	uncharacterized	LOC103999938	Ma10_g03780	uncharacterized	LOC103999938	Ma10_g03780	uncharacterized	LOC103999938
GSMUA_Achr3G31460_001	GSMUA_Achr3G31460_001	2.77852	1	3.51373	3.34016	15.181	Ma03_g32660	tubby-like	F-box	protein	1	Ma03_g32660	tubby-like	F-box	protein	1
GSMUA_Achr8G12990_001	GSMUA_Achr8G12990_001	2.77811	1	3.1072	20.8738	68.967	Ma08_g14250	U11/U12	small	nuclear	ribonucleoprotein	25	kDa	protein	Ma08_g14260	uncharacterized	LOC103994420	Ma08_g14260	uncharacterized	LOC103994420
GSMUA_Achr10G17080_001	GSMUA_Achr10G17080_001	2.77703	1	5.6401	0	7.97885	Ma10_g17120	dCTP	pyrophosphatase	1-like
GSMUA_Achr1G12010_001	GSMUA_Achr1G12010_001	2.77703	1	5.6401	0	2.00811	Ma01_g05590	LRR	receptor-like	serine/threonine-protein	kinase	GSO1
GSMUA_Achr7G01422_001	GSMUA_Achr7G01422_001	2.77703	1	5.6401	0	52.5095
GSMUA_Achr7G05222_001	GSMUA_Achr7G05222_001	2.77703	1	5.6401	0	31.5911
GSMUA_Achr7G08930_001	GSMUA_Achr7G08930_001	2.77703	1	4.6401	0.139871	2.56991	Ma07_g08760	GDSL	esterase/lipase	APG-like
GSMUA_Achr8G24130_001	GSMUA_Achr8G24130_001	2.77375	1	2.90733	100.163	286.384	Ma08_g24890	geranylgeranyl	diphosphate	reductase
GSMUA_Achr4G25210_001	GSMUA_Achr4G25210_001	2.77322	1	2.9685	35.9145	107.27	Ma04_g31750	serine/threonine-protein	phosphatase	PP1-like	Ma04_g31750	serine/threonine-protein	phosphatase	PP1-like
GSMUA_Achr5G14460_001	GSMUA_Achr5G14460_001	2.77286	1	4.07057	1.45475	10.3574	Ma05_g14390	arginase	1	Ma05_g14390	arginase	1
GSMUA_Achr3G01840_001	GSMUA_Achr3G01840_001	2.76803	1	3.35576	9.195	36.7804	Ma03_g01740	E3	ubiquitin-protein	ligase	RING1-like
GSMUA_Achr1G26110_001	GSMUA_Achr1G26110_001	2.7675	1	3.08897	33.2611	108.474	Ma01_g19990	uncharacterized	LOC103998513	Ma01_g19990	uncharacterized	LOC103998513
GSMUA_Achr5G04550_001	GSMUA_Achr5G04550_001	2.76733	1	3.17776	9.68113	33.7379	Ma05_g04310	shikimate	O-hydroxycinnamoyltransferase-like
GSMUA_Achr8G32240_001	GSMUA_Achr8G32240_001	2.76611	1	2.93919	76.8079	224.679	Ma08_g32540	uncharacterized	LOC103995713
GSMUA_Achr1G22670_001	GSMUA_Achr1G22670_001	2.76567	1	4.02219	8.03107	54.6512	Ma01_g16100	uncharacterized	LOC103990495
GSMUA_Achr10G29080_001	GSMUA_Achr10G29080_001	2.76422	1	4.49326	2.01414	25.2879	Ma10_g29090	uncharacterized	LOC103969511	Ma10_g29100	uncharacterized	LOC103969512
GSMUA_Achr8G01710_001	GSMUA_Achr8G01710_001	2.76247	1	3.3074	2.82973	10.9	Ma08_g01580	receptor-like	protein	kinase	FERONIA	Ma08_g01580	receptor-like	protein	kinase	FERONIA
GSMUA_AchrUn_randomG22200_001	GSMUA_AchrUn_randomG22200_001	2.76157	1	2.97427	78.4497	235.36	Ma07_g17820	probable	pyridoxal	biosynthesis	protein	PDX1.1
GSMUA_Achr1G22490_001	GSMUA_Achr1G22490_001	2.76138	1	3.22285	13.4315	48.4591	Ma01_g15920	ADP-ribosylation	factor-like	protein	8B
GSMUA_Achr11G23480_001	GSMUA_Achr11G23480_001	2.7561	1	3.44775	2.39458	10.3325	Ma11_g21800	probable	methyltransferase	PMT21
GSMUA_Achr4G17900_001	GSMUA_Achr4G17900_001	2.75493	1	3.25544	7.52382	27.848	Ma04_g18460	UDP-glucuronate	4-epimerase	3-like
GSMUA_Achr11G24550_001	GSMUA_Achr11G24550_001	2.75464	1	3.52721	1.86863	8.61694	Ma11_g22880	receptor-like	protein	kinase	HERK	1	Ma11_g22880	receptor-like	protein	kinase	HERK	1
GSMUA_Achr3G32060_001	GSMUA_Achr3G32060_001	2.74832	1	2.95122	30.2806	89.3811	Ma03_g33250	long	chain	acyl-CoA	synthetase	4-like
GSMUA_Achr4G21340_001	GSMUA_Achr4G21340_001	2.74653	1	3.335	3.70417	14.6042	Ma04_g27930	5'-3'	exoribonuclease	4	Ma04_g27930	5'-3'	exoribonuclease	4
GSMUA_Achr2G03310_001	GSMUA_Achr2G03310_001	2.74636	1	3.48292	1.65768	7.37385	Ma02_g05210	probable	transcriptional	regulator	SLK2	Ma02_g05210	probable	transcriptional	regulator	SLK2
GSMUA_Achr1G04940_001	GSMUA_Achr1G04940_001	2.743	1	3.69971	1.74781	9.27716	Ma04_g24700	6-phosphofructokinase	3
GSMUA_Achr6G13090_001	GSMUA_Achr6G13090_001	2.7423	1	3.15072	13.0591	44.6556	Ma06_g14630	probable	mediator	of	RNA	polymerase	II	transcription	subunit	26c
GSMUA_Achr10G16940_001	GSMUA_Achr10G16940_001	2.73548	1	3.4725	4.2297	18.6786	Ma10_g16990	ANAC083	transcription	factor
GSMUA_Achr5G27530_001	GSMUA_Achr5G27530_001	2.73276	1	4.35833	1.19483	12.1962	Ma05_g29900	uncharacterized	LOC103986241	Ma05_g29900	uncharacterized	LOC103986241
GSMUA_Achr4G24680_001	GSMUA_Achr4G24680_001	2.73074	1	4.07823	1.74369	12.6625	Ma04_g31200	21	kDa	protein-like
GSMUA_Achr4G23780_001	GSMUA_Achr4G23780_001	2.73002	1	2.95356	31.0162	91.7518	Ma04_g30250	probable	ADP-ribosylation	factor	GTPase-activating	protein	AGD5	Ma04_g30250	probable	ADP-ribosylation	factor	GTPase-activating	protein	AGD5
GSMUA_Achr6G16680_001	GSMUA_Achr6G16680_001	2.72803	1	3.22935	5.42269	19.7101	Ma06_g18170	pentatricopeptide	repeat-containing	protein	At5g66520-like
GSMUA_Achr6G09610_001	GSMUA_Achr6G09610_001	2.7265	1	4.4585	0.801079	9.81238	Ma06_g11120	Hypothetical	protein
GSMUA_Achr1G15650_001	GSMUA_Achr1G15650_001	2.72607	1	3.03099	15.0029	46.9633	Ma01_g09010	transcription	factor	GTE7-like
GSMUA_Achr6G14340_001	GSMUA_Achr6G14340_001	2.72568	1	3.1512	7.21344	24.6998	Ma06_g15800	uncharacterized	LOC103987797	Ma06_g15800	uncharacterized	LOC103987797	Ma06_g15800	uncharacterized	LOC103987797
GSMUA_Achr4G17810_001	GSMUA_Achr4G17810_001	2.72529	1	2.92787	42.9727	124.806	Ma04_g18350	protein	WVD2-like	1
GSMUA_Achr10G29680_001	GSMUA_Achr10G29680_001	2.72528	1	4.5928	0.243086	4.31745	Ma10_g29660	MYB	family	transcription	factor
GSMUA_Achr11G18080_001	GSMUA_Achr11G18080_001	2.72528	1	5.5928	0	6.12753	Ma11_g16620	uncharacterized	LOC103972559
GSMUA_Achr4G31490_001	GSMUA_Achr4G31490_001	2.72528	1	4.5928	0.245342	4.35751	Ma04_g38070	peroxisomal	membrane	protein	13-like
GSMUA_Achr6G28772_001	GSMUA_Achr6G28772_001	2.72528	1	5.5928	0	52.1691
GSMUA_Achr9G30150_001	GSMUA_Achr9G30150_001	2.72528	1	5.5928	0	39.1268	Ma09_g30740	Hypothetical	protein
GSMUA_Achr3G06970_001	GSMUA_Achr3G06970_001	2.72463	1	4.12648	0.888592	6.8027	Ma03_g06900	abscisic	acid	8'-hydroxylase	3-like
GSMUA_Achr10G17860_001	GSMUA_Achr10G17860_001	2.72439	1	3.18689	5.17653	18.2151	Ma10_g17900	protein	OBERON	3-like
GSMUA_Achr2G02520_001	GSMUA_Achr2G02520_001	2.72329	1	3.10199	16.7376	55.2344	Ma02_g04430	aldo-keto	reductase-like
GSMUA_Achr5G13200_001	GSMUA_Achr5G13200_001	2.7232	1	2.95704	27.9141	82.7993	Ma05_g13130	uncharacterized	LOC103984835
GSMUA_Achr1G24310_001	GSMUA_Achr1G24310_001	2.72294	1	4.02378	0.754966	5.20174	Ma01_g18160	uncharacterized	LOC103997819
GSMUA_Achr6G15190_001	GSMUA_Achr6G15190_001	2.72294	1	4.02378	0.677294	4.66657	Ma06_g16720	protein	TOC75-3	Ma06_g16720	protein	TOC75-3	Ma06_g16720	protein	TOC75-3
GSMUA_Achr8G33240_001	GSMUA_Achr8G33240_001	2.72133	1	3.62002	2.35587	11.7648	Ma08_g33580	ABC	transporter	C	family	member	2-like	Ma08_g33580	ABC	transporter	C	family	member	2-like	Ma08_g33580	ABC	transporter	C	family	member	2-like
GSMUA_Achr8G23380_001	GSMUA_Achr8G23380_001	2.72005	1	3.01789	20.2637	62.8389	Ma08_g24080	peptidyl-prolyl	cis-trans	isomerase	CYP40-like	Ma08_g24080	peptidyl-prolyl	cis-trans	isomerase	CYP40-like
GSMUA_Achr6G27920_001	GSMUA_Achr6G27920_001	2.71809	1	2.93777	34.5622	101.116	Ma06_g29660	probable	protein	phosphatase	2C	33
GSMUA_Achr6G35300_001	GSMUA_Achr6G35300_001	2.71794	1	3.02738	23.3203	72.8296	Ma06_g37160	uncharacterized	aarF	domain-containing	protein	kinase	At1g79600
GSMUA_Achr9G29930_001	GSMUA_Achr9G29930_001	2.71751	1	3.31527	19.3393	75.2687	Ma09_g30520	Putative	Dynein	light	chain	LC6
GSMUA_Achr8G11810_001	GSMUA_Achr8G11810_001	2.71618	1	3.0302	15.5792	48.7591	Ma08_g11560	serine/threonine-protein	kinase	2018-04-03
GSMUA_Achr9G27260_001	GSMUA_Achr9G27260_001	2.71326	1	2.94869	74.2108	218.863	Ma09_g27870	16	kDa	heat	shock	protein
GSMUA_Achr11G21200_001	GSMUA_Achr11G21200_001	2.71072	1	2.95988	18.0973	53.8119	Ma11_g19570	DEAD-box	ATP-dependent	RNA	helicase	8-like
GSMUA_Achr10G07910_001	GSMUA_Achr10G07910_001	2.71056	1	2.89711	56.8168	161.467	Ma10_g08950	heterogeneous	nuclear	ribonucleoprotein	1-like
GSMUA_Achr6G02890_001	GSMUA_Achr6G02890_001	2.71001	1	3.31667	2.89705	11.2963	Ma06_g04550	pyrophosphate-energized	vacuolar	membrane	proton	pump-like
GSMUA_Achr9G09260_001	GSMUA_Achr9G09260_001	2.70722	1	4.24662	1.60216	14.2279	Ma09_g08900	nuclear	transcription	factor	Y	subunit	B-3-like
GSMUA_AchrUn_randomG17070_001	GSMUA_AchrUn_randomG17070_001	2.70722	1	4.24662	0.581002	5.15958	Ma00_g02950	uncharacterized	LOC103974285
GSMUA_AchrUn_randomG12010_001	GSMUA_AchrUn_randomG12010_001	2.7071	1	3.08619	78.4988	256.219	Ma06_g24770	polyadenylate-binding	protein	2-like	Ma06_g24770	polyadenylate-binding	protein	2-like	Ma06_g24770	polyadenylate-binding	protein	2-like	Ma06_g24770	polyadenylate-binding	protein	2-like
GSMUA_Achr2G04770_001	GSMUA_Achr2G04770_001	2.70705	1	3.48177	1.45615	6.50502	Ma02_g06690	callose	synthase	10	Ma02_g06690	callose	synthase	10
GSMUA_Achr1G14860_001	GSMUA_Achr1G14860_001	2.70572	1	2.9544	88.8664	263.233	Ma01_g08320	SKP1-like	protein	1B	Ma01_g08320	SKP1-like	protein	1B
GSMUA_Achr7G08300_001	GSMUA_Achr7G08300_001	2.70462	1	3.56038	1.46429	6.98222	Ma07_g08280	protein	NRT1/	PTR	FAMILY	6.2-like
GSMUA_Achr10G26990_001	GSMUA_Achr10G26990_001	2.70414	1	4.10737	0.923515	6.97579	Ma10_g26900	Phospholipase	D	alpha	1
GSMUA_Achr2G18860_001	GSMUA_Achr2G18860_001	2.70176	1	2.92246	59.7529	172.972	Ma02_g20640	O-acetyl-ADP-ribose	deacetylase	MACROD2
GSMUA_Achr11G22250_001	GSMUA_Achr11G22250_001	2.70094	1	4.16704	1.07135	8.66114	Ma11_g20600	uncharacterized	LOC103972109	Ma11_g20600	uncharacterized	LOC103972109
GSMUA_Achr6G27770_001	GSMUA_Achr6G27770_001	2.70045	1	2.7238	2684.47	6751.6	Ma06_g29520	70	kDa	peptidyl-prolyl	isomerase-like
GSMUA_Achr2G23170_001	GSMUA_Achr2G23170_001	2.69831	1	3.16943	9.41117	32.7343	Ma02_g25040	Serine/threonine	protein	phosphatase	2A	55	kDa	regulatory	subunit	B	beta	isoform
GSMUA_Achr11G06730_001	GSMUA_Achr11G06730_001	2.693	1	2.94539	23.5761	69.4079	Ma11_g06420	beta-glucosidase	32-like	Ma11_g06420	beta-glucosidase	32-like
GSMUA_Achr9G01250_001	GSMUA_Achr9G01250_001	2.69158	1	3.20947	4.29563	15.418	Ma09_g01240	Probable	metal-nicotianamine	transporter	YSL6
GSMUA_Achr11G12400_001	GSMUA_Achr11G12400_001	2.69061	1	3.11415	8.10148	27.0303	Ma11_g10010	mitogen-activated	protein	kinase	10-like
GSMUA_Achr7G03850_001	GSMUA_Achr7G03850_001	2.68758	1	3.94894	1.38025	8.92293	Ma07_g03950	cell	number	regulator	13-like	Ma07_g03950	cell	number	regulator	13-like	Ma07_g03950	cell	number	regulator	13-like
GSMUA_Achr9G22690_001	GSMUA_Achr9G22690_001	2.68714	1	3.04239	23.6593	74.816	Ma09_g23190	Putative	Zinc	finger	protein	CONSTANS-LIKE	2
GSMUA_Achr10G27010_001	GSMUA_Achr10G27010_001	2.68221	1	3.50609	1.20253	5.4991	Ma10_g26930	heme	oxygenase	1	Ma10_g26940	cation/H(	)	antiporter	15-like	Ma10_g26950	xylosyltransferase	1-like
GSMUA_Achr7G25670_001	GSMUA_Achr7G25670_001	2.68198	1	3.15766	12.8023	44.1797	Ma07_g27190	BI1-like	protein
GSMUA_Achr2G12230_001	GSMUA_Achr2G12230_001	2.68068	1	2.88574	37.7695	106.54	Ma02_g14070	synaptotagmin-5-like
GSMUA_Achr7G14970_001	GSMUA_Achr7G14970_001	2.67993	1	2.8819	36.6513	103.103	Ma07_g14910	uncharacterized	LOC103991698	Ma07_g14910	uncharacterized	LOC103991698
GSMUA_AchrUn_randomG11210_001	GSMUA_AchrUn_randomG11210_001	2.67914	1	2.85399	71.0956	196.041	Ma04_g16550	malate	dehydrogenase
GSMUA_Achr8G13490_001	GSMUA_Achr8G13490_001	2.67847	1	3.2863	1.95578	7.46636	Ma08_g13780	callose	synthase	3-like	Ma08_g13780	callose	synthase	3-like	Ma08_g13780	callose	synthase	3-like
GSMUA_Achr7G25100_001	GSMUA_Achr7G25100_001	2.67837	1	3.13842	5.89212	20.0407	Ma07_g26570	MACPF	domain-containing	protein	NSL1	Ma07_g26570	MACPF	domain-containing	protein	NSL1
GSMUA_Achr9G04550_001	GSMUA_Achr9G04550_001	2.6776	1	4.14534	0.603553	4.80538	Ma09_g04490	serine/threonine-protein	kinase	TNNI3K-like
GSMUA_Achr3G19770_001	GSMUA_Achr3G19770_001	2.67696	1	3.23801	7.16898	26.3437	Ma03_g20600	receptor-like	serine/threonine-protein	kinase	At3g01300	Ma03_g20600	receptor-like	serine/threonine-protein	kinase	At3g01300
GSMUA_Achr11G24990_001	GSMUA_Achr11G24990_001	2.67681	1	3.18471	2.15801	7.60693	Ma11_g23320	mediator	of	RNA	polymerase	II	transcription	subunit	33A-like	Ma11_g23320	mediator	of	RNA	polymerase	II	transcription	subunit	33A-like
GSMUA_AchrUn_randomG02820_001	GSMUA_AchrUn_randomG02820_001	2.67648	1	3.35833	2.92669	11.8457	Ma05_g16600	transcriptional	corepressor	LEUNIG-like	Ma05_g16600	transcriptional	corepressor	LEUNIG-like	Ma05_g16600	transcriptional	corepressor	LEUNIG-like	Ma05_g16600	transcriptional	corepressor	LEUNIG-like	Ma05_g16600	transcriptional	corepressor	LEUNIG-like	Ma05_g16600	transcriptional	corepressor	LEUNIG-like
GSMUA_Achr4G05370_001	GSMUA_Achr4G05370_001	2.6756	1	3.12149	4.36802	14.6689	Ma04_g05430	katanin	p80	WD40	repeat-containing	subunit	B1	homolog
GSMUA_Achr6G10470_001	GSMUA_Achr6G10470_001	2.67514	1	3.14295	4.2297	14.4395	Ma06_g11950	probable	protein	phosphatase	2C	71
GSMUA_Achr2G07990_001	GSMUA_Achr2G07990_001	2.67421	1	2.98564	77.4452	234.966
GSMUA_Achr8G11670_001	GSMUA_Achr8G11670_001	2.67349	1	2.80994	208.316	556.739	Ma08_g11430	NAD(P)H-quinone	oxidoreductase	subunit	M
GSMUA_Achr3G16360_001	GSMUA_Achr3G16360_001	2.67306	1	2.90532	47.8123	136.814	Ma03_g16640	E3	ubiquitin-protein	ligase	SINAT5-like
GSMUA_Achr10G09070_001	GSMUA_Achr10G09070_001	2.67161	1	4.54389	0.237891	4.07948	Ma10_g10060	Hypothetical	protein
GSMUA_Achr10G26533_001	GSMUA_Achr10G26533_001	2.67161	1	4.54389	2.8579	49.0088
GSMUA_Achr1G06520_001	GSMUA_Achr1G06520_001	2.67161	1	5.54389	0	2.1821	Ma01_g01850	purple	acid	phosphatase	23	Ma01_g01850	purple	acid	phosphatase	23
GSMUA_Achr3G00492_001	GSMUA_Achr3G00492_001	2.67161	1	5.54389	0	30.4761
GSMUA_Achr7G05223_001	GSMUA_Achr7G05223_001	2.67161	1	5.54389	0	39.4202
GSMUA_Achr6G20110_001	GSMUA_Achr6G20110_001	2.66842	1	3.15303	0.992048	3.41459	Ma06_g21410	golgin	subfamily	B	member	1-like	Ma06_g21410	golgin	subfamily	B	member	1-like	Ma06_g21410	golgin	subfamily	B	member	1-like	Ma06_g21410	golgin	subfamily	B	member	1-like	Ma06_g21410	golgin	subfamily	B	member	1-like	Ma06_g21410	golgin	subfamily	B	member	1-like	Ma06_g21410	golgin	subfamily	B	member	1-like
GSMUA_Achr4G00390_001	GSMUA_Achr4G00390_001	2.66799	1	2.92383	20.2737	58.8055	Ma04_g00370	ABC	transporter	G	family	member	12-like
GSMUA_Achr5G26820_001	GSMUA_Achr5G26820_001	2.66749	1	3.31473	11.0414	43.1745	Ma05_g29200	succinate-semialdehyde	dehydrogenase
GSMUA_Achr3G05230_001	GSMUA_Achr3G05230_001	2.66582	1	3.12255	9.45462	31.7967	Ma03_g05100	probable	mitochondrial	chaperone	BCS1-B
GSMUA_Achr11G11680_001	GSMUA_Achr11G11680_001	2.66227	1	4.06838	0.688876	5.0628	Ma11_g10640	lipase
GSMUA_Achr4G14650_001	GSMUA_Achr4G14650_001	2.66227	1	4.06838	6.04243	44.408	Ma04_g14630	BEL1-like	homeodomain	protein	4
GSMUA_Achr6G05160_001	GSMUA_Achr6G05160_001	2.66227	1	4.06838	4.86172	35.7306	Ma06_g06780	adenine	nucleotide	transporter	BT1
GSMUA_AchrUn_randomG16250_001	GSMUA_AchrUn_randomG16250_001	2.66104	1	2.80479	68.4618	182.337	Ma02_g00210	glutamyl-tRNA	reductase	2-like
GSMUA_Achr9G26150_001	GSMUA_Achr9G26150_001	2.66095	1	2.7796	221.359	579.128	Ma09_g26690	oxygen-evolving	enhancer	protein	2
GSMUA_Achr6G09850_001	GSMUA_Achr6G09850_001	2.65972	1	3.08121	6.80917	22.2005	Ma06_g11360	uncharacterized	LOC103987411
GSMUA_Achr3G02380_001	GSMUA_Achr3G02380_001	2.65796	1	2.85583	111.884	309.067	Ma03_g02250	uncharacterized	LOC103977124
GSMUA_Achr7G27090_001	GSMUA_Achr7G27090_001	2.6559	1	2.9083	32.8222	94.1718	Ma07_g28990	cycloartenol-C-24-methyltransferase	1-like	Ma07_g28990	cycloartenol-C-24-methyltransferase	1-like	Ma07_g28990	cycloartenol-C-24-methyltransferase	1-like	Ma07_g28990	cycloartenol-C-24-methyltransferase	1-like	Ma07_g28990	cycloartenol-C-24-methyltransferase	1-like
GSMUA_Achr4G31390_001	GSMUA_Achr4G31390_001	2.65586	1	2.68095	2788.6	6808.25	Ma04_g37990	dnaJ	protein	homolog
GSMUA_Achr9G06710_001	GSMUA_Achr9G06710_001	2.65534	1	4.00784	1.7561	12.138	Ma09_g06510	protein	VACUOLELESS1
GSMUA_Achr9G21870_001	GSMUA_Achr9G21870_001	2.65504	1	2.78261	141.216	370.275	Ma09_g22380	transcription	factor	DIVARICATA-like
GSMUA_Achr3G11670_001	GSMUA_Achr3G11670_001	2.65332	1	2.85155	32.7914	90.3137	Ma03_g11430	RNA	polymerase	I-specific	transcription	initiation	factor	RRN3-like	Ma03_g11430	RNA	polymerase	I-specific	transcription	initiation	factor	RRN3-like	Ma03_g11430	RNA	polymerase	I-specific	transcription	initiation	factor	RRN3-like	Ma03_g11440	xylem	cysteine	proteinase	1-like
GSMUA_Achr6G17120_001	GSMUA_Achr6G17120_001	2.64963	1	2.94687	20.0486	59.1766	Ma06_g18570	UDP-D-apiose/UDP-D-xylose	synthase	2-like
GSMUA_Achr8G19060_001	GSMUA_Achr8G19060_001	2.64963	1	2.84192	40.6396	111.169	Ma08_g15020	beta-glucosidase	18-like	Ma08_g15020	beta-glucosidase	18-like
GSMUA_Achr1G07330_001	GSMUA_Achr1G07330_001	2.64799	1	4.38635	0.280112	3.25953	Ma01_g02640	transcription	factor	ABORTED	MICROSPORES-like
GSMUA_Achr4G21840_001	GSMUA_Achr4G21840_001	2.64777	1	2.88618	41.7141	117.809	Ma04_g28440	ubiquitin-like	protein	5
GSMUA_Achr11G15120_001	GSMUA_Achr11G15120_001	2.64701	1	2.81864	38.2293	102.854	Ma11_g13810	cyclin-dependent	kinase	G-2-like	Ma11_g13810	cyclin-dependent	kinase	G-2-like	Ma11_g13810	cyclin-dependent	kinase	G-2-like	Ma11_g13810	cyclin-dependent	kinase	G-2-like
GSMUA_Achr6G31240_001	GSMUA_Achr6G31240_001	2.64667	1	3.32976	2.59837	10.3093	Ma06_g32930	uncharacterized	LOC103989560	Ma06_g32940	probable	beta-1	Ma06_g32950	photosystem	I	reaction	center	subunit	psaK
GSMUA_Achr2G11820_001	GSMUA_Achr2G11820_001	2.64606	1	3.34226	11.0778	44.408	Ma02_g13660	MADS-box	protein	SOC1-like
GSMUA_Achr1G10190_001	GSMUA_Achr1G10190_001	2.64528	1	3.42287	1.82964	7.84391	Ma01_g00820	lactation	elevated	protein	1-like
GSMUA_Achr5G08410_001	GSMUA_Achr5G08410_001	2.64405	1	3.01094	8.55988	26.4973	Ma05_g08100	protein	GPR107-like
GSMUA_Achr3G16220_001	GSMUA_Achr3G16220_001	2.64166	1	3.27943	4.22032	16.0827	Ma03_g16520	Putative	Vesicle-fusing	ATPase
GSMUA_Achr10G18830_001	GSMUA_Achr10G18830_001	2.64132	1	2.90339	27.1579	77.6786	Ma10_g18790	F-box/kelch-repeat	protein	SKIP11
GSMUA_Achr3G29670_001	GSMUA_Achr3G29670_001	2.64087	1	4.04848	0.979853	7.10128	Ma03_g30890	cycloartenol-C-24-methyltransferase	1-like	Ma03_g30890	cycloartenol-C-24-methyltransferase	1-like
GSMUA_Achr5G00760_001	GSMUA_Achr5G00760_001	2.64087	1	4.04848	2.44491	17.719	Ma05_g00700	polyubiquitin
GSMUA_Achr5G09100_001	GSMUA_Achr5G09100_001	2.63751	1	3.10256	6.39454	21.2193	Ma05_g08800	Sugar	transporter	ERD6-like	6
GSMUA_Achr1G07700_001	GSMUA_Achr1G07700_001	2.63652	1	2.81326	31.3229	83.9678	Ma01_g02990	lon	protease	homolog	2
GSMUA_Achr1G20010_001	GSMUA_Achr1G20010_001	2.63586	1	3.98969	0.434898	2.96793	Ma01_g13290	uncharacterized	LOC103993071	Ma01_g13290	uncharacterized	LOC103993071	Ma01_g13290	uncharacterized	LOC103993071
GSMUA_Achr9G16910_001	GSMUA_Achr9G16910_001	2.6337	1	3.37521	2.15685	8.89908	Ma09_g17050	endoglucanase	9-like
GSMUA_Achr11G25570_001	GSMUA_Achr11G25570_001	2.63189	1	3.2328	4.00981	14.7348	Ma11_g23910	serine/threonine-protein	phosphatase	BSL1	homolog
GSMUA_Achr9G06770_001	GSMUA_Achr9G06770_001	2.63103	1	2.82984	34.883	94.6394	Ma09_g06560	mitogen-activated	protein	kinase	10-like
GSMUA_Achr4G26390_001	GSMUA_Achr4G26390_001	2.63019	1	3.02202	16.9357	52.8984	Ma04_g32960	tobamovirus	multiplication	protein	2A-like
GSMUA_Achr2G12780_001	GSMUA_Achr2G12780_001	2.63008	1	2.74503	103.586	264.574	Ma02_g14610	glucan	endo-1	Ma02_g14620	cationic	amino	acid	transporter	2
GSMUA_Achr3G02370_001	GSMUA_Achr3G02370_001	2.62293	1	2.89974	30.3411	86.607	Ma03_g02240	uncharacterized	LOC103977125
GSMUA_Achr11G22310_001	GSMUA_Achr11G22310_001	2.62068	1	2.7625	322.012	832.818	Ma11_g20650	glyceraldehyde-3-phosphate	dehydrogenase	B	Ma11_g20650	glyceraldehyde-3-phosphate	dehydrogenase	B
GSMUA_Achr4G30300_001	GSMUA_Achr4G30300_001	2.61804	1	3.06904	20.5901	66.6853	Ma04_g36810	RNA	polymerase	sigma	factor	sigF
GSMUA_Achr1G24370_001	GSMUA_Achr1G24370_001	2.61772	1	3.41862	1.33009	5.70229	Ma01_g18020	probable	linoleate	9S-lipoxygenase	5
GSMUA_Achr1G14570_001	GSMUA_Achr1G14570_001	2.61589	1	5.49326	0	2.26792	Ma01_g08070	uncharacterized	LOC103985700
GSMUA_Achr6G10960_001	GSMUA_Achr6G10960_001	2.61589	1	5.49326	0	1.75824	Ma06_g12420	oligopeptide	transporter	3-like
GSMUA_Achr8G15190_001	GSMUA_Achr8G15190_001	2.61589	1	5.49326	0	8.5714	Ma08_g20170	uncharacterized	LOC103994634	Ma08_g20180	putative	glutamine	amidotransferase	YLR126C
GSMUA_Achr8G15600_001	GSMUA_Achr8G15600_001	2.61589	1	5.49326	0	2.22464	Ma08_g19850	uncharacterized	protein	At4g06744-like
GSMUA_AchrUn_randomG28980_001	GSMUA_AchrUn_randomG28980_001	2.61589	1	5.49326	0	2.82482	Ma00_g03950	alpha-humulene	synthase-like
GSMUA_Achr4G00670_001	GSMUA_Achr4G00670_001	2.61402	1	2.84537	36.3861	99.8712	Ma04_g00630	omega-6	fatty	acid	desaturase
GSMUA_Achr7G15160_001	GSMUA_Achr7G15160_001	2.61318	1	2.68347	340.8	833.7	Ma07_g15070	Heat	shock	cognate	70	kDa	protein
GSMUA_Achr10G00350_001	GSMUA_Achr10G00350_001	2.60925	1	3.1659	4.41588	15.4229	Ma10_g05120	calcium-dependent	protein	kinase	34-like
GSMUA_Achr8G23470_001	GSMUA_Achr8G23470_001	2.60709	1	4.34887	1.97649	22.3942	Ma08_g24170	probable	LRR	receptor-like	serine/threonine-protein	kinase	At5g10290
GSMUA_Achr4G19750_001	GSMUA_Achr4G19750_001	2.60566	1	3.24488	2.20552	8.20465	Ma04_g26380	E3	ubiquitin	ligase	BIG	BROTHER-related-like	Ma04_g26390	scarecrow-like	protein	28
GSMUA_Achr4G32010_001	GSMUA_Achr4G32010_001	2.60521	1	4.07823	1.22387	9.2945	Ma04_g38520	NAC	domain-containing	protein	42
GSMUA_Achr6G36430_001	GSMUA_Achr6G36430_001	2.60521	1	4.07823	0.461959	3.50828	Ma06_g38350	pyrophosphate-energized	vacuolar	membrane	proton	pump-like
GSMUA_Achr8G22630_001	GSMUA_Achr8G22630_001	2.60521	1	4.07823	0.894606	6.79395	Ma08_g23340	serine/threonine-protein	kinase	At5g01020-like	Ma08_g23340	serine/threonine-protein	kinase	At5g01020-like
GSMUA_Achr6G28760_001	GSMUA_Achr6G28760_001	2.60502	1	4.2405	0.803107	7.54187	Ma06_g30480	transcription	factor	bHLH113-like
GSMUA_Achr10G29970_001	GSMUA_Achr10G29970_001	2.60245	1	3.50791	2.97544	13.7373	Ma10_g29900	MYB	family	transcription	factor
GSMUA_AchrUn_randomG22010_001	GSMUA_AchrUn_randomG22010_001	2.60075	1	2.82749	37.8602	102.622	Ma00_g00360	HMG1/2-like	protein	Ma00_g00360	HMG1/2-like	protein	Ma00_g00360	HMG1/2-like	protein	Ma00_g00360	HMG1/2-like	protein	Ma00_g00360	HMG1/2-like	protein
GSMUA_Achr1G05860_001	GSMUA_Achr1G05860_001	2.60027	1	2.76376	90.8682	235.306	Ma04_g25580	uncharacterized	aarF	domain-containing	protein	kinase	At1g79600
GSMUA_Achr5G24570_001	GSMUA_Achr5G24570_001	2.59923	1	2.80639	47.0813	125.697	Ma05_g26820	Putative	bZIP	transcription	factor	TRAB1
GSMUA_Achr9G07470_001	GSMUA_Achr9G07470_001	2.59801	1	3.05675	1.48933	4.78472	Ma09_g07170	uncharacterized	LOC103997175	Ma09_g07170	uncharacterized	LOC103997175
GSMUA_AchrUn_randomG00430_001	GSMUA_AchrUn_randomG00430_001	2.59791	1	2.67121	202.491	491.173	Ma11_g11100	protein	CHUP1	Ma11_g11100	protein	CHUP1	Ma11_g11100	protein	CHUP1	Ma11_g11100	protein	CHUP1
GSMUA_Achr4G26990_001	GSMUA_Achr4G26990_001	2.59609	1	2.88963	28.1854	79.9384	Ma04_g33550	transcription	factor	MYB1R1-like
GSMUA_Achr5G07510_001	GSMUA_Achr5G07510_001	2.59587	1	3.02496	7.00703	21.9774	Ma05_g07270	endoglucanase	9-like
GSMUA_Achr11G26090_001	GSMUA_Achr11G26090_001	2.59584	1	2.9248	46.5108	135.367	Ma11_g24440	splicing	factor	U2af	small	subunit	B-like	Ma11_g24440	splicing	factor	U2af	small	subunit	B-like	Ma11_g24440	splicing	factor	U2af	small	subunit	B-like
GSMUA_Achr5G29000_001	GSMUA_Achr5G29000_001	2.59556	1	3.6401	1.60769	8.23507	Ma05_g31380	probable	protein	phosphatase	2C	30
GSMUA_Achr5G01200_001	GSMUA_Achr5G01200_001	2.59469	1	2.69893	453.386	1121.44	Ma05_g01120	ferredoxin
GSMUA_Achr2G21060_001	GSMUA_Achr2G21060_001	2.59304	1	3.02522	10.1226	31.7609	Ma02_g22920	isocitrate	dehydrogenase	[NAD]	regulatory	subunit	1	Ma02_g22920	isocitrate	dehydrogenase	[NAD]	regulatory	subunit	1	Ma02_g22920	isocitrate	dehydrogenase	[NAD]	regulatory	subunit	1	Ma02_g22930	surfeit	locus	protein	2-like	Ma02_g22940	transcription	factor	CYCLOIDEA-like
GSMUA_Achr7G10410_001	GSMUA_Achr7G10410_001	2.59177	1	2.73207	93.677	237.21	Ma07_g10200	Actin-101
GSMUA_Achr6G29400_001	GSMUA_Achr6G29400_001	2.59151	1	2.76606	58.4366	151.598	Ma06_g31110	purple	acid	phosphatase	18
GSMUA_Achr7G00870_001	GSMUA_Achr7G00870_001	2.58894	1	3.05937	5.39961	17.3923	Ma07_g00870	uncharacterized	LOC103991157
GSMUA_Achr4G14660_001	GSMUA_Achr4G14660_001	2.58868	1	3.00382	12.6392	39.0315	Ma04_g14630	BEL1-like	homeodomain	protein	4
GSMUA_Achr4G21520_001	GSMUA_Achr4G21520_001	2.58741	1	2.81144	20.5545	55.0929	Ma04_g28110	DUF21	domain-containing	protein	At2g14520-like	Ma04_g28110	DUF21	domain-containing	protein	At2g14520-like
GSMUA_Achr4G21450_001	GSMUA_Achr4G21450_001	2.5838	1	2.98873	13.8286	42.2334	Ma04_g28050	membrin-11-like
GSMUA_Achr10G25760_001	GSMUA_Achr10G25760_001	2.58232	1	3.28129	4.41849	16.9746	Ma10_g25730	protein	PHYTOCHROME	KINASE	SUBSTRATE	1-like
GSMUA_Achr6G12150_001	GSMUA_Achr6G12150_001	2.58058	1	2.89627	16.9082	48.2173	Ma06_g13630	beta-1	Ma06_g13630	beta-1
GSMUA_Achr4G32450_001	GSMUA_Achr4G32450_001	2.57324	1	2.7635	85.4251	221.293	Ma04_g38980	uncharacterized	LOC103982183
GSMUA_Achr7G12310_001	GSMUA_Achr7G12310_001	2.57283	1	2.9149	25.238	72.9911	Ma07_g12130	protein	YLS3-like
GSMUA_Achr5G24010_001	GSMUA_Achr5G24010_001	2.57279	1	2.84747	21.0141	57.8403	Ma05_g26360	cation/calcium	exchanger	4-like
GSMUA_Achr8G19090_001	GSMUA_Achr8G19090_001	2.57238	1	2.7408	86.5579	220.624	Ma08_g15040	ribosome-binding	factor	PSRP1
GSMUA_Achr9G08800_001	GSMUA_Achr9G08800_001	2.57125	1	4.20947	2.37623	21.8298	Ma09_g08450	ubiquitin	carboxyl-terminal	hydrolase	27	Ma09_g08450	ubiquitin	carboxyl-terminal	hydrolase	27
GSMUA_Achr10G22260_001	GSMUA_Achr10G22260_001	2.57114	1	2.7873	32.7848	86.396	Ma10_g22200	ABC	transporter	E	family	member	2	Ma10_g22200	ABC	transporter	E	family	member	2
GSMUA_Achr8G13500_001	GSMUA_Achr8G13500_001	2.57114	1	3.47847	1.92934	8.72578	Ma08_g13780	callose	synthase	3-like	Ma08_g13780	callose	synthase	3-like	Ma08_g13780	callose	synthase	3-like
GSMUA_AchrUn_randomG20830_001	GSMUA_AchrUn_randomG20830_001	2.56837	1	2.66935	609.31	1476.46	Ma07_g20600	chlorophyll	a-b	binding	protein	CP24	10A
GSMUA_Achr8G34270_001	GSMUA_Achr8G34270_001	2.56718	1	2.78755	22.1378	58.355	Ma08_g34630	mechanosensitive	ion	channel	protein	3
GSMUA_Achr9G17630_001	GSMUA_Achr9G17630_001	2.56628	1	3.16972	4.78193	16.8163	Ma09_g16450	zinc	finger	CCCH	domain-containing	protein	6-like	Ma09_g16450	zinc	finger	CCCH	domain-containing	protein	6-like	Ma09_g16450	zinc	finger	CCCH	domain-containing	protein	6-like
GSMUA_Achr11G13600_001	GSMUA_Achr11G13600_001	2.565	1	4.3104	1.67845	18.5033	Ma11_g12110	peroxiredoxin-2E-2
GSMUA_Achr8G23640_001	GSMUA_Achr8G23640_001	2.565	1	2.80378	31.1761	83.1528	Ma08_g24360	probable	tyrosine--tRNA	ligase
GSMUA_Achr7G10850_001	GSMUA_Achr7G10850_001	2.56454	1	2.75592	61.7745	159.191	Ma07_g10630	protein	SGT1	homolog	Ma07_g10630	protein	SGT1	homolog
GSMUA_AchrUn_randomG04630_001	GSMUA_AchrUn_randomG04630_001	2.55838	1	2.69822	200.038	494.783	Ma05_g16180	protein	CURVATURE	THYLAKOID	1B
GSMUA_Achr2G02550_001	GSMUA_Achr2G02550_001	2.55795	1	5.4408	0	2.5169	Ma02_g04450	polygalacturonase	QRT3
GSMUA_Achr2G05970_001	GSMUA_Achr2G05970_001	2.55795	1	5.4408	0	4.73644	Ma02_g07900	actin-related	protein	3-like
GSMUA_Achr2G10190_001	GSMUA_Achr2G10190_001	2.55795	1	4.4408	0.269065	4.28449	Ma02_g11990	uncharacterized	protein	At4g13230-like
GSMUA_Achr2G16800_001	GSMUA_Achr2G16800_001	2.55795	1	5.4408	0	2.36989	Ma02_g18570	GDSL	esterase/lipase	APG-like
GSMUA_Achr3G16230_001	GSMUA_Achr3G16230_001	2.55795	1	4.4408	0.801079	12.7561	Ma03_g16530	Vesicle-fusing	ATPase
GSMUA_Achr3G31980_001	GSMUA_Achr3G31980_001	2.55795	1	5.4408	0	5.66937	Ma03_g33180	arabinogalactan	peptide	20-like
GSMUA_Achr4G29930_001	GSMUA_Achr4G29930_001	2.55795	1	4.4408	0.224506	3.57495	Ma04_g36430	cytosolic	sulfotransferase	8-like
GSMUA_Achr4G30522_001	GSMUA_Achr4G30522_001	2.55795	1	5.4408	0	45.5082
GSMUA_Achr6G15710_001	GSMUA_Achr6G15710_001	2.55795	1	5.4408	0	2.73123	Ma06_g17270	protein	trichome	birefringence-like	33	Ma06_g17270	protein	trichome	birefringence-like	33
GSMUA_AchrUn_randomG13550_001	GSMUA_AchrUn_randomG13550_001	2.55795	1	5.4408	0	2.45631	Ma01_g22360	G-type	lectin	S-receptor-like	serine/threonine-protein	kinase	SD2-5
GSMUA_Achr5G08320_001	GSMUA_Achr5G08320_001	2.55711	1	2.77133	31.8932	83.1159	Ma05_g08020	scarecrow-like	protein	14
GSMUA_Achr10G02410_001	GSMUA_Achr10G02410_001	2.55563	1	2.66129	143.223	345.136	Ma10_g02300	protein	TIC	62
GSMUA_AchrUn_randomG14580_001	GSMUA_AchrUn_randomG14580_001	2.55319	1	3.82341	1.98267	11.7381	Ma10_g01410	uncharacterized	LOC103974010	Ma10_g01420	dehydration-responsive	element-binding	protein	2A-like
GSMUA_Achr9G04800_001	GSMUA_Achr9G04800_001	2.55265	1	2.86552	7.33506	20.4727	Ma09_g04730	nardilysin
GSMUA_Achr9G10070_001	GSMUA_Achr9G10070_001	2.54872	1	2.59427	788.903	1813.89	Ma09_g09670	photosystem	I	reaction	center	subunit	III
GSMUA_Achr4G07480_001	GSMUA_Achr4G07480_001	2.54804	1	3.02378	20.3056	63.8231	Ma04_g07460	Predicted	protein
GSMUA_Achr7G17240_001	GSMUA_Achr7G17240_001	2.54749	1	2.67375	83.6825	203.46	Ma07_g17590	calphotin-like	Ma07_g17590	calphotin-like
GSMUA_Achr2G18350_001	GSMUA_Achr2G18350_001	2.54484	1	2.85347	10.0636	27.8496	Ma02_g20180	putative	L-cysteine	desulfhydrase	1
GSMUA_Achr1G20910_001	GSMUA_Achr1G20910_001	2.54113	1	3.37241	5.21756	21.7292	Ma01_g14250	uncharacterized	LOC103992216
GSMUA_Achr6G00860_001	GSMUA_Achr6G00860_001	2.54074	1	3.07495	4.69966	15.3743	Ma06_g02590	protein	CHUP1	Ma06_g02590	protein	CHUP1
GSMUA_Achr5G18990_001	GSMUA_Achr5G18990_001	2.54015	1	2.71994	25.7353	64.6674	Ma05_g21390	large	proline-rich	protein	BAG6	Ma05_g21390	large	proline-rich	protein	BAG6
GSMUA_Achr3G26480_001	GSMUA_Achr3G26480_001	2.53982	1	2.82142	54.7923	148.144	Ma03_g27670	uncharacterized	LOC103978735
GSMUA_Achr11G04900_001	GSMUA_Achr11G04900_001	2.53972	1	4.0919	3.48123	27.7169	Ma11_g04670	glucose-6-phosphate	1-dehydrogenase	4
GSMUA_Achr7G24510_001	GSMUA_Achr7G24510_001	2.53897	1	2.72514	53.2821	134.389	Ma07_g25940	protein	SDE2	homolog
GSMUA_Achr6G11050_001	GSMUA_Achr6G11050_001	2.53724	1	2.99785	3.57069	11.011	Ma06_g12510	protein	MEI2-like	4	Ma06_g12510	protein	MEI2-like	4	Ma06_g12510	protein	MEI2-like	4
GSMUA_Achr11G19470_001	GSMUA_Achr11G19470_001	2.53475	1	3.33991	7.56993	30.7147	Ma11_g17900	serine/threonine-protein	kinase-like	protein	CCR4	Ma11_g17910	uncharacterized	LOC103971870	Ma11_g17910	uncharacterized	LOC103971870
GSMUA_Achr10G22680_001	GSMUA_Achr10G22680_001	2.53391	1	2.98399	10.1189	30.8832	Ma10_g22630	probable	serine/threonine-protein	kinase	NAK	Ma10_g22630	probable	serine/threonine-protein	kinase	NAK
GSMUA_Achr1G03260_001	GSMUA_Achr1G03260_001	2.53367	1	2.69971	61.987	153.549	Ma04_g23050	calmodulin-binding	receptor-like	cytoplasmic	kinase	2	Ma04_g23060	pentatricopeptide	repeat-containing	protein	At5g41170	Ma04_g23060	pentatricopeptide	repeat-containing	protein	At5g41170
GSMUA_Achr7G16230_001	GSMUA_Achr7G16230_001	2.53211	1	2.71632	44.5585	111.696	Ma07_g16170	protein	TIC	55	Ma07_g16180	histone-lysine	N-methyltransferase	ASHR3-like
GSMUA_Achr3G31200_001	GSMUA_Achr3G31200_001	2.53175	1	2.77412	25.8048	67.4308	Ma03_g32420	CTD	small	phosphatase-like	protein	2	Ma03_g32420	CTD	small	phosphatase-like	protein	2	Ma03_g32420	CTD	small	phosphatase-like	protein	2	Ma03_g32420	CTD	small	phosphatase-like	protein	2	Ma03_g32420	CTD	small	phosphatase-like	protein	2	Ma03_g32420	CTD	small	phosphatase-like	protein	2	Ma03_g32420	CTD	small	phosphatase-like	protein	2	Ma03_g32420
GSMUA_Achr11G08140_001	GSMUA_Achr11G08140_001	2.52933	1	2.73497	27.5095	69.8905	Ma11_g07760	NADPH--cytochrome	P450	reductase-like
GSMUA_Achr1G22680_001	GSMUA_Achr1G22680_001	2.52905	1	2.81676	33.1038	89.2329	Ma01_g16100	uncharacterized	LOC103990495
GSMUA_Achr5G25850_001	GSMUA_Achr5G25850_001	2.52905	1	3.25938	2.09184	7.94307	Ma05_g28170	uncharacterized	LOC103986392	Ma05_g28170	uncharacterized	LOC103986392	Ma05_g28170	uncharacterized	LOC103986392	Ma05_g28170	uncharacterized	LOC103986392	Ma05_g28170	uncharacterized	LOC103986392	Ma05_g28170	uncharacterized	LOC103986392
GSMUA_Achr9G23840_001	GSMUA_Achr9G23840_001	2.52832	1	2.73816	46.9966	119.677	Ma09_g24300	tobamovirus	multiplication	protein	3-like
GSMUA_Achr5G04480_001	GSMUA_Achr5G04480_001	2.52794	1	2.85583	11.8599	32.8997	Ma05_g04240	CBL-interacting	serine/threonine-protein	kinase	5-like	Ma05_g04250	probable	CCR4-associated	factor	1	homolog	7
GSMUA_Achr6G24240_001	GSMUA_Achr6G24240_001	2.52609	1	2.67332	51.4467	125.086	Ma06_g25570	potassium	channel	AKT2
GSMUA_Achr1G16970_001	GSMUA_Achr1G16970_001	2.5256	1	2.68328	38.42	94.078	Ma01_g10230	protein	disulfide-isomerase-like
GSMUA_AchrUn_randomG07540_001	GSMUA_AchrUn_randomG07540_001	2.52475	1	2.93903	5.77652	17.0503	Ma03_g14370	uncharacterized	LOC103973380
GSMUA_AchrUn_randomG01130_001	GSMUA_AchrUn_randomG01130_001	2.52366	1	2.90951	7.45165	21.5148	Ma02_g02010	mitochondrial	Rho	GTPase	1-like
GSMUA_Achr3G19860_001	GSMUA_Achr3G19860_001	2.52362	1	3.83791	0.956945	5.78753	Ma03_g20690	uncharacterized	vacuolar	membrane	protein	YML018C-like
GSMUA_Achr3G29890_001	GSMUA_Achr3G29890_001	2.52335	1	2.70294	39.2157	97.3856	Ma03_g31100	uncharacterized	LOC103979871	Ma03_g31100	uncharacterized	LOC103979871
GSMUA_Achr8G10930_001	GSMUA_Achr8G10930_001	2.52304	1	2.73637	43.0884	109.597	Ma08_g10710	protein	TRIGALACTOSYLDIACYLGLYCEROL	4
GSMUA_Achr11G23900_001	GSMUA_Achr11G23900_001	2.52165	1	4.27087	0.268552	2.8783	Ma11_g22240	putative	respiratory	burst	oxidase	homolog	protein	H
GSMUA_Achr11G20910_001	GSMUA_Achr11G20910_001	2.51993	1	2.86628	15.6001	43.6251	Ma11_g19300	[Pyruvate	dehydrogenase	(acetyl-transferring)]	kinase
GSMUA_Achr8G06790_001	GSMUA_Achr8G06790_001	2.51979	1	2.71103	39.1757	97.8578	Ma08_g06610	sodium/hydrogen	exchanger	2-like	Ma08_g06610	sodium/hydrogen	exchanger	2-like
GSMUA_Achr2G02470_001	GSMUA_Achr2G02470_001	2.51754	1	2.83347	20.2385	55.2492	Ma02_g04390	Whole	genome	shotgun	sequence	of	line	PN40024
GSMUA_Achr11G08810_001	GSMUA_Achr11G08810_001	2.51572	1	2.8976	18.2607	52.2775	Ma11_g08400	probable	adenylate	kinase	7	Ma11_g08400	probable	adenylate	kinase	7
GSMUA_Achr10G20540_001	GSMUA_Achr10G20540_001	2.51316	1	3.87573	0.64393	4.05641	Ma10_g20510	polyphenol	oxidase	I
GSMUA_Achr1G23170_001	GSMUA_Achr1G23170_001	2.51119	1	3.34412	1.82945	7.46963	Ma01_g16590	probable	serine/threonine-protein	kinase	At1g18390	Ma01_g16600	probable	receptor-like	protein	kinase	At1g67000	Ma01_g16610	kinesin-like	protein	NACK1
GSMUA_Achr2G15860_001	GSMUA_Achr2G15860_001	2.51109	1	2.72638	75.7362	191.316	Ma02_g17630	ras-related	protein	RABA5a-like	Ma02_g17630	ras-related	protein	RABA5a-like
GSMUA_AchrUn_randomG20100_001	GSMUA_AchrUn_randomG20100_001	2.50871	1	2.71528	63.2047	158.402	Ma00_g02150	E3	ubiquitin-protein	ligase	RING1	Ma00_g02150	E3	ubiquitin-protein	ligase	RING1	Ma00_g02150	E3	ubiquitin-protein	ligase	RING1
GSMUA_Achr1G24500_001	GSMUA_Achr1G24500_001	2.50796	1	2.77383	17.6158	46.0553	Ma01_g17900	COBRA-like	protein	1
GSMUA_Achr8G10090_001	GSMUA_Achr8G10090_001	2.50449	1	2.72431	16.4508	41.5013	Ma08_g09920	uncharacterized	LOC103993374
GSMUA_Achr3G07560_001	GSMUA_Achr3G07560_001	2.50407	1	3.81976	0.750945	4.48416	Ma03_g07500	alpha
GSMUA_Achr7G20500_001	GSMUA_Achr7G20500_001	2.50273	1	3.98359	0.617654	4.38806	Ma07_g22060	beta-glucosidase	24-like	Ma07_g22060	beta-glucosidase	24-like	Ma07_g22060	beta-glucosidase	24-like
GSMUA_Achr3G31240_001	GSMUA_Achr3G31240_001	2.50143	1	2.84977	60.6719	167.743	Ma03_g32450	cytochrome	P450	CYP72A219-like	Ma03_g32450	cytochrome	P450	CYP72A219-like	Ma03_g32450	cytochrome	P450	CYP72A219-like	Ma03_g32450	cytochrome	P450	CYP72A219-like	Ma03_g32450	cytochrome	P450	CYP72A219-like	Ma03_g32460	cytochrome	P450	CYP72A219-like	Ma03_g32470	cytochrome	P450	CYP72A219-like
GSMUA_Achr4G14370_001	GSMUA_Achr4G14370_001	2.50129	1	3.65274	2.09806	10.9221	Ma04_g14340	replication	protein	A	70	kDa	DNA-binding	subunit	B-like	Ma04_g14350	ninja-family	protein	6-like
GSMUA_Achr4G31070_001	GSMUA_Achr4G31070_001	2.50129	1	3.65274	2.39236	12.4542	Ma04_g37610	uncharacterized	LOC103982284
GSMUA_Achr8G08620_001	GSMUA_Achr8G08620_001	2.50126	1	4.14534	0.656785	5.76553	Ma08_g08360	uncharacterized	LOC103993500	Ma08_g08360	uncharacterized	LOC103993500
GSMUA_Achr1G24070_001	GSMUA_Achr1G24070_001	2.50078	1	2.87508	29.7866	83.9165	Ma01_g18380	MADS-box	transcription	factor	50-like
GSMUA_Achr1G02490_001	GSMUA_Achr1G02490_001	2.50074	1	2.99076	3.19367	9.8189	Ma04_g22300	filament-like	plant	protein	4	Ma04_g22300	filament-like	plant	protein	4	Ma04_g22300	filament-like	plant	protein	4
GSMUA_Achr6G34430_001	GSMUA_Achr6G34430_001	2.49934	1	3.03506	3.01072	9.57933	Ma06_g36360	uncharacterized	LOC103990140	Ma06_g36360	uncharacterized	LOC103990140
GSMUA_Achr10G25420_001	GSMUA_Achr10G25420_001	2.49933	1	3.28417	5.68868	22.1337	Ma10_g25390	heavy	metal-associated	isoprenylated	plant	protein	26-like
GSMUA_Achr10G06380_001	GSMUA_Achr10G06380_001	2.49875	1	2.94993	86.3204	257.284	Ma10_g07500	uncharacterized	LOC104000170
GSMUA_Achr2G17790_001	GSMUA_Achr2G17790_001	2.4976	1	5.38635	0	5.77199	Ma02_g19510	zinc-metallopeptidase	Ma02_g19510	zinc-metallopeptidase
GSMUA_Achr3G16700_001	GSMUA_Achr3G16700_001	2.4976	1	5.38635	0	5.50695	Ma03_g18190	probable	salt	tolerance-like	protein	At1g78600	Ma03_g18190	probable	salt	tolerance-like	protein	At1g78600	Ma03_g18190	probable	salt	tolerance-like	protein	At1g78600
GSMUA_Achr3G30210_001	GSMUA_Achr3G30210_001	2.4976	1	5.38635	0	2.0327	Ma03_g31440	probable	indole-3-acetic	acid-amido	synthetase	GH3.8
GSMUA_Achr6G15312_001	GSMUA_Achr6G15312_001	2.4976	1	5.38635	0	43.7579
GSMUA_Achr8G22020_001	GSMUA_Achr8G22020_001	2.4976	1	5.38635	0	3.73051	Ma08_g22750	uncharacterized	LOC103995340
GSMUA_Achr8G22240_001	GSMUA_Achr8G22240_001	2.4976	1	5.38635	0	2.25808	Ma08_g22940	polygalacturonase	At1g48100-like	Ma08_g22940	polygalacturonase	At1g48100-like
GSMUA_Achr8G23620_001	GSMUA_Achr8G23620_001	2.4976	1	5.38635	0	2.15872	Ma08_g24340	probable	polygalacturonase
GSMUA_Achr9G30740_001	GSMUA_Achr9G30740_001	2.4976	1	5.38635	0	6.41205	Ma09_g31290	extensin-like
GSMUA_AchrUn_randomG25230_001	GSMUA_AchrUn_randomG25230_001	2.4976	1	4.38635	0.261092	3.99763	Ma08_g17950	UDP-glucuronic	acid	decarboxylase	2-like
GSMUA_Achr1G10090_001	GSMUA_Achr1G10090_001	2.49726	1	2.59922	186.035	429.401	Ma01_g00730	uncharacterized	LOC103981754
GSMUA_Achr6G05850_001	GSMUA_Achr6G05850_001	2.49465	1	3.11887	4.63572	15.7621	Ma06_g07490	probable	transcription	factor	GLK1
GSMUA_Achr11G09910_001	GSMUA_Achr11G09910_001	2.49224	1	3.22433	4.76317	17.649	Ma06_g00260	alpha/beta	hydrolase	domain-containing	protein	17C-like
GSMUA_Achr8G13630_001	GSMUA_Achr8G13630_001	2.49166	1	3.85583	1.64488	10.218	Ma08_g13630	Auxin	response	factor	12
GSMUA_Achr6G20120_001	GSMUA_Achr6G20120_001	2.48638	1	3.20376	0.739335	2.69526	Ma06_g21410	golgin	subfamily	B	member	1-like	Ma06_g21410	golgin	subfamily	B	member	1-like	Ma06_g21410	golgin	subfamily	B	member	1-like	Ma06_g21410	golgin	subfamily	B	member	1-like	Ma06_g21410	golgin	subfamily	B	member	1-like	Ma06_g21410	golgin	subfamily	B	member	1-like	Ma06_g21410	golgin	subfamily	B	member	1-like
GSMUA_Achr8G28710_001	GSMUA_Achr8G28710_001	2.48572	1	2.59476	410.057	943.64	Ma08_g29270	photosystem	II	core	complex	proteins	psbY
GSMUA_Achr11G00790_001	GSMUA_Achr11G00790_001	2.48543	1	2.75592	32.3152	83.4535	Ma11_g00690	transcription	initiation	factor	IIF	subunit	beta-like
GSMUA_Achr7G20920_001	GSMUA_Achr7G20920_001	2.484	1	3.04531	4.78297	15.3591	Ma07_g22440	loricrin-like
GSMUA_Achr4G25500_001	GSMUA_Achr4G25500_001	2.4793	1	4.03641	0.543314	4.15939	Ma04_g32030	uncharacterized	LOC103983434
GSMUA_Achr10G30360_001	GSMUA_Achr10G30360_001	2.47665	1	2.65343	97.0787	232.924	Ma10_g30310	2003-03-14	protein	6-like
GSMUA_AchrUn_randomG08000_001	GSMUA_AchrUn_randomG08000_001	2.47593	1	3.95893	0.730266	5.09864	Ma01_g20460	uncharacterized	acetyltransferase	At3g50280-like
GSMUA_Achr9G00513_001	GSMUA_Achr9G00513_001	2.47587	1	2.53733	1123.64	2483.78	Ma09_g00500	heat	shock	protein-related
GSMUA_Achr7G02340_001	GSMUA_Achr7G02340_001	2.47574	1	2.95799	5.01469	15.0609	Ma07_g02300	probable	GTP	diphosphokinase	RSH2
GSMUA_Achr1G24860_001	GSMUA_Achr1G24860_001	2.47507	1	2.75881	18.4837	47.8507	Ma01_g17530	RNA	polymerase	II-associated	protein	3	Ma01_g17530	RNA	polymerase	II-associated	protein	3	Ma01_g17530	RNA	polymerase	II-associated	protein	3	Ma01_g17530	RNA	polymerase	II-associated	protein	3	Ma01_g17530	RNA	polymerase	II-associated	protein	3
GSMUA_Achr11G11960_001	GSMUA_Achr11G11960_001	2.47451	1	3.52721	8.84538	41.8612	Ma11_g10390	serine/threonine-protein	kinase	SAPK7-like
GSMUA_Achr6G21300_001	GSMUA_Achr6G21300_001	2.4736	1	2.67915	232.561	568.389	Ma09_g20730	tetrapyrrole-binding	protein
GSMUA_Achr2G11410_001	GSMUA_Achr2G11410_001	2.47332	1	2.79868	17.1436	45.6989	Ma02_g13330	dual	specificity	protein	kinase	shkC-like	Ma02_g13330	dual	specificity	protein	kinase	shkC-like
GSMUA_Achr3G21680_001	GSMUA_Achr3G21680_001	2.47299	1	2.87855	15.8823	44.9236	Ma03_g22610	uncharacterized	LOC103979173	Ma03_g22610	uncharacterized	LOC103979173
GSMUA_Achr5G06050_001	GSMUA_Achr5G06050_001	2.47226	1	2.67023	20.6998	50.2705	Ma05_g05810	probable	cellulose	synthase	A	catalytic	subunit	1	[UDP-forming]
GSMUA_AchrUn_randomG05020_001	GSMUA_AchrUn_randomG05020_001	2.47113	1	3.25745	2.26543	8.65121	Ma09_g21740	calcium-transporting	ATPase	10	Ma09_g21740	calcium-transporting	ATPase	10	Ma09_g21740	calcium-transporting	ATPase	10
GSMUA_AchrUn_randomG00320_001	GSMUA_AchrUn_randomG00320_001	2.4705	1	2.71448	48.7373	122.194	Ma11_g10990	PRA1	family	protein	F2-like
GSMUA_Achr6G32830_001	GSMUA_Achr6G32830_001	2.46629	1	2.78811	14.1291	37.3825	Ma06_g34490	LIMR	family	protein	Os06g0128200
GSMUA_Achr9G13690_001	GSMUA_Achr9G13690_001	2.46619	1	2.64156	47.1733	112.254	Ma09_g13240	VIN3-like	protein	2	Ma09_g13240	VIN3-like	protein	2
GSMUA_Achr11G05300_001	GSMUA_Achr11G05300_001	2.46611	1	2.73076	14.0002	35.5225	Ma11_g05050	uncharacterized	LOC103970457
GSMUA_Achr9G22160_001	GSMUA_Achr9G22160_001	2.46496	1	4.11217	0.277175	2.37658	Ma09_g22700	putative	leucine-rich	repeat	receptor-like	serine/threonine-protein	kinase	At3g53590	Ma09_g22710	LRR	receptor-like	serine/threonine-protein	kinase	GSO1
GSMUA_Achr9G11290_001	GSMUA_Achr9G11290_001	2.46389	1	2.74869	14.6789	37.736	Ma09_g10910	probable	E3	ubiquitin-protein	ligase	HIP1	Ma09_g10910	probable	E3	ubiquitin-protein	ligase	HIP1	Ma09_g10910	probable	E3	ubiquitin-protein	ligase	HIP1
GSMUA_Achr5G02080_001	GSMUA_Achr5G02080_001	2.46355	1	2.88231	5.03873	14.2997	Ma05_g02030	uncharacterized	LOC103983562
GSMUA_AchrUn_randomG18720_001	GSMUA_AchrUn_randomG18720_001	2.4633	1	2.63684	195.184	462.921	Ma06_g35280	uncharacterized	LOC103974427
GSMUA_Achr11G18110_001	GSMUA_Achr11G18110_001	2.46202	1	3.03104	12.1427	38.6298	Ma11_g16650	late	embryogenesis	abundant	protein	Lea5-like
GSMUA_Achr3G01940_001	GSMUA_Achr3G01940_001	2.46172	1	2.83325	12.5123	34.2341	Ma03_g01840	peroxisomal	(S)-2-hydroxy-acid	oxidase	GLO4-like	Ma03_g01840	peroxisomal	(S)-2-hydroxy-acid	oxidase	GLO4-like	Ma03_g01840	peroxisomal	(S)-2-hydroxy-acid	oxidase	GLO4-like	Ma03_g01840	peroxisomal	(S)-2-hydroxy-acid	oxidase	GLO4-like
GSMUA_Achr7G02610_001	GSMUA_Achr7G02610_001	2.46076	1	2.74731	52.2992	134.328	Ma07_g02580	WASH	complex	subunit	CCDC53-like
GSMUA_Achr7G00770_001	GSMUA_Achr7G00770_001	2.45582	1	2.59693	84.3278	194.433	Ma07_g00760	myb-like	protein	X	Ma07_g00760	myb-like	protein	X	Ma07_g00760	myb-like	protein	X
GSMUA_Achr4G25000_001	GSMUA_Achr4G25000_001	2.45529	1	2.6467	81.8651	195.565	Ma04_g31560	eukaryotic	translation	initiation	factor	isoform	4E-2-like
GSMUA_Achr8G04930_001	GSMUA_Achr8G04930_001	2.45386	1	2.79443	7.6615	20.3754	Ma08_g04790	70	kDa	peptidyl-prolyl	isomerase-like
GSMUA_Achr1G10080_001	GSMUA_Achr1G10080_001	2.45362	1	3.42841	2.27811	9.99911	Ma01_g00720	Putative	Probable	WRKY	transcription	factor	40
GSMUA_Achr8G27540_001	GSMUA_Achr8G27540_001	2.4494	1	2.78586	11.4154	30.1731	Ma08_g28140	dynamin-related	protein	5A
GSMUA_Achr1G19400_001	GSMUA_Achr1G19400_001	2.44812	1	4.00784	0.625695	4.69426	Ma01_g12630	protein	SDA1	homolog
GSMUA_Achr6G29300_001	GSMUA_Achr6G29300_001	2.44812	1	4.00784	2.18589	16.3996	Ma06_g31010	F-box	protein	At1g61340-like
GSMUA_Achr4G09990_001	GSMUA_Achr4G09990_001	2.44704	1	2.68591	24.5306	60.2865	Ma04_g09980	F-box/kelch-repeat	protein	SKIP11
GSMUA_AchrUn_randomG01150_001	GSMUA_AchrUn_randomG01150_001	2.4464	1	2.9383	8.76803	25.9906	Ma02_g02000	mitochondrial	Rho	GTPase	1-like
GSMUA_Achr8G13440_001	GSMUA_Achr8G13440_001	2.44322	1	2.87992	12.0583	34.1987	Ma08_g13830	protein	REVEILLE	5-like
GSMUA_Achr11G25600_001	GSMUA_Achr11G25600_001	2.44304	1	2.58745	60.2176	137.94	Ma11_g23950	Coproporphyrinogen-III	oxidase
GSMUA_Achr1G07970_001	GSMUA_Achr1G07970_001	2.44234	1	2.64132	43.9848	104.699	Ma01_g03300	calcium-dependent	protein	kinase	26
GSMUA_Achr2G05080_001	GSMUA_Achr2G05080_001	2.44138	1	2.96794	2.99731	9.0931	Ma02_g07010	uncharacterized	LOC103972382	Ma02_g07010	uncharacterized	LOC103972382
GSMUA_Achr6G32740_001	GSMUA_Achr6G32740_001	2.4365	1	2.78191	13.1116	34.5743	Ma06_g34390	uncharacterized	LOC103989689
GSMUA_Achr10G06070_001	GSMUA_Achr10G06070_001	2.43572	1	3.41173	0.9142	3.96595	Ma10_g03620	uncharacterized	LOC104000141	Ma10_g03620	uncharacterized	LOC104000141
GSMUA_Achr2G14720_001	GSMUA_Achr2G14720_001	2.43536	1	2.7764	18.0298	47.3526	Ma02_g16500	transcription	initiation	factor	IIB-like
GSMUA_Achr4G20930_001	GSMUA_Achr4G20930_001	2.43535	1	2.97941	7.95056	24.3465	Ma04_g27560	tobamovirus	multiplication	protein	2A-like
GSMUA_Achr3G25830_001	GSMUA_Achr3G25830_001	2.43463	1	5.32976	0	2.30264	Ma03_g27050	1-aminocyclopropane-1-carboxylate	synthase	3
GSMUA_Achr4G03580_001	GSMUA_Achr4G03580_001	2.43463	1	4.32976	0.137685	2.0238	Ma04_g03670	dicarboxylate	transporter	1
GSMUA_Achr5G29160_001	GSMUA_Achr5G29160_001	2.43463	1	5.32976	0	7.45458	Ma05_g31550	zinc	finger	protein	ZAT11-like
GSMUA_Achr6G15313_001	GSMUA_Achr6G15313_001	2.43463	1	5.32976	0	42.0076
GSMUA_Achr6G28610_001	GSMUA_Achr6G28610_001	2.43463	1	5.32976	0	6.35697	Ma06_g30340	Hypothetical	protein
GSMUA_Achr7G22560_001	GSMUA_Achr7G22560_001	2.43463	1	4.32976	0.0683974	1.00536	Ma07_g24050	E3	ubiquitin-protein	ligase	ORTHRUS	2-like
GSMUA_AchrUn_randomG21382_001	GSMUA_AchrUn_randomG21382_001	2.43463	1	5.32976	0	43.1745
GSMUA_Achr11G06200_001	GSMUA_Achr11G06200_001	2.43456	1	2.71833	20.002	50.3453	Ma11_g05950	DEAD-box	ATP-dependent	RNA	helicase	5
GSMUA_Achr1G23450_001	GSMUA_Achr1G23450_001	2.43439	1	2.81244	9.97993	26.9211	Ma01_g18930	4-coumarate--CoA	ligase	1-like
GSMUA_Achr2G22820_001	GSMUA_Achr2G22820_001	2.43332	1	2.87033	8.41795	23.7155	Ma02_g24690	glycosyltransferase
GSMUA_Achr11G01840_001	GSMUA_Achr11G01840_001	2.43268	1	2.55677	56.4042	126.449	Ma11_g01750	protein	TIC110
GSMUA_Achr5G09570_001	GSMUA_Achr5G09570_001	2.4326	1	3.85583	1.74062	11.0157	Ma05_g09230	importin	subunit	beta
GSMUA_Achr10G08180_001	GSMUA_Achr10G08180_001	2.43114	1	2.81955	12.2347	33.1837	Ma10_g09230	ultraviolet-B	receptor	UVR8
GSMUA_Achr3G21090_001	GSMUA_Achr3G21090_001	2.43088	1	4.18841	0.376978	3.80951	Ma03_g22000	transcription	factor	LUX-like
GSMUA_Achr9G21550_001	GSMUA_Achr9G21550_001	2.43088	1	4.18841	0.933708	9.43548	Ma09_g22040	26S	proteasome	non-ATPase	regulatory	subunit	10-like
GSMUA_Achr5G14490_001	GSMUA_Achr5G14490_001	2.43041	1	2.76327	22.3723	58.2035	Ma05_g14400	FAM10	family	protein	At4g22670
GSMUA_Achr3G26890_001	GSMUA_Achr3G26890_001	2.42828	1	2.84278	8.59121	23.7135	Ma03_g28020	chitinase	1-like
GSMUA_Achr8G27230_001	GSMUA_Achr8G27230_001	2.42732	1	2.57945	119.371	271.963	Ma08_g27860	protein	DEHYDRATION-INDUCED	19-like
GSMUA_Achr2G00750_001	GSMUA_Achr2G00750_001	2.4252	1	3.79443	1.2873	7.65877	Ma00_g00820	exostosin-1
GSMUA_Achr8G08680_001	GSMUA_Achr8G08680_001	2.42498	1	3.14534	4.0633	14.2203	Ma08_g08430	E3	ubiquitin-protein	ligase	RNF4-like
GSMUA_Achr6G13690_001	GSMUA_Achr6G13690_001	2.42397	1	2.71566	7.02834	17.6623	Ma06_g15220	protein	MEI2-like	2	Ma06_g15230	cytochrome	P450	CYP72A219-like
GSMUA_Achr9G03040_001	GSMUA_Achr9G03040_001	2.42355	1	3.19287	3.03567	11.0518	Ma09_g03020	uncharacterized	LOC103996814
GSMUA_Achr1G27840_001	GSMUA_Achr1G27840_001	2.42345	1	3.0163	9.08724	28.6705	Ma01_g21710	uncharacterized	LOC104000140	Ma01_g21710	uncharacterized	LOC104000140
GSMUA_Achr5G18300_001	GSMUA_Achr5G18300_001	2.42261	1	2.53949	282.895	626.59	Ma05_g20630	nucleoside	diphosphate	kinase	1
GSMUA_AchrUn_randomG20120_001	GSMUA_AchrUn_randomG20120_001	2.42141	1	2.7225	17.8702	45.1369	Ma00_g02130	probable	leucine-rich	repeat	receptor-like	protein	kinase	At5g49770	Ma00_g02140	probable	monofunctional	riboflavin	biosynthesis	protein	RIBA	3
GSMUA_Achr1G12620_001	GSMUA_Achr1G12620_001	2.42105	1	2.84664	15.7077	43.4998	Ma01_g06240	uncharacterized	LOC103987494
GSMUA_Achr7G08960_001	GSMUA_Achr7G08960_001	2.42081	1	3.9083	0.478256	3.22197	Ma07_g08790	beta-galactosidase-like
GSMUA_Achr9G22420_001	GSMUA_Achr9G22420_001	2.42062	1	2.55723	55.2694	123.965	Ma09_g22940	chaperone	protein	ClpB3	Ma09_g22940	chaperone	protein	ClpB3
GSMUA_AchrUn_randomG20300_001	GSMUA_AchrUn_randomG20300_001	2.42051	1	2.97131	23.1034	70.3852	Ma02_g02200	truncated	transcription	factor	CAULIFLOWER	A-like	Ma02_g02200	truncated	transcription	factor	CAULIFLOWER	A-like
GSMUA_Achr6G09440_001	GSMUA_Achr6G09440_001	2.41953	1	2.64389	12.2264	29.1727	Ma06_g10960	uncharacterized	protein	At1g26090	Ma06_g10960	uncharacterized	protein	At1g26090	Ma06_g10970	uncharacterized	LOC103987376	Ma06_g10980	protease	Do-like	7
GSMUA_Achr2G08560_001	GSMUA_Achr2G08560_001	2.41937	1	3.47599	1.69311	7.72992	Ma02_g10440	cytochrome	P450	94A1-like
GSMUA_Achr4G16980_001	GSMUA_Achr4G16980_001	2.41759	1	3.39486	1.13549	4.86799	Ma04_g17530	transcription	factor	MYC4-like
GSMUA_Achr2G02100_001	GSMUA_Achr2G02100_001	2.41746	1	3.25576	7.55303	28.9886	Ma02_g04030	pentatricopeptide	repeat-containing	protein	At2g31400
GSMUA_Achr5G22530_001	GSMUA_Achr5G22530_001	2.41677	1	2.80139	11.6812	31.2786	Ma05_g24930	3-oxoacyl-[acyl-carrier-protein]	synthase	I
GSMUA_Achr11G18940_001	GSMUA_Achr11G18940_001	2.4167	1	2.78394	11.2303	29.6839	Ma11_g17410	F-box/LRR-repeat	protein	At1g67190-like	Ma11_g17410	F-box/LRR-repeat	protein	At1g67190-like
GSMUA_Achr2G16160_001	GSMUA_Achr2G16160_001	2.41495	1	2.60721	48.7032	113.202	Ma02_g17910	Actin-101
GSMUA_Achr4G27210_001	GSMUA_Achr4G27210_001	2.41469	1	2.8296	8.30468	22.7136	Ma04_g33770	protein	HOTHEAD-like	Ma04_g33770	protein	HOTHEAD-like
GSMUA_Achr4G31440_001	GSMUA_Achr4G31440_001	2.41447	1	3.28681	1.61263	6.34918	Ma04_g38020	trafficking	protein	particle	complex	subunit	8	Ma04_g38020	trafficking	protein	particle	complex	subunit	8
GSMUA_Achr2G14980_001	GSMUA_Achr2G14980_001	2.41327	1	2.98425	3.09113	9.51836	Ma02_g16760	protein	STRUBBELIG-RECEPTOR	FAMILY	6-like	Ma02_g16760	protein	STRUBBELIG-RECEPTOR	FAMILY	6-like
GSMUA_Achr4G02550_001	GSMUA_Achr4G02550_001	2.41303	1	2.97714	3.78748	11.5982	Ma04_g02590	probable	rhamnose	biosynthetic	enzyme	1	Ma04_g02590	probable	rhamnose	biosynthetic	enzyme	1
GSMUA_Achr7G26420_001	GSMUA_Achr7G26420_001	2.41243	1	3.07057	1.9666	6.48543	Ma07_g27970	formin-like	protein	5
GSMUA_Achr11G19480_001	GSMUA_Achr11G19480_001	2.41067	1	2.58736	37.138	85.1139	Ma11_g17900	serine/threonine-protein	kinase-like	protein	CCR4	Ma11_g17910	uncharacterized	LOC103971870	Ma11_g17910	uncharacterized	LOC103971870
GSMUA_Achr1G16980_001	GSMUA_Achr1G16980_001	2.40612	1	2.43976	2647.38	5468.54	Ma01_g10240	photosystem	II	22	kDa	protein
GSMUA_Achr7G19630_001	GSMUA_Achr7G19630_001	2.40583	1	2.77337	13.9618	36.6338	Ma07_g21110	uncharacterized	LOC103992298	Ma07_g21110	uncharacterized	LOC103992298
GSMUA_Achr2G11860_001	GSMUA_Achr2G11860_001	2.40573	1	2.99933	3.43117	10.6981	Ma02_g13690	Putative	Angustifolia
GSMUA_Achr7G02290_001	GSMUA_Achr7G02290_001	2.40418	1	2.70275	8.5332	21.2577	Ma07_g02250	LRR	receptor-like	serine/threonine-protein	kinase	ERECTA
GSMUA_Achr6G25310_001	GSMUA_Achr6G25310_001	2.40401	1	2.72855	13.2713	33.6918	Ma06_g27110	serine/threonine-protein	kinase	HT1-like
GSMUA_Achr10G21330_001	GSMUA_Achr10G21330_001	2.40358	1	3.3215	6.80521	27.5718	Ma10_g21240	diacylglycerol	O-acyltransferase	1-like	Ma10_g21240	diacylglycerol	O-acyltransferase	1-like	Ma10_g21250	uncharacterized	LOC103968849	Ma10_g21260	serine	hydroxymethyltransferase	3	Ma10_g21270	uncharacterized	LOC103968847
GSMUA_Achr9G08820_001	GSMUA_Achr9G08820_001	2.40316	1	3.07293	6.18377	20.4511	Ma09_g08450	ubiquitin	carboxyl-terminal	hydrolase	27	Ma09_g08450	ubiquitin	carboxyl-terminal	hydrolase	27
GSMUA_Achr2G20660_001	GSMUA_Achr2G20660_001	2.40235	1	3.77337	0.807635	4.73435	Ma02_g22600	lipase-like	PAD4
GSMUA_Achr3G04110_001	GSMUA_Achr3G04110_001	2.40233	1	2.42571	5443.49	11135	Ma03_g03930	chlorophyll	a-b	binding	protein	8
GSMUA_Achr7G27130_001	GSMUA_Achr7G27130_001	2.40143	1	2.57654	46.3683	105.47	Ma07_g28940	dicarboxylate	transporter	1
GSMUA_Achr1G26890_001	GSMUA_Achr1G26890_001	2.40123	1	3.2405	4.21285	15.9969	Ma01_g20620	BEL1-like	homeodomain	protein	4	Ma01_g20620	BEL1-like	homeodomain	protein	4	Ma01_g20620	BEL1-like	homeodomain	protein	4	Ma01_g20620	BEL1-like	homeodomain	protein	4
GSMUA_AchrUn_randomG02590_001	GSMUA_AchrUn_randomG02590_001	2.4002	1	2.87291	7.9833	22.5799	Ma00_g00970	probable	allantoinase	Ma00_g00970	probable	allantoinase
GSMUA_Achr3G09090_001	GSMUA_Achr3G09090_001	2.39789	1	2.93745	13.1776	39.172	Ma03_g08970	serine	incorporator	3
GSMUA_Achr11G26580_001	GSMUA_Achr11G26580_001	2.39746	1	3.27087	7.15166	27.8444	Ma11_g25000	serine/threonine-protein	kinase	AFC2-like	Ma11_g25000	serine/threonine-protein	kinase	AFC2-like
GSMUA_Achr10G06550_001	GSMUA_Achr10G06550_001	2.39721	1	2.57089	49.2	111.47	Ma10_g07650	protein	LHY-like	Ma10_g07650	protein	LHY-like
GSMUA_Achr2G19690_001	GSMUA_Achr2G19690_001	2.39681	1	2.69556	16.8914	41.8697	Ma02_g21530	acyl-protein	thioesterase	2-like	Ma02_g21530	acyl-protein	thioesterase	2-like
GSMUA_Achr2G02320_001	GSMUA_Achr2G02320_001	2.3967	1	2.65818	41.2448	99.4946	Ma02_g04240	dephospho-CoA	kinase
GSMUA_Achr3G02140_001	GSMUA_Achr3G02140_001	2.39245	1	3.88231	1.17101	7.74558	Ma03_g02030	protein	TIFY	10A-like
GSMUA_Achr8G15560_001	GSMUA_Achr8G15560_001	2.39133	1	2.47677	317.227	672.51	Ma08_g19890	xyloglucan	endotransglucosylase/hydrolase	protein	22-like
GSMUA_Achr1G16430_001	GSMUA_Achr1G16430_001	2.39076	1	2.78034	12.6349	33.3481	Ma01_g09740	KH	domain-containing	protein	At5g56140-like	Ma01_g09740	KH	domain-containing	protein	At5g56140-like
GSMUA_Achr10G17960_001	GSMUA_Achr10G17960_001	2.38878	1	3.5484	1.96913	9.52732	Ma10_g17990	probable	cinnamyl	alcohol	dehydrogenase	9
GSMUA_AchrUn_randomG13440_001	GSMUA_AchrUn_randomG13440_001	2.38858	1	2.95368	3.39624	10.2314	Ma09_g16160	rho	GTPase-activating	protein	7-like
GSMUA_Achr10G07980_001	GSMUA_Achr10G07980_001	2.38483	1	3.09308	2.16908	7.30645	Ma10_g09020	ABC	transporter	B	family	member	19-like	Ma10_g09030	ABC	transporter	B	family	member	10-like
GSMUA_Achr7G05220_001	GSMUA_Achr7G05220_001	2.38369	1	3.94894	2.22031	15.9779	Ma07_g05320	Hypothetical	protein
GSMUA_Achr7G22290_001	GSMUA_Achr7G22290_001	2.38369	1	3.94894	0.335424	2.4138	Ma07_g23780	F-box/LRR-repeat	protein	3-like
GSMUA_Achr3G02860_001	GSMUA_Achr3G02860_001	2.38329	1	4.14534	0.31471	3.08389	Ma03_g02690	amino	acid	permease	4-like	Ma03_g02690	amino	acid	permease	4-like
GSMUA_Achr3G16280_001	GSMUA_Achr3G16280_001	2.37967	1	2.67415	12.6445	30.875	Ma03_g16570	ATP-dependent	zinc	metalloprotease	FtsH
GSMUA_Achr9G26430_001	GSMUA_Achr9G26430_001	2.37932	1	2.76092	21.1245	54.9849	Ma09_g27000	cold-regulated	413	plasma	membrane	protein	2-like
GSMUA_AchrUn_randomG24270_001	GSMUA_AchrUn_randomG24270_001	2.3792	1	2.61596	86.1605	201.699	Ma00_g05330	uncharacterized	LOC103975022
GSMUA_Achr10G16920_001	GSMUA_Achr10G16920_001	2.37913	1	3.752	0.881712	5.09145	Ma10_g16970	uncharacterized	LOC103969780
GSMUA_Achr5G09720_001	GSMUA_Achr5G09720_001	2.37869	1	2.71694	4.74966	11.9674	Ma05_g09410	myosin-17-like	Ma05_g09420	probable	WRKY	transcription	factor	61	Ma05_g09420	probable	WRKY	transcription	factor	61	Ma05_g09420	probable	WRKY	transcription	factor	61
GSMUA_Achr3G16260_001	GSMUA_Achr3G16260_001	2.37645	1	2.7448	7.56726	19.4651	Ma03_g16560	uncharacterized	LOC103978452
GSMUA_AchrUn_randomG02180_001	GSMUA_AchrUn_randomG02180_001	2.37566	1	2.7034	13.3133	33.2163	Ma05_g18690	cullin-3A-like
GSMUA_Achr4G17370_001	GSMUA_Achr4G17370_001	2.37539	1	2.85292	9.07805	25.3281	Ma04_g17740	protein	enabled	homolog
GSMUA_Achr7G25290_001	GSMUA_Achr7G25290_001	2.37358	1	2.49726	177.195	381.179	Ma07_g26770	calcyclin-binding	protein-like
GSMUA_Achr4G11940_001	GSMUA_Achr4G11940_001	2.37328	1	2.47641	120.182	254.762	Ma04_g11910	Luminal-binding	protein	4
GSMUA_Achr10G02320_001	GSMUA_Achr10G02320_001	2.37204	1	2.93783	4.38618	13.0685	Ma10_g02370	protein	NRT1/	PTR	FAMILY	5.6-like
GSMUA_Achr11G15230_001	GSMUA_Achr11G15230_001	2.37202	1	2.61033	16.4749	38.4179	Ma11_g13900	AP-4	complex	subunit	epsilon-like
GSMUA_Achr1G19600_001	GSMUA_Achr1G19600_001	2.3711	1	2.54873	122.439	273.192	Ma01_g12820	zinc	finger	A20	and	AN1	domain-containing	stress-associated	protein	8-like	Ma01_g12820	zinc	finger	A20	and	AN1	domain-containing	stress-associated	protein	8-like
GSMUA_Achr11G05940_001	GSMUA_Achr11G05940_001	2.36974	1	2.60482	31.5305	73.2396	Ma11_g05690	eukaryotic	peptide	chain	release	factor	subunit	1-3-like	Ma11_g05690	eukaryotic	peptide	chain	release	factor	subunit	1-3-like	Ma11_g05690	eukaryotic	peptide	chain	release	factor	subunit	1-3-like
GSMUA_Achr10G01690_001	GSMUA_Achr10G01690_001	2.36882	1	5.27087	0	1.07121	Ma10_g01700	probable	leucine-rich	repeat	receptor-like	protein	kinase	At5g49770
GSMUA_Achr10G09430_001	GSMUA_Achr10G09430_001	2.36882	1	5.27087	0	4.82045	Ma10_g10460	protein	MKS1-like
GSMUA_Achr11G16890_001	GSMUA_Achr11G16890_001	2.36882	1	5.27087	0	1.93948	Ma11_g15430	zinc	finger	protein	NUTCRACKER-like
GSMUA_Achr2G13200_001	GSMUA_Achr2G13200_001	2.36882	1	5.27087	0	2.20669	Ma02_g15040	homeobox	protein	knotted-1-like	2
GSMUA_Achr3G17030_001	GSMUA_Achr3G17030_001	2.36882	1	5.27087	0	1.81427	Ma03_g17920	uncharacterized	LOC103978513	Ma03_g17920	uncharacterized	LOC103978513
GSMUA_Achr4G08950_001	GSMUA_Achr4G08950_001	2.36882	1	4.27087	0.211274	2.97606	Ma04_g08930	ribonuclease	3-like
GSMUA_Achr8G09480_001	GSMUA_Achr8G09480_001	2.36882	1	4.27087	0.180294	2.53967	Ma08_g09260	Hypothetical	protein
GSMUA_AchrUn_randomG00830_001	GSMUA_AchrUn_randomG00830_001	2.36882	1	4.27087	0.154144	2.17131	Ma02_g02300	signal	peptide	peptidase-like	2
GSMUA_Achr5G08250_001	GSMUA_Achr5G08250_001	2.36859	1	2.6239	45.6966	107.621	Ma05_g07960	villin-3-like	Ma05_g07970	uncharacterized	LOC103984324
GSMUA_Achr2G03110_001	GSMUA_Achr2G03110_001	2.36857	1	3.0181	3.48601	11.0704	Ma02_g05020	uncharacterized	protein	At4g19900
GSMUA_Achr11G13260_001	GSMUA_Achr11G13260_001	2.36763	1	2.76912	25.5463	66.9402
GSMUA_AchrUn_randomG27000_001	GSMUA_AchrUn_randomG27000_001	2.36738	1	2.48483	124.996	266.561	Ma03_g16830	transketolase	Ma03_g16840	transketolase
GSMUA_Achr8G17100_001	GSMUA_Achr8G17100_001	2.36674	1	2.85281	10.0157	27.9572	Ma08_g17080	magnesium-chelatase	subunit	ChlD	Ma08_g17080	magnesium-chelatase	subunit	ChlD
GSMUA_Achr8G06100_001	GSMUA_Achr8G06100_001	2.3664	1	2.45205	310.019	646.064	Ma08_g05950	cathepsin	B-like
GSMUA_Achr8G18920_001	GSMUA_Achr8G18920_001	2.36601	1	3.13842	4.88669	17.1257	Ma08_g14900	uncharacterized	LOC103994969
GSMUA_Achr9G23190_001	GSMUA_Achr9G23190_001	2.36595	1	2.51723	96.7465	211.104	Ma09_g23620	26S	proteasome	non-ATPase	regulatory	subunit	10-like
GSMUA_AchrUn_randomG13540_001	GSMUA_AchrUn_randomG13540_001	2.36331	1	2.67288	12.9538	31.6191	Ma01_g22370	uncharacterized	LOC103973913	Ma01_g22370	uncharacterized	LOC103973913
GSMUA_Achr4G19000_001	GSMUA_Achr4G19000_001	2.36215	1	2.53257	72.769	160.535	Ma04_g19470	inactive	poly	[ADP-ribose]	polymerase	RCD1-like	Ma04_g19470	inactive	poly	[ADP-ribose]	polymerase	RCD1-like
GSMUA_Achr3G23490_001	GSMUA_Achr3G23490_001	2.36124	1	2.51952	83.4298	182.356	Ma03_g24770	Tubulin	beta-1	chain
GSMUA_Achr3G21140_001	GSMUA_Achr3G21140_001	2.36119	1	2.94894	1.66755	5.01633	Ma03_g22040	oxysterol-binding	protein-related	protein	1C-like	Ma03_g22050	vacuolar	protein	sorting-associated	protein	9A-like
GSMUA_Achr6G01490_001	GSMUA_Achr6G01490_001	2.35827	1	2.98847	3.07114	9.53427	Ma06_g03200	uncharacterized	LOC103986662	Ma06_g03210	uncharacterized	LOC103986756
GSMUA_Achr6G26550_001	GSMUA_Achr6G26550_001	2.35645	1	2.58647	41.6512	95.5111	Ma06_g28270	Hypothetical	protein
GSMUA_Achr3G30550_001	GSMUA_Achr3G30550_001	2.35394	1	2.48456	333.079	710.289	Ma03_g31750	Hypothetical	protein
GSMUA_Achr10G20380_001	GSMUA_Achr10G20380_001	2.35345	1	2.53601	53.4156	118.148	Ma10_g20360	peroxisomal	membrane	protein	PEX14-like	Ma10_g20360	peroxisomal	membrane	protein	PEX14-like
GSMUA_Achr9G22660_001	GSMUA_Achr9G22660_001	2.35326	1	2.8625	4.49561	12.6536	Ma09_g23150	uncharacterized	LOC103998698	Ma09_g23150	uncharacterized	LOC103998698
GSMUA_Achr5G01500_001	GSMUA_Achr5G01500_001	2.3532	1	2.93384	6.98959	20.7922	Ma05_g01430	tetratricopeptide	repeat	protein	13
GSMUA_Achr6G10970_001	GSMUA_Achr6G10970_001	2.35303	1	2.68008	12.4522	30.5673	Ma06_g12430	heterogeneous	nuclear	ribonucleoprotein	1-like	Ma06_g12430	heterogeneous	nuclear	ribonucleoprotein	1-like
GSMUA_Achr2G17150_001	GSMUA_Achr2G17150_001	2.35292	1	2.55244	27.4748	61.4884	Ma02_g18890	mitogen-activated	protein	kinase	kinase	kinase	YODA-like	Ma02_g18890	mitogen-activated	protein	kinase	kinase	kinase	YODA-like
GSMUA_Achr4G10260_001	GSMUA_Achr4G10260_001	2.35137	1	2.81449	14.0667	38.1737	Ma04_g10210	F-box	protein	SKIP24
GSMUA_Achr1G21570_001	GSMUA_Achr1G21570_001	2.35116	1	2.44884	151.84	315.76	Ma01_g14940	inositol-3-phosphate	synthase-like
GSMUA_Achr8G28020_001	GSMUA_Achr8G28020_001	2.35113	1	2.77337	12.08	31.7817	Ma08_g28600	uncharacterized	LOC103996063
GSMUA_Achr8G23950_001	GSMUA_Achr8G23950_001	2.35036	1	2.55482	29.8887	67.0082	Ma08_g24700	alpha-L-arabinofuranosidase	1-like
GSMUA_Achr1G02750_001	GSMUA_Achr1G02750_001	2.35032	1	2.9544	5.40105	16.3326	Ma04_g22540	uncharacterized	LOC103977900
GSMUA_Achr1G17680_001	GSMUA_Achr1G17680_001	2.34993	1	2.61627	9.7364	22.8164	Ma01_g10940	WD	repeat-containing	protein	44-like	Ma01_g10950	E3	ubiquitin-protein	ligase	Hakai-like
GSMUA_Achr7G10120_001	GSMUA_Achr7G10120_001	2.34926	1	3.51188	2.01414	9.49838	Ma07_g09940	2-alkenal	reductase	(NADP(	)-dependent)-like
GSMUA_Achr4G23230_001	GSMUA_Achr4G23230_001	2.34865	1	3.08801	2.08771	7.03236	Ma04_g29750	mitogen-activated	protein	kinase	kinase	kinase	YODA
GSMUA_Achr10G22570_001	GSMUA_Achr10G22570_001	2.34823	1	2.42615	311.207	636.957	Ma10_g22560	hsp70-binding	protein	1-like
GSMUA_Achr2G22160_001	GSMUA_Achr2G22160_001	2.34762	1	2.70315	9.22615	23.041	Ma02_g24010	acyl-coenzyme	A	oxidase	2
GSMUA_Achr3G18530_001	GSMUA_Achr3G18530_001	2.34736	1	2.57461	57.8364	131.528	Ma03_g19340	methyltransferase-like	protein	13	Ma03_g19340	methyltransferase-like	protein	13	Ma03_g19340	methyltransferase-like	protein	13
GSMUA_Achr2G22710_001	GSMUA_Achr2G22710_001	2.34244	1	3.40473	1.51454	6.57736	Ma02_g24580	uncharacterized	LOC103976812
GSMUA_Achr6G35130_001	GSMUA_Achr6G35130_001	2.34106	1	2.74336	6.91814	17.8061	Ma06_g37010	probable	galactinol--sucrose	galactosyltransferase	6
GSMUA_Achr3G13550_001	GSMUA_Achr3G13550_001	2.3396	1	2.76498	8.98843	23.514	Ma03_g14490	uncharacterized	LOC103978188
GSMUA_Achr10G12360_001	GSMUA_Achr10G12360_001	2.33711	1	2.40019	717.321	1441.83	Ma10_g12550	glyceraldehyde-3-phosphate	dehydrogenase	A
GSMUA_Achr5G12482_001	GSMUA_Achr5G12482_001	2.33683	1	3.15303	27.0701	96.3654
GSMUA_Achr6G00800_001	GSMUA_Achr6G00800_001	2.33649	1	2.45216	251.006	523.28	Ma06_g02500	ubiquitin-conjugating	enzyme	E2	2
GSMUA_Achr10G04930_001	GSMUA_Achr10G04930_001	2.33622	1	2.70041	9.00718	22.4597	Ma10_g04780	uncharacterized	LOC104000017	Ma10_g04780	uncharacterized	LOC104000017
GSMUA_Achr6G32780_001	GSMUA_Achr6G32780_001	2.33487	1	2.5778	39.5251	90.1214	Ma06_g34430	dehydration-responsive	element-binding	protein	2B-like	Ma06_g34430	dehydration-responsive	element-binding	protein	2B-like	Ma06_g34430	dehydration-responsive	element-binding	protein	2B-like
GSMUA_Achr4G02600_001	GSMUA_Achr4G02600_001	2.33407	1	4.10095	0.438311	4.16085	Ma04_g02630	uncharacterized	LOC103980237
GSMUA_Achr2G12050_001	GSMUA_Achr2G12050_001	2.33371	1	2.55798	48.4357	108.878	Ma02_g13930	poly(U)-specific	endoribonuclease-B-like
GSMUA_Achr7G00170_001	GSMUA_Achr7G00170_001	2.33196	1	2.64773	9.43243	22.6297	Ma07_g00140	uncharacterized	LOC103991031	Ma07_g00140	uncharacterized	LOC103991031	Ma07_g00150	uncharacterized	LOC103991176	Ma07_g00160	uncharacterized	LOC103991175
GSMUA_Achr5G21730_001	GSMUA_Achr5G21730_001	2.32951	1	3.7612	0.793564	4.69816	Ma05_g24110	transformation/transcription	domain-associated	protein-like
GSMUA_Achr7G08950_001	GSMUA_Achr7G08950_001	2.32951	1	3.7612	0.573907	3.39772	Ma07_g08780	beta-galactosidase-like
GSMUA_Achr5G08450_001	GSMUA_Achr5G08450_001	2.32841	1	2.7359	5.32168	13.6296	Ma05_g08140	probable	E3	ubiquitin-protein	ligase	HIP1	Ma05_g08140	probable	E3	ubiquitin-protein	ligase	HIP1
GSMUA_Achr2G04190_001	GSMUA_Achr2G04190_001	2.32737	1	3.20528	1.96992	7.32501	Ma02_g06180	ABC	transporter	F	family	member	1	Ma02_g06180	ABC	transporter	F	family	member	1	Ma02_g06180	ABC	transporter	F	family	member	1
GSMUA_Achr9G25510_001	GSMUA_Achr9G25510_001	2.32733	1	2.66417	26.3788	64.0653	Ma09_g25930	chromatin	structure-remodeling	complex	subunit	RSC1-like
GSMUA_Achr1G06810_001	GSMUA_Achr1G06810_001	2.32652	1	2.60249	19.6498	45.6221	Ma01_g02130	O-glucosyltransferase	rumi-like
GSMUA_Achr3G29920_001	GSMUA_Achr3G29920_001	2.32518	1	2.5856	61.8377	141.832	Ma03_g31130	stress-associated	endoplasmic	reticulum	protein	2-like
GSMUA_Achr5G11290_001	GSMUA_Achr5G11290_001	2.32334	1	2.83868	6.57318	18.2033	Ma05_g11030	uncharacterized	LOC103984569
GSMUA_Achr3G22570_001	GSMUA_Achr3G22570_001	2.32322	1	2.71057	15.9822	40.1773	Ma03_g23680	uricase-2
GSMUA_Achr6G27270_001	GSMUA_Achr6G27270_001	2.32307	1	2.9967	4.16637	13.0646	Ma06_g29040	3-ketoacyl-CoA	synthase	4
GSMUA_Achr8G25040_001	GSMUA_Achr8G25040_001	2.32191	1	2.56976	19.5542	44.3433	Ma08_g25810	probable	indole-3-acetic	acid-amido	synthetase	GH3.5	Ma08_g25810	probable	indole-3-acetic	acid-amido	synthetase	GH3.5	Ma08_g25810	probable	indole-3-acetic	acid-amido	synthetase	GH3.5	Ma08_g25810	probable	indole-3-acetic	acid-amido	synthetase	GH3.5	Ma08_g25810	probable	indole-3-acetic	acid-amido	synthetase	GH3.5
GSMUA_Achr6G08360_001	GSMUA_Achr6G08360_001	2.32133	1	2.61993	25.4189	59.78	Ma06_g09930	DUF21	domain-containing	protein	At4g14240-like	Ma06_g09940	cytochrome	P450	734A1
GSMUA_Achr3G11990_001	GSMUA_Achr3G11990_001	2.32131	1	3.09619	7.93068	26.984	Ma03_g11720	nuclear	transcription	factor	Y	subunit	C-2-like	Ma03_g11720	nuclear	transcription	factor	Y	subunit	C-2-like	Ma03_g11720	nuclear	transcription	factor	Y	subunit	C-2-like	Ma03_g11720	nuclear	transcription	factor	Y	subunit	C-2-like
GSMUA_Achr8G25570_001	GSMUA_Achr8G25570_001	2.32131	1	3.09619	16.4793	56.0707	Ma08_g26340	uncharacterized	protein	At1g04910-like
GSMUA_Achr9G04490_001	GSMUA_Achr9G04490_001	2.31983	1	2.79937	10.1153	27.1896	Ma09_g04440	zinc	transporter	6
GSMUA_Achr7G15230_001	GSMUA_Achr7G15230_001	2.31882	1	2.63833	18.1953	43.3745	Ma07_g15130	ADP-ribosylation	factor	GTPase-activating	protein	AGD7-like
GSMUA_Achr7G01490_001	GSMUA_Achr7G01490_001	2.3184	1	2.54138	22.2151	49.3633	Ma07_g01500	uncharacterized	LOC103990922	Ma07_g01500	uncharacterized	LOC103990922
GSMUA_Achr4G27830_001	GSMUA_Achr4G27830_001	2.3182	1	2.55658	26.4768	59.4798	Ma04_g34400	MATE	efflux	family	protein	LAL5-like
GSMUA_Achr9G26200_001	GSMUA_Achr9G26200_001	2.31725	1	3.16164	2.65019	9.52219	Ma09_g26740	uncharacterized	LOC103999086
GSMUA_Achr2G21550_001	GSMUA_Achr2G21550_001	2.31626	1	3.88754	0.72863	5.02029	Ma02_g23380	uncharacterized	LOC103976765	Ma02_g23390	probable	protein	phosphatase	2C	78
GSMUA_Achr6G36970_001	GSMUA_Achr6G36970_001	2.31392	1	2.37302	804.951	1587.75	Ma06_g38930	bax	inhibitor	1-like
GSMUA_Achr3G13260_001	GSMUA_Achr3G13260_001	2.3106	1	2.58842	25.7549	59.2184	Ma03_g12900	phosphoenolpyruvate	phosphatase-like
GSMUA_Achr9G00940_001	GSMUA_Achr9G00940_001	2.31031	1	2.66212	10.9567	26.5884	Ma09_g00910	uncharacterized	LOC103996620	Ma09_g00910	uncharacterized	LOC103996620
GSMUA_Achr2G07620_001	GSMUA_Achr2G07620_001	2.30996	1	3.97131	1.31357	10.1902	Ma02_g09540	uncharacterized	LOC103976095
GSMUA_AchrUn_randomG13780_001	GSMUA_AchrUn_randomG13780_001	2.30996	1	3.97131	2.29875	17.8329	Ma00_g04500	alpha-humulene	synthase-like
GSMUA_Achr8G07930_001	GSMUA_Achr8G07930_001	2.30931	1	3.18841	3.21475	11.8132	Ma08_g07770	heat	shock	protein	DnaJ
GSMUA_Achr4G10000_001	GSMUA_Achr4G10000_001	2.30887	1	2.57609	20.766	47.3246	Ma04_g09990	protein-tyrosine	sulfotransferase-like	Ma04_g09990	protein-tyrosine	sulfotransferase-like	Ma04_g09990	protein-tyrosine	sulfotransferase-like	Ma04_g09990	protein-tyrosine	sulfotransferase-like	Ma04_g09990	protein-tyrosine	sulfotransferase-like	Ma04_g09990	protein-tyrosine	sulfotransferase-like
GSMUA_Achr4G12750_001	GSMUA_Achr4G12750_001	2.30858	1	2.50994	20.8267	45.2569	Ma04_g12750	uncharacterized	LOC103981294	Ma04_g12760	eukaryotic	translation	initiation	factor	isoform	4G-2
GSMUA_Achr5G25930_001	GSMUA_Achr5G25930_001	2.30718	1	3.68591	1.65038	9.09696	Ma05_g28310	E3	ubiquitin-protein	ligase	RGLG2-like	Ma05_g28310	E3	ubiquitin-protein	ligase	RGLG2-like	Ma05_g28310	E3	ubiquitin-protein	ligase	RGLG2-like	Ma05_g28310	E3	ubiquitin-protein	ligase	RGLG2-like	Ma05_g28310	E3	ubiquitin-protein	ligase	RGLG2-like	Ma05_g28310	E3	ubiquitin-protein	ligase	RGLG2-like
GSMUA_Achr7G11870_001	GSMUA_Achr7G11870_001	2.30718	1	3.68591	1.06657	5.87894	Ma07_g11660	protein	FAF-like
GSMUA_Achr8G25090_001	GSMUA_Achr8G25090_001	2.3061	1	3.08184	11.2293	37.8254	Ma08_g25840	arabinogalactan	peptide	16-like
GSMUA_Achr9G15900_001	GSMUA_Achr9G15900_001	2.30545	1	3.10095	2.3731	8.12193	Ma09_g15300	protein	trichome	birefringence-like	14	Ma09_g15300	protein	trichome	birefringence-like	14	Ma09_g15300	protein	trichome	birefringence-like	14	Ma09_g15300	protein	trichome	birefringence-like	14
GSMUA_AchrUn_randomG22730_001	GSMUA_AchrUn_randomG22730_001	2.30389	1	3.80139	0.77809	4.8607	Ma08_g09160	polyphenol	oxidase
GSMUA_Achr5G04610_001	GSMUA_Achr5G04610_001	2.30239	1	3.36773	1.2487	5.28383	Ma05_g04360	putative	leucine-rich	repeat	receptor-like	serine/threonine-protein	kinase	At2g24130
GSMUA_Achr4G05650_001	GSMUA_Achr4G05650_001	2.30157	1	2.55254	12.6355	28.3154	Ma04_g05700	topless-related	protein	1-like	Ma04_g05700	topless-related	protein	1-like
GSMUA_Achr5G02110_001	GSMUA_Achr5G02110_001	2.30076	1	2.60975	7.21616	16.8573	Ma05_g02070	ATP-dependent	RNA	helicase	DHX36	Ma05_g02070	ATP-dependent	RNA	helicase	DHX36
GSMUA_Achr1G23332_001	GSMUA_Achr1G23332_001	2.29991	1	5.20947	0	39.0344
GSMUA_Achr4G03700_001	GSMUA_Achr4G03700_001	2.29991	1	4.20947	0.215581	2.9047	Ma04_g03810	LOB	domain-containing	protein	41-like
GSMUA_Achr1G19920_001	GSMUA_Achr1G19920_001	2.29969	1	2.54906	20.1676	45.0833	Ma01_g13170	zinc	finger	CCCH	domain-containing	protein	30-like	Ma01_g13170	zinc	finger	CCCH	domain-containing	protein	30-like
GSMUA_Achr1G11730_001	GSMUA_Achr1G11730_001	2.29926	1	2.50953	45.7343	99.3726	Ma01_g05320	serine/threonine-protein	phosphatase	PP2A-1	catalytic	subunit-like
GSMUA_Achr6G12970_001	GSMUA_Achr6G12970_001	2.29713	1	2.65734	10.3338	25.0023	Ma06_g14510	uncharacterized	LOC103987682	Ma06_g14510	uncharacterized	LOC103987682	Ma06_g14510	uncharacterized	LOC103987682
GSMUA_Achr7G01110_001	GSMUA_Achr7G01110_001	2.29595	1	2.47607	42.219	89.5736	Ma07_g01110	CSC1-like	protein	ERD4
GSMUA_Achr3G05520_001	GSMUA_Achr3G05520_001	2.29512	1	2.52416	64.7503	142.189	Ma03_g05310	uncharacterized	LOC103976855
GSMUA_Achr10G29700_001	GSMUA_Achr10G29700_001	2.29377	1	3.02089	5.56539	17.8541	Ma10_g29680	ATP-dependent	zinc	metalloprotease	FTSH	6
GSMUA_Achr4G27450_001	GSMUA_Achr4G27450_001	2.29293	1	2.63206	24.4184	57.9994	Ma04_g34020	ADP-ribosylation	factor-like
GSMUA_Achr8G10520_001	GSMUA_Achr8G10520_001	2.29289	1	3.2184	3.34873	12.621	Ma08_g10310	uncharacterized	LOC103993335
GSMUA_Achr2G20050_001	GSMUA_Achr2G20050_001	2.29246	1	2.52628	42.0633	92.5167	Ma02_g21940	protein	IQ-DOMAIN	1-like	Ma02_g21940	protein	IQ-DOMAIN	1-like
GSMUA_Achr10G31490_001	GSMUA_Achr10G31490_001	2.29224	1	2.75746	5.35171	13.9582	Ma10_g31480	chloride	channel	protein	CLC-f
GSMUA_Achr4G01410_001	GSMUA_Achr4G01410_001	2.29067	1	2.50786	76.384	165.803	Ma04_g01330	uncharacterized	protein	At1g01500-like	Ma04_g01330	uncharacterized	protein	At1g01500-like	Ma04_g01330	uncharacterized	protein	At1g01500-like	Ma04_g01330	uncharacterized	protein	At1g01500-like
GSMUA_Achr11G19620_001	GSMUA_Achr11G19620_001	2.28957	1	2.40341	193.223	389.422	Ma11_g18050	random	slug	protein	5-like
GSMUA_Achr10G22510_001	GSMUA_Achr10G22510_001	2.2894	1	3.08584	3.39815	11.5077	Ma10_g22470	uncharacterized	LOC103968968
GSMUA_Achr3G13790_001	GSMUA_Achr3G13790_001	2.28788	1	3.4553	1.69867	7.69858	Ma10_g05370	probable	beta-1
GSMUA_Achr6G30080_001	GSMUA_Achr6G30080_001	2.28737	1	2.91162	5.26082	15.4655	Ma06_g31780	transcription	factor	PIF5-like
GSMUA_Achr2G16250_001	GSMUA_Achr2G16250_001	2.28667	1	2.32064	1364.56	2595.28	Ma02_g18000	Heat	shock	cognate	70	kDa	protein
GSMUA_Achr9G16830_001	GSMUA_Achr9G16830_001	2.28607	1	2.83615	3.74475	10.3779	Ma09_g17110	uncharacterized	LOC103998178	Ma09_g17110	uncharacterized	LOC103998178
GSMUA_Achr8G29090_001	GSMUA_Achr8G29090_001	2.28594	1	2.44302	109.454	226.87	Ma08_g29610	glutathione	S-transferase	zeta	class-like
GSMUA_Achr6G01280_001	GSMUA_Achr6G01280_001	2.28495	1	2.88385	4.69966	13.5193	Ma06_g03020	GPCR-type	G	protein	1
GSMUA_Achr5G03170_001	GSMUA_Achr5G03170_001	2.28314	1	4.05514	0.309188	2.84042	Ma05_g03020	HAUS	augmin-like	complex	subunit	3
GSMUA_Achr4G18210_001	GSMUA_Achr4G18210_001	2.27733	1	2.74679	28.0994	72.7625	Ma04_g18780	synaptotagmin-3
GSMUA_Achr4G13340_001	GSMUA_Achr4G13340_001	2.27674	1	2.66139	7.73511	18.7879	Ma04_g13310	uncharacterized	LOC103981344	Ma04_g13320	protein	kinase	and	PP2C-like	domain-containing	protein
GSMUA_Achr3G19970_001	GSMUA_Achr3G19970_001	2.27631	1	2.69562	11.573	28.8369	Ma03_g20800	shikimate	kinase	3
GSMUA_Achr7G23220_001	GSMUA_Achr7G23220_001	2.2755	1	2.50407	31.9154	69.1135	Ma07_g24680	patellin-3-like
GSMUA_Achr3G19250_001	GSMUA_Achr3G19250_001	2.27509	1	3.71144	0.769502	4.39861	Ma03_g20150	uncharacterized	protein	At1g18480
GSMUA_Achr5G26140_001	GSMUA_Achr5G26140_001	2.27509	1	3.71144	0.956945	5.47007	Ma05_g28500	SKP1-interacting	partner	15-like	Ma05_g28500	SKP1-interacting	partner	15-like
GSMUA_Achr9G14300_001	GSMUA_Achr9G14300_001	2.27488	1	2.65758	6.4904	15.7215	Ma09_g13750	phosphoinositide	phosphatase	SAC2-like
GSMUA_Achr3G16240_001	GSMUA_Achr3G16240_001	2.27381	1	2.43651	41.9526	86.5726	Ma03_g16540	chaperone	protein	ClpB1-like
GSMUA_Achr4G22000_001	GSMUA_Achr4G22000_001	2.27185	1	2.36761	222.284	436.927	Ma04_g28600	FAM10	family	protein	At4g22670-like
GSMUA_Achr8G06510_001	GSMUA_Achr8G06510_001	2.27067	1	2.59737	15.4054	35.702	Ma08_g06340	uncharacterized	LOC103994312	Ma08_g06350	uncharacterized	LOC103993684	Ma08_g06350	uncharacterized	LOC103993684
GSMUA_Achr6G29180_001	GSMUA_Achr6G29180_001	2.26985	1	2.43101	49.1011	100.936	Ma06_g30900	uncharacterized	aarF	domain-containing	protein	kinase	At4g31390
GSMUA_Achr1G09030_001	GSMUA_Achr1G09030_001	2.26959	1	3.60345	4.86172	24.937	Ma01_g04380	clathrin	interactor	EPSIN	2-like	Ma01_g04380	clathrin	interactor	EPSIN	2-like
GSMUA_Achr6G13100_001	GSMUA_Achr6G13100_001	2.26868	1	2.83886	8.55185	23.7813	Ma06_g14640	WD	repeat	domain-containing	protein	83
GSMUA_Achr8G05220_001	GSMUA_Achr8G05220_001	2.26861	1	2.92295	2.4655	7.32623	Ma08_g05060	probable	LRR	receptor-like	serine/threonine-protein	kinase	At2g16250	Ma08_g05060	probable	LRR	receptor-like	serine/threonine-protein	kinase	At2g16250
GSMUA_Achr10G26910_001	GSMUA_Achr10G26910_001	2.26848	1	3.93384	0.871504	6.58292	Ma10_g26830	probable	ADP-ribosylation	factor	GTPase-activating	protein	AGD11	Ma10_g26830	probable	ADP-ribosylation	factor	GTPase-activating	protein	AGD11
GSMUA_Achr3G18570_001	GSMUA_Achr3G18570_001	2.26848	1	3.93384	0.330962	2.49993	Ma03_g19370	heparan-alpha-glucosaminide	N-acetyltransferase-like	Ma03_g19370	heparan-alpha-glucosaminide	N-acetyltransferase-like	Ma03_g19370	heparan-alpha-glucosaminide	N-acetyltransferase-like
GSMUA_Achr1G17190_001	GSMUA_Achr1G17190_001	2.26846	1	2.5928	45.1405	104.272	Ma01_g10480	metallothionein-like	protein	2A
GSMUA_Achr7G14290_001	GSMUA_Achr7G14290_001	2.26634	1	2.89158	4.80284	13.923	Ma07_g14210	protein	SGT1	homolog
GSMUA_Achr3G13250_001	GSMUA_Achr3G13250_001	2.26611	1	2.44527	36.8528	76.5342	Ma03_g12890	putative	chloride	channel-like	protein	CLC-g	Ma03_g12890	putative	chloride	channel-like	protein	CLC-g	Ma03_g12890	putative	chloride	channel-like	protein	CLC-g
GSMUA_Achr8G28610_001	GSMUA_Achr8G28610_001	2.26443	1	3.11217	8.73905	30.3292	Ma08_g29160	serine/threonine-protein	kinase	AFC2-like
GSMUA_Achr6G18960_001	GSMUA_Achr6G18960_001	2.2629	1	2.42725	145.034	297.38	Ma06_g20260	polyubiquitin	11
GSMUA_Achr9G16120_001	GSMUA_Achr9G16120_001	2.26051	1	2.45801	43.1113	90.3583	Ma09_g15520	betaine	aldehyde	dehydrogenase	2-like
GSMUA_Achr7G23060_001	GSMUA_Achr7G23060_001	2.25902	1	2.87573	5.12992	14.6955	Ma07_g24530	probable	carboxylesterase	11
GSMUA_Achr5G05980_001	GSMUA_Achr5G05980_001	2.25503	1	2.41082	112.131	227.279	Ma05_g05740	uncharacterized	LOC103984060	Ma05_g05740	uncharacterized	LOC103984060	Ma05_g05740	uncharacterized	LOC103984060
GSMUA_AchrUn_randomG21070_001	GSMUA_AchrUn_randomG21070_001	2.25402	1	2.54268	14.3633	32.0031	Ma06_g22660	RAD50-interacting	protein	1
GSMUA_Achr4G09790_001	GSMUA_Achr4G09790_001	2.25258	1	2.80409	3.40145	9.21819	Ma04_g09770	uncharacterized	LOC103981044	Ma04_g09780	clustered	mitochondria	protein-like	Ma04_g09780	clustered	mitochondria	protein-like	Ma04_g09780	clustered	mitochondria	protein-like	Ma04_g09780	clustered	mitochondria	protein-like
GSMUA_Achr4G00630_001	GSMUA_Achr4G00630_001	2.24926	1	2.99403	1.47788	4.66139	Ma04_g00590	LRR	receptor-like	serine/threonine-protein	kinase	RPK2
GSMUA_Achr8G19130_001	GSMUA_Achr8G19130_001	2.24814	1	2.28119	1563.02	2892.55	Ma08_g15090	heat	shock	protein	83
GSMUA_Achr4G29920_001	GSMUA_Achr4G29920_001	2.24709	1	3.68591	0.835358	4.68979	Ma04_g36420	alpha-galactosidase-like
GSMUA_Achr5G03010_001	GSMUA_Achr5G03010_001	2.24638	1	3.0953	14.6865	50.3702	Ma05_g02910	Hypothetical	protein
GSMUA_Achr9G05070_001	GSMUA_Achr9G05070_001	2.24627	1	3.58207	5.32037	26.8822	Ma09_g04990	E3	ubiquitin-protein	ligase	RING1-like	Ma09_g04990	E3	ubiquitin-protein	ligase	RING1-like	Ma09_g04990	E3	ubiquitin-protein	ligase	RING1-like
GSMUA_Achr10G23000_001	GSMUA_Achr10G23000_001	2.24478	1	2.51894	20.1625	44.1696	Ma10_g22930	Phosphoinositide	phospholipase	C	6
GSMUA_Achr2G13770_001	GSMUA_Achr2G13770_001	2.24189	1	2.7414	10.0611	26.0033	Ma02_g15610	uncharacterized	LOC103975605
GSMUA_Achr8G09580_001	GSMUA_Achr8G09580_001	2.2411	1	2.54356	38.6417	86.189	Ma08_g09360	uncharacterized	LOC103993416
GSMUA_AchrUn_randomG04810_001	GSMUA_AchrUn_randomG04810_001	2.24099	1	2.55466	23.9846	53.9323	Ma05_g16000	casein	kinase	II	subunit	beta-like
GSMUA_Achr10G08330_001	GSMUA_Achr10G08330_001	2.24011	1	3.53391	0.917726	4.43402	Ma10_g09350	probable	xyloglucan	glycosyltransferase	1
GSMUA_Achr10G12280_001	GSMUA_Achr10G12280_001	2.24011	1	3.53391	1.68439	8.13819	Ma10_g12470	uncharacterized	LOC104000644	Ma10_g12470	uncharacterized	LOC104000644	Ma10_g12470	uncharacterized	LOC104000644
GSMUA_Achr3G16850_001	GSMUA_Achr3G16850_001	2.24011	1	3.53391	3.11007	15.0264	Ma03_g18060	transcription	factor	bHLH113-like	Ma03_g18060	transcription	factor	bHLH113-like
GSMUA_Achr8G08570_001	GSMUA_Achr8G08570_001	2.23971	1	2.71057	6.29814	15.9028	Ma08_g08320	2-alkenal	reductase	(NADP(	)-dependent)-like
GSMUA_Achr4G19040_001	GSMUA_Achr4G19040_001	2.23906	1	2.54254	27.3664	60.9991	Ma04_g19510	uncharacterized	membrane	protein	At4g09580-like
GSMUA_Achr4G09620_001	GSMUA_Achr4G09620_001	2.23865	1	2.6373	13.1278	31.3758	Ma04_g09580	60S	ribosomal	protein	L12-1	Ma04_g09590	serine/threonine-protein	kinase	At5g01020-like
GSMUA_Achr3G08930_001	GSMUA_Achr3G08930_001	2.2376	1	2.69769	6.74235	16.8614	Ma03_g08810	serine/threonine-protein	kinase	PBS1-like
GSMUA_Achr6G13120_001	GSMUA_Achr6G13120_001	2.2376	1	2.69769	9.09612	22.7478	Ma06_g14660	uncharacterized	LOC103987697
GSMUA_Achr4G00110_001	GSMUA_Achr4G00110_001	2.23643	1	2.57851	10.0413	22.9808	Ma04_g00090	uncharacterized	LOC103980465	Ma04_g00090	uncharacterized	LOC103980465
GSMUA_Achr4G15260_001	GSMUA_Achr4G15260_001	2.23549	1	3.05788	3.23186	10.7627	Ma04_g15260	two	pore	calcium	channel	protein	1
GSMUA_Achr3G20130_001	GSMUA_Achr3G20130_001	2.23492	1	2.43024	32.7403	67.3088	Ma03_g20940	E3	ubiquitin-protein	ligase	COP1-like
GSMUA_Achr9G28640_001	GSMUA_Achr9G28640_001	2.23427	1	2.47149	35.2475	74.6376	Ma09_g29270	CUE	domain-containing	protein	5-like	Ma09_g29270	CUE	domain-containing	protein	5-like	Ma09_g29270	CUE	domain-containing	protein	5-like
GSMUA_Achr9G11070_001	GSMUA_Achr9G11070_001	2.23179	1	2.55831	13.5402	30.538	Ma09_g10680	serine/threonine-protein	phosphatase	PP2A-2	catalytic	subunit-like
GSMUA_Achr7G02770_001	GSMUA_Achr7G02770_001	2.23148	1	3.61665	1.00913	5.29748	Ma07_g02820	transcription	factor	bHLH77-like
GSMUA_Achr8G20530_001	GSMUA_Achr8G20530_001	2.23098	1	2.30015	371.06	695.894	Ma08_g20440	early	light-induced	protein	1	Ma08_g20440	early	light-induced	protein	1
GSMUA_Achr8G19310_001	GSMUA_Achr8G19310_001	2.23069	1	2.47621	28.084	59.6765	Ma08_g15220	pentatricopeptide	repeat-containing	protein	At3g57430
GSMUA_AchrUn_randomG17000_001	GSMUA_AchrUn_randomG17000_001	2.23037	1	4.00784	0.321895	2.85858	Ma00_g02890	L-type	lectin-domain	containing	receptor	kinase	S.1
GSMUA_Achr1G17700_001	GSMUA_Achr1G17700_001	2.22757	1	4.14534	0.132592	1.70532	Ma01_g10970	uncharacterized	LOC103982960
GSMUA_Achr4G11780_001	GSMUA_Achr4G11780_001	2.22757	1	5.14534	0	5.84944	Ma04_g11760	bromodomain-containing	protein	4-like
GSMUA_Achr4G22060_001	GSMUA_Achr4G22060_001	2.22757	1	4.14534	0.0788828	1.01454	Ma04_g28640	beta-galactosidase	8-like
GSMUA_Achr6G06750_001	GSMUA_Achr6G06750_001	2.22757	1	4.14534	0.0728756	0.937281	Ma06_g08380	oxysterol-binding	protein-related	protein	1D-like	Ma06_g08380	oxysterol-binding	protein-related	protein	1D-like	Ma06_g08390	uncharacterized	LOC103988191
GSMUA_Achr7G06170_001	GSMUA_Achr7G06170_001	2.22757	1	4.14534	0.907661	11.6738	Ma07_g06290	Hypothetical	protein
GSMUA_Achr8G07630_001	GSMUA_Achr8G07630_001	2.22757	1	5.14534	0	2.27234	Ma08_g07490	trihelix	transcription	factor	PTL-like
GSMUA_Achr8G11480_001	GSMUA_Achr8G11480_001	2.22757	1	5.14534	0	1.46001	Ma08_g11240	subtilisin-like	protease	SDD1
GSMUA_Achr9G05810_001	GSMUA_Achr9G05810_001	2.22757	1	5.14534	0	4.84847	Ma09_g05640	serine/threonine-protein	kinase	HT1-like
GSMUA_Achr9G17400_001	GSMUA_Achr9G17400_001	2.22757	1	4.14534	0.881187	11.3333	Ma09_g16680	Putative	hypothetical	protein
GSMUA_Achr9G19680_001	GSMUA_Achr9G19680_001	2.22757	1	4.14534	0.130385	1.67694	Ma09_g18370	wall-associated	receptor	kinase	2-like
GSMUA_AchrUn_randomG20652_001	GSMUA_AchrUn_randomG20652_001	2.22757	1	5.14534	0	36.7566
GSMUA_Achr5G20990_001	GSMUA_Achr5G20990_001	2.22722	1	2.94371	3.90652	11.8539	Ma05_g23390	S-adenosylmethionine	synthase
GSMUA_Achr1G17080_001	GSMUA_Achr1G17080_001	2.2272	1	2.45587	15.1669	31.7633	Ma01_g10370	probable	UDP-N-acetylglucosamine--peptide	N-acetylglucosaminyltransferase	SEC
GSMUA_Achr6G34200_001	GSMUA_Achr6G34200_001	2.22635	1	2.27646	4004.7	7387.38
GSMUA_Achr6G01860_001	GSMUA_Achr6G01860_001	2.22579	1	3.89536	0.218702	1.60732	Ma06_g03580	glutamate	receptor	2.8-like
GSMUA_Achr8G20580_001	GSMUA_Achr8G20580_001	2.22579	1	3.89536	8.13403	59.78
GSMUA_Achr8G18810_001	GSMUA_Achr8G18810_001	2.2242	1	2.44224	26.1915	54.3215	Ma08_g14790	phosphoenolpyruvate	carboxykinase	[ATP]-like	Ma08_g14790	phosphoenolpyruvate	carboxykinase	[ATP]-like
GSMUA_Achr3G03580_001	GSMUA_Achr3G03580_001	2.22257	1	3.56038	1.44358	7.18346	Ma03_g03390	Peroxidase	52
GSMUA_AchrUn_randomG20640_001	GSMUA_AchrUn_randomG20640_001	2.22203	1	2.60438	10.92	25.4885	Ma03_g18780	E3	ubiquitin-protein	ligase	XB3-like
GSMUA_Achr2G01140_001	GSMUA_Achr2G01140_001	2.22132	1	2.71288	4.49784	11.3896	Ma02_g01170	uncharacterized	LOC103968937
GSMUA_Achr4G18300_001	GSMUA_Achr4G18300_001	2.22048	1	2.72084	8.26759	21.064	Ma04_g18840	fatty	acid	amide	hydrolase
GSMUA_Achr5G18580_001	GSMUA_Achr5G18580_001	2.21901	1	2.52202	15.808	34.7358	Ma05_g20920	putative	glucuronosyltransferase	PGSIP6
GSMUA_Achr4G33100_001	GSMUA_Achr4G33100_001	2.21838	1	2.75949	4.05773	10.6506	Ma04_g39610	heterogeneous	nuclear	ribonucleoprotein	1-like	Ma04_g39610	heterogeneous	nuclear	ribonucleoprotein	1-like
GSMUA_Achr6G25590_001	GSMUA_Achr6G25590_001	2.21817	1	2.56505	14.2272	32.2631	Ma06_g27370	chlorophyllide	a	oxygenase
GSMUA_Achr6G18440_001	GSMUA_Achr6G18440_001	2.21675	1	2.61838	13.9611	32.935	Ma06_g19780	alpha/beta	hydrolase	domain-containing	protein	11	Ma06_g19780	alpha/beta	hydrolase	domain-containing	protein	11
GSMUA_Achr2G22970_001	GSMUA_Achr2G22970_001	2.21561	1	2.4956	26.7606	57.6908	Ma02_g24860	curcumin	synthase	2
GSMUA_Achr4G16520_001	GSMUA_Achr4G16520_001	2.2155	1	2.81761	11.9299	32.7683	Ma04_g17070	splicing	factor	U2af	large	subunit	B-like	Ma04_g17070	splicing	factor	U2af	large	subunit	B-like	Ma04_g17070	splicing	factor	U2af	large	subunit	B-like
GSMUA_Achr10G15420_001	GSMUA_Achr10G15420_001	2.21544	1	3.10095	1.78146	6.15665	Ma10_g15490	BTB/POZ	domain-containing	protein	At3g44820	Ma10_g15490	BTB/POZ	domain-containing	protein	At3g44820	Ma10_g15490	BTB/POZ	domain-containing	protein	At3g44820	Ma10_g15490	BTB/POZ	domain-containing	protein	At3g44820	Ma10_g15490	BTB/POZ	domain-containing	protein	At3g44820	Ma10_g15490	BTB/POZ	domain-containing	protein	At3g44820	Ma10_g15490	BTB/POZ	domain-containing	protein	At3g44820
GSMUA_Achr2G00670_001	GSMUA_Achr2G00670_001	2.21476	1	2.32864	231.44	442.874	Ma00_g00900	20	kDa	chaperonin	Ma00_g00900	20	kDa	chaperonin
GSMUA_Achr9G22750_001	GSMUA_Achr9G22750_001	2.21465	1	2.56765	10.1248	23.0071	Ma09_g23240	eukaryotic	translation	initiation	factor	isoform	4G-1-like
GSMUA_Achr7G21650_001	GSMUA_Achr7G21650_001	2.21459	1	2.80139	5.68071	15.4076	Ma07_g23170	probable	apyrase	6
GSMUA_Achr5G07580_001	GSMUA_Achr5G07580_001	2.20961	1	3.06095	2.24506	7.51657	Ma05_g07340	probable	apyrase	2	Ma05_g07340	probable	apyrase	2	Ma05_g07340	probable	apyrase	2
GSMUA_Achr8G10080_001	GSMUA_Achr8G10080_001	2.20959	1	3.71566	0.841229	4.946	Ma08_g09910	pollen-specific	leucine-rich	repeat	extensin-like	protein	2
GSMUA_AchrUn_randomG25680_001	GSMUA_AchrUn_randomG25680_001	2.20943	1	2.77555	8.52219	22.6632	Ma10_g06470	serine/threonine-protein	phosphatase	2A	65	kDa	regulatory	subunit	A	beta	isoform-like
GSMUA_Achr6G33420_001	GSMUA_Achr6G33420_001	2.20903	1	2.43723	25.2505	52.2003	Ma06_g35140	putative	clathrin	assembly	protein	At2g25430
GSMUA_Achr6G30670_001	GSMUA_Achr6G30670_001	2.2076	1	2.67968	8.62277	21.3093	Ma06_g32330	putative	glycerol-3-phosphate	transporter	5
GSMUA_Achr1G12460_001	GSMUA_Achr1G12460_001	2.20744	1	2.47229	20.8001	44.1013	Ma01_g06060	putative	3
GSMUA_Achr4G23000_001	GSMUA_Achr4G23000_001	2.2064	1	3.00784	1.37066	4.39481	Ma04_g29510	CBL-interacting	protein	kinase	23-like	Ma04_g29510	CBL-interacting	protein	kinase	23-like
GSMUA_Achr5G27610_001	GSMUA_Achr5G27610_001	2.20581	1	2.59066	9.21751	21.3124	Ma05_g29980	alpha-L-arabinofuranosidase	1-like
GSMUA_Achr11G02190_001	GSMUA_Achr11G02190_001	2.2045	1	2.9518	3.92002	12.004	Ma11_g02080	uncharacterized	LOC103970204	Ma11_g02080	uncharacterized	LOC103970204
GSMUA_Achr1G24850_001	GSMUA_Achr1G24850_001	2.2045	1	2.48177	13.5441	28.9168	Ma01_g17540	histone-lysine	N-methyltransferase	EZ3	Ma01_g17540	histone-lysine	N-methyltransferase	EZ3
GSMUA_Achr8G29920_001	GSMUA_Achr8G29920_001	2.20405	1	2.428	23.791	48.864	Ma08_g30370	poly(A)	polymerase	type	3
GSMUA_Achr3G25800_001	GSMUA_Achr3G25800_001	2.20403	1	2.34898	80.122	155.556	Ma03_g27020	squalene	monooxygenase-like
GSMUA_Achr3G15270_001	GSMUA_Achr3G15270_001	2.20167	1	3.19492	3.52475	13.1322	Ma00_g00300	protein	farnesyltransferase	subunit	beta-like	Ma00_g00300	protein	farnesyltransferase	subunit	beta-like
GSMUA_Achr1G15490_001	GSMUA_Achr1G15490_001	2.2003	1	2.6927	5.15817	12.8794	Ma01_g08870	uncharacterized	membrane	protein	At1g75140-like
GSMUA_Achr6G24580_001	GSMUA_Achr6G24580_001	2.20027	1	2.4449	29.3309	60.9839	Ma06_g26340	protein	RIK	Ma06_g26340	protein	RIK	Ma06_g26340	protein	RIK	Ma06_g26340	protein	RIK	Ma06_g26340	protein	RIK
GSMUA_Achr1G23620_001	GSMUA_Achr1G23620_001	2.1992	1	2.91723	1.3416	3.99625	Ma01_g18780	DNA	ligase	4	Ma01_g18780	DNA	ligase	4	Ma01_g18780	DNA	ligase	4	Ma01_g18780	DNA	ligase	4	Ma01_g18780	DNA	ligase	4
GSMUA_Achr5G08460_001	GSMUA_Achr5G08460_001	2.19723	1	2.70782	5.32596	13.4552	Ma05_g08140	probable	E3	ubiquitin-protein	ligase	HIP1	Ma05_g08140	probable	E3	ubiquitin-protein	ligase	HIP1
GSMUA_Achr1G21000_001	GSMUA_Achr1G21000_001	2.19716	1	3.27087	1.68575	6.66388	Ma01_g14350	endonuclease	2-like
GSMUA_Achr4G26480_001	GSMUA_Achr4G26480_001	2.19646	1	2.31904	219.393	417.076	Ma04_g33060	desumoylating	isopeptidase	1-like
GSMUA_Achr8G27020_001	GSMUA_Achr8G27020_001	2.19573	1	2.32487	96.1595	183.559	Ma08_g27680	Aspartic	proteinase	oryzasin-1
GSMUA_Achr3G18370_001	GSMUA_Achr3G18370_001	2.19543	1	2.7689	18.1133	47.9716	Ma03_g19180	pre-mRNA-splicing	factor	SPF27	homolog
GSMUA_Achr8G11150_001	GSMUA_Achr8G11150_001	2.1954	1	2.88754	2.76451	8.0423	Ma08_g10940	putative	glycerol-3-phosphate	transporter	1
GSMUA_Achr5G27540_001	GSMUA_Achr5G27540_001	2.19506	1	2.78277	8.47878	22.7	Ma05_g29900	uncharacterized	LOC103986241	Ma05_g29900	uncharacterized	LOC103986241
GSMUA_Achr1G10510_001	GSMUA_Achr1G10510_001	2.19288	1	2.54807	13.3437	29.9137	Ma01_g01190	cryptochrome	DASH	Ma01_g01190	cryptochrome	DASH
GSMUA_Achr11G11970_001	GSMUA_Achr11G11970_001	2.19261	1	2.67297	11.2275	27.63	Ma11_g10390	serine/threonine-protein	kinase	SAPK7-like
GSMUA_Achr2G18140_001	GSMUA_Achr2G18140_001	2.19105	1	2.62723	8.97129	21.3314	Ma02_g19840	transcription	factor	MYC2
GSMUA_Achr9G04630_001	GSMUA_Achr9G04630_001	2.19086	1	3.04346	3.5484	11.7353	Ma09_g04570	dehydration-responsive	element-binding	protein	2B
GSMUA_Achr10G28610_001	GSMUA_Achr10G28610_001	2.19022	1	2.58821	19.0382	43.9705	Ma10_g28590	thylakoidal	processing	peptidase	1	Ma10_g28590	thylakoidal	processing	peptidase	1
GSMUA_Achr8G28410_001	GSMUA_Achr8G28410_001	2.18926	1	2.93745	12.5884	38.1631	Ma08_g28970	Hypothetical	protein
GSMUA_Achr10G05340_001	GSMUA_Achr10G05340_001	2.18826	1	2.73653	7.08405	18.3068	Ma10_g01070	peroxisomal	adenine	nucleotide	carrier	1-like
GSMUA_Achr5G09050_001	GSMUA_Achr5G09050_001	2.18686	1	2.48783	22.9908	49.3289	Ma05_g08750	AMSH-like	ubiquitin	thioesterase	2	Ma05_g08750	AMSH-like	ubiquitin	thioesterase	2	Ma05_g08750	AMSH-like	ubiquitin	thioesterase	2	Ma05_g08750	AMSH-like	ubiquitin	thioesterase	2
GSMUA_Achr5G06540_001	GSMUA_Achr5G06540_001	2.18625	1	2.71762	4.18782	10.6673	Ma05_g06320	uncharacterized	LOC103984106
GSMUA_Achr7G09670_001	GSMUA_Achr7G09670_001	2.18625	1	2.71762	3.38745	8.6286	Ma07_g09510	polynucleotide	5'-hydroxyl-kinase	NOL9-like
GSMUA_AchrUn_randomG14260_001	GSMUA_AchrUn_randomG14260_001	2.18613	1	2.67909	3.50118	8.65963	Ma05_g17580	lysosomal	alpha-mannosidase
GSMUA_Achr3G15600_001	GSMUA_Achr3G15600_001	2.18469	1	2.6302	14.9744	35.6965	Ma03_g16990	cyclic	phosphodiesterase-like
GSMUA_Achr4G07550_001	GSMUA_Achr4G07550_001	2.18207	1	2.87494	6.60031	19.0327	Ma04_g07530	uncharacterized	LOC103980867	Ma04_g07530	uncharacterized	LOC103980867
GSMUA_Achr8G05820_001	GSMUA_Achr8G05820_001	2.182	1	2.31701	94.5058	179.435	Ma08_g05670	ERI1	exoribonuclease	2-like
GSMUA_Achr4G31410_001	GSMUA_Achr4G31410_001	2.18129	1	2.43259	28.0205	57.773	Ma04_g38000	protein	IQ-DOMAIN	1-like	Ma04_g38000	protein	IQ-DOMAIN	1-like	Ma04_g38000	protein	IQ-DOMAIN	1-like	Ma04_g38000	protein	IQ-DOMAIN	1-like	Ma04_g38000	protein	IQ-DOMAIN	1-like	Ma04_g38000	protein	IQ-DOMAIN	1-like	Ma04_g38000	protein	IQ-DOMAIN	1-like	Ma04_g38000	protein	IQ-DOMAIN	1-like	Ma04_g38000	protein	IQ-DOMAIN	1-like
GSMUA_Achr8G09220_001	GSMUA_Achr8G09220_001	2.18074	1	2.60874	9.24026	21.6802	Ma08_g08900	probable	protein	S-acyltransferase	7
GSMUA_Achr10G00650_001	GSMUA_Achr10G00650_001	2.18043	1	2.2851	187.367	347.843	Ma10_g05790	fructose-1
GSMUA_Achr8G25050_001	GSMUA_Achr8G25050_001	2.18036	1	3.17529	11.2792	41.4475	Ma08_g25810	probable	indole-3-acetic	acid-amido	synthetase	GH3.5	Ma08_g25810	probable	indole-3-acetic	acid-amido	synthetase	GH3.5	Ma08_g25810	probable	indole-3-acetic	acid-amido	synthetase	GH3.5	Ma08_g25810	probable	indole-3-acetic	acid-amido	synthetase	GH3.5	Ma08_g25810	probable	indole-3-acetic	acid-amido	synthetase	GH3.5
GSMUA_Achr11G04410_001	GSMUA_Achr11G04410_001	2.17874	1	3.56855	1.02805	5.21691	Ma11_g04120	aspartic	proteinase	nepenthesin-1
GSMUA_Achr1G25270_001	GSMUA_Achr1G25270_001	2.17828	1	2.47134	19.7534	41.889	Ma01_g17110	uncharacterized	LOC103997384
GSMUA_AchrUn_randomG18990_001	GSMUA_AchrUn_randomG18990_001	2.17746	1	2.29298	161.103	300.756	Ma06_g24480	uroporphyrinogen	decarboxylase
GSMUA_Achr10G00390_001	GSMUA_Achr10G00390_001	2.17655	1	2.59664	4.57064	10.6297	Ma10_g05070	uncharacterized	LOC103999621	Ma10_g05070	uncharacterized	LOC103999621	Ma10_g05080	endoplasmic	reticulum-Golgi	intermediate	compartment	protein	3-like
GSMUA_Achr11G10520_001	GSMUA_Achr11G10520_001	2.17561	1	3.95893	0.708492	6.0748	Ma06_g00940	protein	LURP-one-related	8-like
GSMUA_Achr7G04580_001	GSMUA_Achr7G04580_001	2.17561	1	3.95893	0.275013	2.35803	Ma07_g04670	probable	pectate	lyase	8
GSMUA_Achr8G06280_001	GSMUA_Achr8G06280_001	2.17561	1	3.95893	1.74062	14.9245	Ma08_g06120	chloroplast	stem-loop	binding	protein	of	41	kDa	b	Ma08_g06130	protein	PELOTA	1	Ma08_g06130	protein	PELOTA	1
GSMUA_Achr3G13370_001	GSMUA_Achr3G13370_001	2.17458	1	2.30775	131.858	248.744	Ma03_g13000	homeobox	protein	knotted-1-like	13
GSMUA_Achr11G03170_001	GSMUA_Achr11G03170_001	2.1714	1	2.43269	28.198	58.1585	Ma11_g03060	post-GPI	attachment	to	proteins	factor	3
GSMUA_Achr6G12830_001	GSMUA_Achr6G12830_001	2.17136	1	2.51251	14.1071	30.8353	Ma06_g14310	GDP-L-galactose	phosphorylase	2-like
GSMUA_Achr1G26100_001	GSMUA_Achr1G26100_001	2.16995	1	2.38385	20.3477	40.5213	Ma01_g20000	probable	E3	ubiquitin	ligase	SUD1
GSMUA_Achr5G07140_001	GSMUA_Achr5G07140_001	2.16846	1	2.61774	7.17278	16.954	Ma05_g06920	protein	spotted	leaf	11-like
GSMUA_Achr8G20590_001	GSMUA_Achr8G20590_001	2.16792	1	2.93384	3.67968	11.1494	Ma08_g20400	uncharacterized	LOC103995119	Ma08_g20400	uncharacterized	LOC103995119	Ma08_g20400	uncharacterized	LOC103995119
GSMUA_Achr3G09690_001	GSMUA_Achr3G09690_001	2.16698	1	2.74176	5.35222	13.9091	Ma03_g09500	uncharacterized	LOC103977779	Ma03_g09500	uncharacterized	LOC103977779
GSMUA_Achr2G07110_001	GSMUA_Achr2G07110_001	2.1663	1	2.48414	7.37167	15.7849	Ma02_g09030	DNA	polymerase	V
GSMUA_Achr9G01470_001	GSMUA_Achr9G01470_001	2.1657	1	2.22081	1063.88	1888.3	Ma09_g01450	chlorophyll	a-b	binding	protein	7	Ma09_g01450	chlorophyll	a-b	binding	protein	7
GSMUA_Achr10G28670_001	GSMUA_Achr10G28670_001	2.16465	1	2.45719	29.0273	60.9522	Ma10_g28660	U1	small	nuclear	ribonucleoprotein	70	kDa-like
GSMUA_Achr11G09290_001	GSMUA_Achr11G09290_001	2.16418	1	2.38335	60.1041	119.666	Ma11_g08880	Putative	Protein	TIFY	10B	Ma11_g08890	Putative	Probable	polygalacturonase
GSMUA_Achr10G02790_001	GSMUA_Achr10G02790_001	2.16256	1	2.4351	25.882	53.4877	Ma10_g00030	endoplasmic	reticulum-Golgi	intermediate	compartment	protein	3-like
GSMUA_Achr1G25290_001	GSMUA_Achr1G25290_001	2.16253	1	2.78394	5.20733	13.9914	Ma01_g17080	bidirectional	sugar	transporter	SWEET2a-like	Ma01_g17080	bidirectional	sugar	transporter	SWEET2a-like
GSMUA_Achr9G24210_001	GSMUA_Achr9G24210_001	2.16237	1	2.56353	14.9369	33.9148	Ma09_g24660	uncharacterized	LOC103998833	Ma09_g24660	uncharacterized	LOC103998833
GSMUA_Achr11G16530_001	GSMUA_Achr11G16530_001	2.16149	1	2.94578	4.20169	12.8666	Ma11_g15090	cytokinin	riboside	5'-monophosphate	phosphoribohydrolase	LOG1-like
GSMUA_Achr9G02250_001	GSMUA_Achr9G02250_001	2.16125	1	2.82107	5.06214	14.0087	Ma09_g02190	cycloeucalenol	cycloisomerase-like
GSMUA_Achr2G04570_001	GSMUA_Achr2G04570_001	2.16056	1	2.40504	23.9167	48.3687	Ma02_g06530	two-component	response	regulator-like	PRR1
GSMUA_Achr4G18740_001	GSMUA_Achr4G18740_001	2.1597	1	2.39095	44.5231	89.1377	Ma04_g19200	cinnamoyl-CoA	reductase	1
GSMUA_Achr6G09310_001	GSMUA_Achr6G09310_001	2.15887	1	2.70259	1.3682	3.45156	Ma06_g10860	calpain-type	cysteine	protease	ADL1
GSMUA_Achr10G25740_001	GSMUA_Achr10G25740_001	2.15872	1	3.15539	1.93875	7.02533	Ma10_g25700	thioredoxin-like	2018-02-01
GSMUA_Achr2G07980_001	GSMUA_Achr2G07980_001	2.15867	1	2.68591	36.0486	89.7832
GSMUA_Achr9G15200_001	GSMUA_Achr9G15200_001	2.1577	1	2.7708	3.64433	9.69507	Ma09_g14610	uncharacterized	LOC103997985	Ma09_g14610	uncharacterized	LOC103997985
GSMUA_Achr10G28980_001	GSMUA_Achr10G28980_001	2.15656	1	2.55569	9.25804	20.9041	Ma10_g28990	C-type	lectin	receptor-like	tyrosine-protein	kinase	At1g52310	Ma10_g28990	C-type	lectin	receptor-like	tyrosine-protein	kinase	At1g52310
GSMUA_Achr3G25810_001	GSMUA_Achr3G25810_001	2.15535	1	2.80521	2.94167	8.04293	Ma03_g27030	pentatricopeptide	repeat-containing	protein	At3g49730-like
GSMUA_AchrUn_randomG24260_001	GSMUA_AchrUn_randomG24260_001	2.15422	1	2.95893	18.4371	57.1231	Ma00_g05330	uncharacterized	LOC103975022
GSMUA_Achr5G05370_001	GSMUA_Achr5G05370_001	2.1534	1	2.35917	30.9737	60.6244	Ma05_g05100	cyclin-dependent	kinase	C-2
GSMUA_Achr6G32200_001	GSMUA_Achr6G32200_001	2.15208	1	3.08801	1.96239	6.7489	Ma06_g33840	geranylgeranyl	diphosphate	reductase
GSMUA_Achr10G00680_001	GSMUA_Achr10G00680_001	2.15145	1	5.07823	0	1.96248	Ma10_g05760	nematode	resistance	protein-like	HSPRO2
GSMUA_Achr11G13610_001	GSMUA_Achr11G13610_001	2.15145	1	5.07823	0	9.08936	Ma11_g12120	Hypothetical	protein
GSMUA_Achr11G26392_001	GSMUA_Achr11G26392_001	2.15145	1	5.07823	0	31.5911
GSMUA_Achr3G02220_001	GSMUA_Achr3G02220_001	2.15145	1	5.07823	0	2.29042	Ma03_g02100	probable	protein	phosphatase	2C	78
GSMUA_Achr3G20202_001	GSMUA_Achr3G20202_001	2.15145	1	5.07823	0	35.9787
GSMUA_Achr4G25980_001	GSMUA_Achr4G25980_001	2.15145	1	4.07823	0.113702	1.39272	Ma04_g32530	beta-galactosidase	15-like	Ma04_g32540	beta-galactosidase	1-like
GSMUA_Achr6G08030_001	GSMUA_Achr6G08030_001	2.15145	1	4.07823	0.321895	3.94287	Ma06_g09660	uncharacterized	LOC103988287
GSMUA_Achr7G17110_001	GSMUA_Achr7G17110_001	2.15145	1	5.07823	0	3.12858	Ma07_g17340	Putative	uncharacterized	protein
GSMUA_Achr7G20420_001	GSMUA_Achr7G20420_001	2.15145	1	5.07823	0	2.33375	Ma07_g21980	anthranilate	O-methyltransferase	3-like
GSMUA_Achr9G05410_001	GSMUA_Achr9G05410_001	2.15145	1	4.07823	0.299979	3.67442	Ma09_g05280	ribosome	biogenesis	ATPase	RIX7-like	Ma09_g05280	ribosome	biogenesis	ATPase	RIX7-like	Ma09_g05280	ribosome	biogenesis	ATPase	RIX7-like
GSMUA_AchrUn_randomG25130_001	GSMUA_AchrUn_randomG25130_001	2.15145	1	5.07823	0	5.5709	Ma05_g10570	Predicted	protein
GSMUA_Achr11G12780_001	GSMUA_Achr11G12780_001	2.15144	1	2.63344	37.1619	88.9697	Ma11_g09610	angio-associated	migratory	cell	protein
GSMUA_Achr5G10250_001	GSMUA_Achr5G10250_001	2.14907	1	3.49326	1.42775	6.77675	Ma05_g10000	MADS-box	transcription	factor	50-like	Ma05_g10000	MADS-box	transcription	factor	50-like
GSMUA_Achr4G28600_001	GSMUA_Achr4G28600_001	2.14735	1	2.68591	4.24946	10.5919	Ma04_g35140	uncharacterized	LOC103982479	Ma04_g35140	uncharacterized	LOC103982479
GSMUA_Achr11G24330_001	GSMUA_Achr11G24330_001	2.14528	1	2.97349	2.95783	9.28402	Ma11_g22650	uncharacterized	LOC103972656
GSMUA_Achr2G11260_001	GSMUA_Achr2G11260_001	2.14469	1	2.67787	10.8834	26.9651	Ma02_g13170	eukaryotic	translation	initiation	factor	3	subunit	A-like
GSMUA_Achr5G13330_001	GSMUA_Achr5G13330_001	2.14316	1	3.65553	0.71207	4.01217	Ma05_g13250	UDP-glycosyltransferase	86A2-like
GSMUA_AchrUn_randomG09230_001	GSMUA_AchrUn_randomG09230_001	2.14316	1	3.65553	2.03743	11.4799	Ma00_g00400	SNF1-related	protein	kinase	catalytic	subunit	alpha	KIN10-like
GSMUA_Achr8G00810_001	GSMUA_Achr8G00810_001	2.1419	1	2.54152	49.1688	109.932
GSMUA_Achr10G28800_001	GSMUA_Achr10G28800_001	2.14013	1	2.47167	14.9255	31.6989	Ma10_g28800	ornithine	aminotransferase
GSMUA_Achr6G16850_001	GSMUA_Achr6G16850_001	2.13931	1	2.35968	45.0983	88.3285	Ma06_g18320	casein	kinase	II	subunit	alpha-like	Ma06_g18320	casein	kinase	II	subunit	alpha-like
GSMUA_Achr11G22050_001	GSMUA_Achr11G22050_001	2.13321	1	2.17555	907.927	1561.64	Ma11_g20430	ruBisCO	large	subunit-binding	protein	subunit	alpha
GSMUA_Achr5G13670_001	GSMUA_Achr5G13670_001	2.13099	1	2.78212	3.065	8.24605	Ma05_g13650	probable	methyltransferase	PMT15
GSMUA_Achr1G13350_001	GSMUA_Achr1G13350_001	2.13016	1	3.20947	0.908015	3.43778	Ma01_g06860	uncharacterized	LOC103986912
GSMUA_Achr1G21340_001	GSMUA_Achr1G21340_001	2.12941	1	3.57899	1.20162	6.25539	Ma01_g14690	phosphatidylinositol	4-phosphate	5-kinase	1-like
GSMUA_Achr3G21370_001	GSMUA_Achr3G21370_001	2.12941	1	3.57899	1.06274	5.5324	Ma03_g22320	cell	division	cycle	20.1
GSMUA_Achr4G13710_001	GSMUA_Achr4G13710_001	2.12941	1	3.57899	6.50723	33.8753
GSMUA_Achr9G21900_001	GSMUA_Achr9G21900_001	2.12934	1	2.41939	14.0479	28.7308	Ma09_g22410	calcium	permeable	stress-gated	cation	channel	1-like
GSMUA_Achr3G05830_001	GSMUA_Achr3G05830_001	2.12731	1	2.91371	12.9481	38.7689	Ma03_g05760	uncharacterized	LOC103977435
GSMUA_Achr10G09250_001	GSMUA_Achr10G09250_001	2.12675	1	2.35952	39.5496	77.4736	Ma10_g10250	B2	protein-like
GSMUA_Achr10G07330_001	GSMUA_Achr10G07330_001	2.12664	1	3.43007	1.22246	5.49039	Ma10_g08430	Rop	guanine	nucleotide	exchange	factor	1
GSMUA_Achr1G00380_001	GSMUA_Achr1G00380_001	2.12513	1	2.69513	3.99623	10.0476	Ma04_g21260	uncharacterized	LOC103969781	Ma04_g21260	uncharacterized	LOC103969781	Ma04_g21260	uncharacterized	LOC103969781
GSMUA_Achr4G18510_001	GSMUA_Achr4G18510_001	2.12113	1	2.42194	15.9631	32.7163	Ma04_g18980	WEB	family	protein	At5g55860-like
GSMUA_Achr9G05630_001	GSMUA_Achr9G05630_001	2.12079	1	2.55663	5.24154	11.8637	Ma09_g05470	probable	alpha	Ma09_g05470	probable	alpha
GSMUA_Achr10G22980_001	GSMUA_Achr10G22980_001	2.12005	1	2.20767	254.853	448.332	Ma10_g22900	Elongation	factor	1-alpha
GSMUA_Achr11G04110_001	GSMUA_Achr11G04110_001	2.11919	1	2.4	33.1264	66.8249	Ma11_g03880	membrane	steroid-binding	protein	2-like
GSMUA_Achr5G09280_001	GSMUA_Achr5G09280_001	2.11872	1	3.9083	0.730518	6.03995	Ma05_g08960	Hypothetical	protein
GSMUA_Achr5G20980_001	GSMUA_Achr5G20980_001	2.11872	1	3.9083	2.23794	18.5033
GSMUA_Achr7G27390_001	GSMUA_Achr7G27390_001	2.11872	1	3.9083	0.201318	1.66451	Ma07_g28700	long	chain	acyl-CoA	synthetase	2
GSMUA_Achr7G15650_001	GSMUA_Achr7G15650_001	2.11837	1	2.41383	48.106	98.0227	Ma07_g15570	Putative	Protein	TIFY	3B
GSMUA_Achr6G05720_001	GSMUA_Achr6G05720_001	2.11821	1	2.42192	37.5417	76.9476	Ma06_g07350	ubiquitin-conjugating	enzyme	E2	10-like
GSMUA_Achr11G02290_001	GSMUA_Achr11G02290_001	2.11738	1	2.27165	147.631	271.69	Ma11_g02180	uncharacterized	LOC103970212
GSMUA_Achr1G11960_001	GSMUA_Achr1G11960_001	2.1171	1	2.64616	4.54698	11.0154	Ma01_g05530	mitogen-activated	protein	kinase	10-like
GSMUA_Achr4G06490_001	GSMUA_Achr4G06490_001	2.1166	1	2.16265	1683.19	2869.35	Ma04_g06490	Hypothetical	protein
GSMUA_Achr2G09740_001	GSMUA_Achr2G09740_001	2.11474	1	2.47549	16.2681	34.6801	Ma02_g11560	26S	proteasome	non-ATPase	regulatory	subunit	13	homolog	B-like
GSMUA_Achr10G16250_001	GSMUA_Achr10G16250_001	2.11406	1	2.29889	43.5712	81.7545	Ma10_g16300	ATP-dependent	Clp	protease	ATP-binding	subunit	clpX-like
GSMUA_Achr8G00060_001	GSMUA_Achr8G00060_001	2.11212	1	2.51276	8.91933	19.547	Ma08_g00090	shaggy-related	protein	kinase	alpha-like	Ma08_g00090	shaggy-related	protein	kinase	alpha-like
GSMUA_Achr1G25570_001	GSMUA_Achr1G25570_001	2.11203	1	2.4249	54.815	112.619	Ma01_g16810	Glutathione	S-transferase
GSMUA_Achr10G24020_001	GSMUA_Achr10G24020_001	2.11136	1	2.28965	79.7431	148.653	Ma10_g23900	grpE	protein	homolog	Ma10_g23910	phospholipase	D	alpha	1-like
GSMUA_Achr3G31440_001	GSMUA_Achr3G31440_001	2.1106	1	2.86345	3.3569	9.66285	Ma03_g32640	rab3	GTPase-activating	protein	non-catalytic	subunit
GSMUA_Achr11G10020_001	GSMUA_Achr11G10020_001	2.11056	1	2.14954	1083.43	1830.18	Ma06_g00390	heat	shock	protein	81-1-like
GSMUA_Achr6G26010_001	GSMUA_Achr6G26010_001	2.10975	1	2.54893	8.75287	19.7084	Ma06_g27770	MACPF	domain-containing	protein	CAD1-like
GSMUA_Achr8G29120_001	GSMUA_Achr8G29120_001	2.10935	1	2.45513	13.3127	27.9645	Ma08_g29630	zinc	finger	BED	domain-containing	protein	RICESLEEPER	2-like	Ma08_g29630	zinc	finger	BED	domain-containing	protein	RICESLEEPER	2-like
GSMUA_Achr11G04910_001	GSMUA_Achr11G04910_001	2.10875	1	2.34275	31.2243	60.4589	Ma11_g04670	glucose-6-phosphate	1-dehydrogenase	4
GSMUA_Achr11G06270_001	GSMUA_Achr11G06270_001	2.10841	1	2.35401	21.4312	41.834	Ma11_g06010	ruBisCO	large	subunit-binding	protein	subunit	beta
GSMUA_Achr1G09760_001	GSMUA_Achr1G09760_001	2.10791	1	2.51323	7.34574	16.1071	Ma01_g00450	protein	unc-50	homolog
GSMUA_Achr1G19590_001	GSMUA_Achr1G19590_001	2.1057	1	2.57805	57.5874	132.564	Ma01_g12820	zinc	finger	A20	and	AN1	domain-containing	stress-associated	protein	8-like	Ma01_g12820	zinc	finger	A20	and	AN1	domain-containing	stress-associated	protein	8-like
GSMUA_Achr5G19990_001	GSMUA_Achr5G19990_001	2.10531	1	2.81519	2.55739	7.08224	Ma05_g22380	exonuclease	mut-7	homolog	Ma05_g22380	exonuclease	mut-7	homolog
GSMUA_Achr4G09160_001	GSMUA_Achr4G09160_001	2.10414	1	2.34546	28.7799	55.8402	Ma04_g09130	casein	kinase	I-like	Ma04_g09130	casein	kinase	I-like	Ma04_g09130	casein	kinase	I-like
GSMUA_Achr2G12470_001	GSMUA_Achr2G12470_001	2.10411	1	2.40172	17.0886	34.5307	Ma02_g14310	uncharacterized	LOC103975716
GSMUA_Achr4G31580_001	GSMUA_Achr4G31580_001	2.10284	1	3.40837	3.39281	15.0072	Ma04_g38130	probable	kinetochore	protein	NUF2
GSMUA_Achr10G15430_001	GSMUA_Achr10G15430_001	2.1001	1	2.9083	1.49304	4.46447	Ma10_g15490	BTB/POZ	domain-containing	protein	At3g44820	Ma10_g15490	BTB/POZ	domain-containing	protein	At3g44820	Ma10_g15490	BTB/POZ	domain-containing	protein	At3g44820	Ma10_g15490	BTB/POZ	domain-containing	protein	At3g44820	Ma10_g15490	BTB/POZ	domain-containing	protein	At3g44820	Ma10_g15490	BTB/POZ	domain-containing	protein	At3g44820	Ma10_g15490	BTB/POZ	domain-containing	protein	At3g44820
GSMUA_Achr9G03550_001	GSMUA_Achr9G03550_001	2.09979	1	2.57612	8.03107	18.4664	Ma09_g03570	mitochondrial	uncoupling	protein	1-like
GSMUA_Achr7G16370_001	GSMUA_Achr7G16370_001	2.09879	1	2.47018	23.5785	50.1	Ma07_g16020	Putative	Zinc	finger	protein	CONSTANS-LIKE	3
GSMUA_Achr7G02160_001	GSMUA_Achr7G02160_001	2.09844	1	3.55098	0.82773	4.22451	Ma07_g02130	endoglucanase	7-like	Ma07_g02130	endoglucanase	7-like
GSMUA_Achr1G19380_001	GSMUA_Achr1G19380_001	2.09652	1	2.22358	289.218	514.624	Ma01_g12610	C2	and	GRAM	domain-containing	protein	At1g03370-like
GSMUA_Achr4G15070_001	GSMUA_Achr4G15070_001	2.09417	1	2.77988	4.17295	11.2451	Ma04_g15090	nudix	hydrolase	15
GSMUA_Achr4G05580_001	GSMUA_Achr4G05580_001	2.09416	1	2.98847	3.15313	10.0694	Ma04_g05610	probable	polygalacturonase	Ma04_g05610	probable	polygalacturonase
GSMUA_Achr5G05580_001	GSMUA_Achr5G05580_001	2.09333	1	2.9527	2.69065	8.34926	Ma05_g05320	peptidyl-prolyl	cis-trans	isomerase	CYP40-like	Ma05_g05320	peptidyl-prolyl	cis-trans	isomerase	CYP40-like	Ma05_g05320	peptidyl-prolyl	cis-trans	isomerase	CYP40-like
GSMUA_Achr7G14500_001	GSMUA_Achr7G14500_001	2.09333	1	2.9527	4.46171	13.845	Ma07_g14420	plasma	membrane-associated	cation-binding	protein	1
GSMUA_Achr6G36530_001	GSMUA_Achr6G36530_001	2.09181	1	3.09399	1.11016	3.85284	Ma06_g38440	U-box	domain-containing	protein	3-like	Ma06_g38440	U-box	domain-containing	protein	3-like
GSMUA_Achr7G19040_001	GSMUA_Achr7G19040_001	2.09181	1	3.09399	2.35638	8.17789	Ma07_g20430	cyclin-D3-1-like
GSMUA_AchrUn_randomG03760_001	GSMUA_AchrUn_randomG03760_001	2.09156	1	2.5928	7.31732	17.0472	Ma10_g00330	reticulocalbin-2-like
GSMUA_Achr9G07180_001	GSMUA_Achr9G07180_001	2.09126	1	2.37202	20.0449	39.657	Ma09_g06930	zinc	finger	CCCH	domain-containing	protein	ZFN-like	Ma09_g06930	zinc	finger	CCCH	domain-containing	protein	ZFN-like	Ma09_g06930	zinc	finger	CCCH	domain-containing	protein	ZFN-like	Ma09_g06930	zinc	finger	CCCH	domain-containing	protein	ZFN-like
GSMUA_Achr5G09290_001	GSMUA_Achr5G09290_001	2.09068	1	2.67613	11.9521	29.6867	Ma05_g08970	uncharacterized	LOC103984739
GSMUA_Achr10G08650_001	GSMUA_Achr10G08650_001	2.08967	1	3.77337	1.82315	12.2824	Ma10_g09680	light-inducible	protein	CPRF2-like
GSMUA_Achr11G18420_001	GSMUA_Achr11G18420_001	2.08967	1	3.77337	0.873905	5.88743	Ma11_g16910	uncharacterized	LOC103972561	Ma11_g16920	uncharacterized	LOC103971789	Ma11_g16920	uncharacterized	LOC103971789
GSMUA_Achr4G02580_001	GSMUA_Achr4G02580_001	2.08967	1	3.77337	0.606553	4.0863	Ma04_g02610	proline	and	serine-rich	protein	1-like
GSMUA_AchrUn_randomG23070_001	GSMUA_AchrUn_randomG23070_001	2.08967	1	3.77337	0.337835	2.27597	Ma05_g19750	protein	SCAI-like	Ma05_g19750	protein	SCAI-like
GSMUA_Achr4G02490_001	GSMUA_Achr4G02490_001	2.08892	1	2.34851	73.5295	143.033	Ma04_g02540	ubiquitin-conjugating	enzyme	E2	28-like	Ma04_g02540	ubiquitin-conjugating	enzyme	E2	28-like	Ma04_g02540	ubiquitin-conjugating	enzyme	E2	28-like
GSMUA_Achr6G08570_001	GSMUA_Achr6G08570_001	2.08856	1	2.23171	107.154	191.782	Ma06_g10150	ADP-ribosylation	factor	1-like
GSMUA_Achr8G01520_001	GSMUA_Achr8G01520_001	2.0884	1	2.18881	745.71	1294.93	Ma08_g01400	polyubiquitin	Ma08_g01400	polyubiquitin
GSMUA_Achr3G02160_001	GSMUA_Achr3G02160_001	2.08834	1	2.92037	1.92587	5.82376	Ma03_g02050	probable	inactive	receptor	kinase	At1g48480
GSMUA_Achr7G07730_001	GSMUA_Achr7G07730_001	2.08834	1	2.92037	1.9673	5.94904	Ma07_g07680	uncharacterized	LOC103990357
GSMUA_Achr4G27570_001	GSMUA_Achr4G27570_001	2.08792	1	2.50107	23.2992	50.6751	Ma04_g34120	protein	PAM68
GSMUA_Achr7G08030_001	GSMUA_Achr7G08030_001	2.0873	1	3.0283	4.29579	14.1666	Ma07_g08000	CASP-like	protein	OsI_39078	Ma07_g08010	oxygen-evolving	enhancer	protein	2
GSMUA_Achr6G03610_001	GSMUA_Achr6G03610_001	2.08529	1	2.68591	3.12358	7.82092	Ma06_g05210	Putative	ZOS4-07	-	C2H2	zinc	finger	protein
GSMUA_Achr1G18760_001	GSMUA_Achr1G18760_001	2.08498	1	2.74892	2.51435	6.6159	Ma01_g12040	homeobox-leucine	zipper	protein	ROC5-like	Ma01_g12040	homeobox-leucine	zipper	protein	ROC5-like	Ma01_g12040	homeobox-leucine	zipper	protein	ROC5-like	Ma01_g12040	homeobox-leucine	zipper	protein	ROC5-like	Ma01_g12040	homeobox-leucine	zipper	protein	ROC5-like
GSMUA_Achr6G02440_001	GSMUA_Achr6G02440_001	2.08395	1	2.64938	6.05573	14.7402	Ma06_g04130	uncharacterized	LOC103986774	Ma06_g04130	uncharacterized	LOC103986774	Ma06_g04130	uncharacterized	LOC103986774
GSMUA_Achr8G20880_001	GSMUA_Achr8G20880_001	2.08395	1	2.64938	5.83303	14.1981	Ma08_g21690	uncharacterized	LOC103995444
GSMUA_Achr6G16630_001	GSMUA_Achr6G16630_001	2.08084	1	2.37997	16.0387	31.9243	Ma06_g18120	uncharacterized	LOC103987995
GSMUA_Achr10G09520_001	GSMUA_Achr10G09520_001	2.07996	1	2.52326	9.87421	21.843	Ma10_g10560	uncharacterized	LOC104000300
GSMUA_Achr8G01380_001	GSMUA_Achr8G01380_001	2.07928	1	2.39845	22.1757	44.739	Ma08_g01280	F-box/kelch-repeat	protein	SKIP11-like
GSMUA_Achr6G35670_001	GSMUA_Achr6G35670_001	2.07873	1	2.22909	58.3684	104.287	Ma06_g37540	uncharacterized	LOC103990030
GSMUA_Achr6G17900_001	GSMUA_Achr6G17900_001	2.07842	1	2.10626	2888.31	4734.72	Ma06_g19280	fructose-bisphosphate	aldolase
GSMUA_Achr6G34450_001	GSMUA_Achr6G34450_001	2.07747	1	2.32578	16.2464	31.0994	Ma06_g36380	probable	LRR	receptor-like	serine/threonine-protein	kinase	At1g67720
GSMUA_Achr8G11020_001	GSMUA_Achr8G11020_001	2.07554	1	2.25773	61.9942	113.042	Ma08_g10800	DnaJ	protein	homolog
GSMUA_Achr4G20410_001	GSMUA_Achr4G20410_001	2.07529	1	2.23654	65.5534	117.749	Ma04_g27030	Chaperone	protein	dnaJ
GSMUA_Achr3G17720_001	GSMUA_Achr3G17720_001	2.07499	1	2.37428	7.74816	15.3615	Ma03_g18820	ABC	transporter	B	family	member	20-like	Ma03_g18820	ABC	transporter	B	family	member	20-like
GSMUA_AchrUn_randomG10600_001	GSMUA_AchrUn_randomG10600_001	2.07479	1	2.26962	133.661	245.795	Ma09_g19250	photosystem	I	reaction	center	subunit	IV
GSMUA_Achr5G27590_001	GSMUA_Achr5G27590_001	2.07411	1	2.36728	54.1162	106.75	Ma05_g29960	calmodulin
GSMUA_AchrUn_randomG09320_001	GSMUA_AchrUn_randomG09320_001	2.07397	1	2.33274	30.9419	59.5325	Ma00_g03900	acyl-CoA-binding	domain-containing	protein	3-like	Ma00_g03900	acyl-CoA-binding	domain-containing	protein	3-like	Ma00_g03900	acyl-CoA-binding	domain-containing	protein	3-like
GSMUA_Achr7G02200_001	GSMUA_Achr7G02200_001	2.07355	1	3.5928	1.13702	6.12799	Ma07_g02150	probable	tyrosine-protein	phosphatase	At1g05000
GSMUA_Achr11G19710_001	GSMUA_Achr11G19710_001	2.07301	1	2.93384	2.26429	6.9338	Ma11_g18130	MATE	efflux	family	protein	2	Ma11_g18140	probable	WRKY	transcription	factor	26	Ma11_g18140	probable	WRKY	transcription	factor	26
GSMUA_Achr11G26120_001	GSMUA_Achr11G26120_001	2.07301	1	2.93384	2.07745	6.36166	Ma11_g24470	putative	glycosyltransferase	5
GSMUA_Achr8G04680_001	GSMUA_Achr8G04680_001	2.07292	1	2.96884	2.62481	8.26745	Ma08_g04570	uncharacterized	LOC103993847	Ma08_g04570	uncharacterized	LOC103993847
GSMUA_Achr9G14680_001	GSMUA_Achr9G14680_001	2.07171	1	2.17562	110.464	190.081	Ma09_g14110	delta-aminolevulinic	acid	dehydratase
GSMUA_Achr10G06802_001	GSMUA_Achr10G06802_001	2.07114	1	5.00784	0	30.0115
GSMUA_Achr11G18600_001	GSMUA_Achr11G18600_001	2.07114	1	4.00784	0.361513	4.20674	Ma11_g17070	pentatricopeptide	repeat-containing	protein	At1g61870
GSMUA_Achr2G07150_001	GSMUA_Achr2G07150_001	2.07114	1	4.00784	0.424668	4.94165	Ma02_g09060	Hypothetical	protein
GSMUA_Achr3G01710_001	GSMUA_Achr3G01710_001	2.07114	1	5.00784	0	2.06802	Ma03_g01600	serine/threonine-protein	kinase	SAPK2-like
GSMUA_Achr4G26040_001	GSMUA_Achr4G26040_001	2.07114	1	5.00784	0	3.86941	Ma04_g32530	beta-galactosidase	15-like	Ma04_g32540	beta-galactosidase	1-like
GSMUA_Achr4G32740_001	GSMUA_Achr4G32740_001	2.07114	1	4.00784	0.321895	3.74573	Ma04_g39250	uncharacterized	LOC103982155
GSMUA_Achr5G13470_001	GSMUA_Achr5G13470_001	2.07114	1	5.00784	0	4.43413	Ma05_g13400	Putative	Zinc	finger	protein	CONSTANS-LIKE	2
GSMUA_Achr5G20320_001	GSMUA_Achr5G20320_001	2.07114	1	4.00784	1.10148	12.8174	Ma05_g22740	peroxidase	5	{ECO:0000250|UniProtKB:P22195}-like
GSMUA_Achr6G26020_001	GSMUA_Achr6G26020_001	2.07114	1	5.00784	0	5.61859	Ma06_g27780	cyclic	phosphodiesterase-like
GSMUA_Achr6G27260_001	GSMUA_Achr6G27260_001	2.07114	1	4.00784	0.810287	9.4289	Ma06_g29030	Putative	Protein	transport	protein	sec39
GSMUA_Achr7G18130_001	GSMUA_Achr7G18130_001	2.07114	1	5.00784	0	27.3438	Ma07_g19390	uncharacterized	LOC103992138	Ma07_g19390	uncharacterized	LOC103992138	Ma07_g19390	uncharacterized	LOC103992138
GSMUA_Achr8G17780_001	GSMUA_Achr8G17780_001	2.07114	1	4.00784	0.293729	3.41798	Ma08_g17490	acyltransferase-like	protein	At3g26840	Ma08_g17490	acyltransferase-like	protein	At3g26840	Ma08_g17490	acyltransferase-like	protein	At3g26840	Ma08_g17490	acyltransferase-like	protein	At3g26840	Ma08_g17490	acyltransferase-like	protein	At3g26840
GSMUA_Achr7G13970_001	GSMUA_Achr7G13970_001	2.06923	1	2.33732	24.4355	47.1754	Ma07_g13850	uncharacterized	LOC103991626
GSMUA_Achr1G14170_001	GSMUA_Achr1G14170_001	2.06863	1	2.32524	70.495	134.92	Ma01_g07690	minor	allergen	Alt	a	7-like	Ma01_g07690	minor	allergen	Alt	a	7-like	Ma01_g07690	minor	allergen	Alt	a	7-like
GSMUA_Achr8G16550_001	GSMUA_Achr8G16550_001	2.06715	1	3.46727	1.07042	5.05731	Ma08_g18890	uncharacterized	LOC103994786	Ma08_g18890	uncharacterized	LOC103994786	Ma08_g18900	probable	protein	S-acyltransferase	6
GSMUA_Achr7G12070_001	GSMUA_Achr7G12070_001	2.0668	1	3.52241	2.44491	12.2286	Ma07_g11850	uncharacterized	LOC103991458
GSMUA_Achr10G28330_001	GSMUA_Achr10G28330_001	2.0667	1	2.34513	27.8511	54.0774	Ma10_g28330	U1	small	nuclear	ribonucleoprotein	70	kDa-like
GSMUA_Achr5G11040_001	GSMUA_Achr5G11040_001	2.06637	1	2.46421	8.58463	18.1852	Ma05_g10790	U-box	domain-containing	protein	44-like
GSMUA_Achr9G14970_001	GSMUA_Achr9G14970_001	2.06504	1	3.00784	11.176	36.3297	Ma09_g14380	isoamylase	3	Ma09_g14380	isoamylase	3
GSMUA_Achr9G28000_001	GSMUA_Achr9G28000_001	2.06444	1	2.24255	40.66	73.3588	Ma09_g28670	cellulose	synthase-like	protein	E6	Ma09_g28670	cellulose	synthase-like	protein	E6
GSMUA_Achr1G14610_001	GSMUA_Achr1G14610_001	2.06285	1	2.22772	606.481	1082.79	Ma01_g08100	calcium	homeostasis	endoplasmic	reticulum	protein-like	Ma01_g08100	calcium	homeostasis	endoplasmic	reticulum	protein-like	Ma01_g08100	calcium	homeostasis	endoplasmic	reticulum	protein-like	Ma01_g08100	calcium	homeostasis	endoplasmic	reticulum	protein-like	Ma01_g08110	protein	translation	factor	SUI1	homolog
GSMUA_Achr10G29630_001	GSMUA_Achr10G29630_001	2.06131	1	2.65553	6.3373	15.5251	Ma10_g29630	uncharacterized	LOC103969565	Ma10_g29630	uncharacterized	LOC103969565	Ma10_g29630	uncharacterized	LOC103969565
GSMUA_Achr8G13480_001	GSMUA_Achr8G13480_001	2.06074	1	2.48768	7.23449	15.5986	Ma08_g13780	callose	synthase	3-like	Ma08_g13780	callose	synthase	3-like	Ma08_g13780	callose	synthase	3-like
GSMUA_Achr3G20410_001	GSMUA_Achr3G20410_001	2.05951	1	3.85583	0.22777	1.81347	Ma03_g21230	ABC	transporter	G	family	member	11-like
GSMUA_Achr3G22980_001	GSMUA_Achr3G22980_001	2.05951	1	3.85583	0.674593	5.37098	Ma03_g24150	protein	transport	protein	SEC7-like	Ma03_g24150	protein	transport	protein	SEC7-like	Ma03_g24150	protein	transport	protein	SEC7-like
GSMUA_AchrUn_randomG27130_001	GSMUA_AchrUn_randomG27130_001	2.05951	1	3.85583	0.939933	7.48357	Ma09_g01180	serine/threonine-protein	kinase	PBS1-like
GSMUA_Achr8G32450_001	GSMUA_Achr8G32450_001	2.05807	1	2.26386	40.2326	73.7055	Ma08_g32730	receptor	homology	region
GSMUA_Achr2G16850_001	GSMUA_Achr2G16850_001	2.05797	1	2.43798	13.2266	27.4903	Ma02_g18620	uncharacterized	GTP-binding	protein	At5g64813-like	Ma02_g18620	uncharacterized	GTP-binding	protein	At5g64813-like	Ma02_g18620	uncharacterized	GTP-binding	protein	At5g64813-like	Ma02_g18620	uncharacterized	GTP-binding	protein	At5g64813-like
GSMUA_Achr3G28160_001	GSMUA_Achr3G28160_001	2.05783	1	2.59493	4.28028	10.0092	Ma03_g29440	uncharacterized	LOC103979994	Ma03_g29440	uncharacterized	LOC103979994	Ma03_g29440	uncharacterized	LOC103979994
GSMUA_Achr11G18180_001	GSMUA_Achr11G18180_001	2.05745	1	2.29518	39.6729	74.3277	Ma11_g16710	protein	SUPPRESSOR	OF	FRI	4-like	Ma11_g16710	protein	SUPPRESSOR	OF	FRI	4-like
GSMUA_Achr8G23920_001	GSMUA_Achr8G23920_001	2.0562	1	2.4544	11.3846	23.9524	Ma08_g24670	zinc	finger	CCCH	domain-containing	protein	40-like
GSMUA_Achr4G18750_001	GSMUA_Achr4G18750_001	2.05599	1	2.62932	3.54966	8.52428	Ma04_g19210	probable	methyltransferase	PMT23
GSMUA_Achr8G08690_001	GSMUA_Achr8G08690_001	2.05305	1	2.30723	33.4801	63.2772	Ma08_g08440	oleoyl-acyl	carrier	protein	thioesterase	1	Ma08_g08440	oleoyl-acyl	carrier	protein	thioesterase	1
GSMUA_Achr7G12980_001	GSMUA_Achr7G12980_001	2.05217	1	3.64938	0.629419	3.66212	Ma07_g12800	probable	protein	phosphatase	2C	12
GSMUA_Achr9G10410_001	GSMUA_Achr9G10410_001	2.05217	1	3.64938	0.285984	1.66392	Ma09_g10020	ubiquitin	carboxyl-terminal	hydrolase	8-like	Ma09_g10020	ubiquitin	carboxyl-terminal	hydrolase	8-like
GSMUA_AchrUn_randomG10750_001	GSMUA_AchrUn_randomG10750_001	2.05217	1	3.64938	0.552902	3.21692	Ma02_g01870	paladin
GSMUA_Achr4G11700_001	GSMUA_Achr4G11700_001	2.05186	1	2.55045	3.1349	7.08908	Ma04_g11690	uncharacterized	LOC103981214	Ma04_g11690	uncharacterized	LOC103981214
GSMUA_Achr8G16490_001	GSMUA_Achr8G16490_001	2.05182	1	2.34473	20.4141	39.6422	Ma08_g18940	Putative	G3BP-like	protein
GSMUA_Achr10G25790_001	GSMUA_Achr10G25790_001	2.05161	1	2.14235	279.3	469.592	Ma10_g25760	uncharacterized	protein	At3g03773-like
GSMUA_Achr10G15090_001	GSMUA_Achr10G15090_001	2.05066	1	2.19531	134.375	234.508	Ma10_g15170	glutaredoxin	domain-containing	cysteine-rich	protein	CG12206
GSMUA_Achr4G00010_001	GSMUA_Achr4G00010_001	2.04997	1	2.25797	49.1078	89.6012	Ma04_g00020	E3	ubiquitin-protein	ligase	At3g02290-like	Ma04_g00020	E3	ubiquitin-protein	ligase	At3g02290-like	Ma04_g00020	E3	ubiquitin-protein	ligase	At3g02290-like
GSMUA_AchrUn_randomG22140_001	GSMUA_AchrUn_randomG22140_001	2.04995	1	2.10564	1279.51	2096.76	Ma07_g28400	Hypothetical	protein
GSMUA_Achr5G25550_001	GSMUA_Achr5G25550_001	2.04966	1	2.68591	4.51891	11.3471	Ma05_g27850	uncharacterized	LOC103986416	Ma05_g27850	uncharacterized	LOC103986416
GSMUA_Achr3G05890_001	GSMUA_Achr3G05890_001	2.04956	1	2.33138	21.268	40.906	Ma03_g05820	3-oxoacyl-[acyl-carrier-protein]	synthase	I
GSMUA_Achr9G04010_001	GSMUA_Achr9G04010_001	2.04955	1	2.42435	15.2294	31.3472	Ma09_g04000	uncharacterized	LOC103996910
GSMUA_Achr9G07010_001	GSMUA_Achr9G07010_001	2.04879	1	2.63633	6.15975	14.8805	Ma09_g06770	cinnamoyl-CoA	reductase	2-like
GSMUA_Achr5G18390_001	GSMUA_Achr5G18390_001	2.04593	1	2.31722	18.9756	36.1292	Ma05_g20730	transcription	factor	PIF3-like	Ma05_g20730	transcription	factor	PIF3-like	Ma05_g20730	transcription	factor	PIF3-like
GSMUA_Achr9G27320_001	GSMUA_Achr9G27320_001	2.04585	1	2.13963	306.129	513.743	Ma09_g27930	activator	of	90	kDa	heat	shock	protein	ATPase	homolog
GSMUA_Achr11G21060_001	GSMUA_Achr11G21060_001	2.04541	1	2.24779	112.037	202.958	Ma11_g19430	peroxisomal	membrane	protein	2018-04-11
GSMUA_Achr6G25740_001	GSMUA_Achr6G25740_001	2.04253	1	2.17444	227.916	391.979	Ma06_g27530	Abscisic	stress-ripening	protein	3
GSMUA_Achr2G09310_001	GSMUA_Achr2G09310_001	2.04244	1	2.98708	2.99488	9.59432	Ma02_g11180	probable	serine	acetyltransferase	1
GSMUA_Achr8G31160_001	GSMUA_Achr8G31160_001	2.04182	1	2.30865	17.9224	33.9176	Ma08_g31570	probable	Xaa-Pro	aminopeptidase	P	Ma08_g31570	probable	Xaa-Pro	aminopeptidase	P
GSMUA_Achr7G23250_001	GSMUA_Achr7G23250_001	2.04167	1	2.74249	5.20045	13.669	Ma07_g24710	NAC	domain-containing	protein	48
GSMUA_Achr1G19480_001	GSMUA_Achr1G19480_001	2.04132	1	3.7303	0.495281	3.23556	Ma01_g12710	protein	ASPARTIC	PROTEASE	IN	GUARD	CELL	2-like
GSMUA_Achr1G21030_001	GSMUA_Achr1G21030_001	2.04094	1	2.27639	36.633	67.7387	Ma01_g14380	mannose-6-phosphate	isomerase	2-like
GSMUA_Achr1G14150_001	GSMUA_Achr1G14150_001	2.0408	1	2.43955	6.06895	12.6375	Ma01_g07670	serine/threonine-protein	kinase	EDR1-like
GSMUA_Achr9G04560_001	GSMUA_Achr9G04560_001	2.04035	1	2.19524	137.654	240.252	Ma09_g04500	ferritin-4
GSMUA_Achr4G01370_001	GSMUA_Achr4G01370_001	2.04011	1	2.28477	6.66357	12.3963	Ma04_g01290	Putative	Target	of	rapamycin
GSMUA_Achr8G32840_001	GSMUA_Achr8G32840_001	2.03811	1	2.25661	32.5197	59.2912	Ma08_g33140	tubby-like	F-box	protein	8
GSMUA_Achr10G22610_001	GSMUA_Achr10G22610_001	2.03787	1	3.4408	1.11392	5.16534	Ma10_g22580	scarecrow-like	protein	9
GSMUA_Achr6G26840_001	GSMUA_Achr6G26840_001	2.03787	1	3.4408	1.0023	4.64776	Ma06_g28540	uncharacterized	LOC103989173
GSMUA_Achr10G27920_001	GSMUA_Achr10G27920_001	2.03751	1	2.55501	6.45755	14.6661	Ma10_g27890	K(	)	efflux	antiporter	4-like
GSMUA_Achr6G21400_001	GSMUA_Achr6G21400_001	2.03702	1	2.33117	8.34068	16.0455	Ma06_g24910	ketol-acid	reductoisomerase	Ma06_g24920	uncharacterized	LOC103988692
GSMUA_Achr4G00510_001	GSMUA_Achr4G00510_001	2.03575	1	3.12331	0.806075	2.87231	Ma04_g00490	uncharacterized	LOC103980429	Ma04_g00490	uncharacterized	LOC103980429
GSMUA_Achr4G11110_001	GSMUA_Achr4G11110_001	2.03525	1	2.20438	104.43	183.461	Ma04_g11090	eukaryotic	translation	initiation	factor	NCBP-like
GSMUA_Achr10G19680_001	GSMUA_Achr10G19680_001	2.03406	1	2.35791	27.6301	54.2013	Ma10_g19660	uncharacterized	LOC103968704
GSMUA_Achr5G26830_001	GSMUA_Achr5G26830_001	2.03406	1	2.35791	19.7942	38.8297	Ma05_g29200	succinate-semialdehyde	dehydrogenase
GSMUA_Achr3G13320_001	GSMUA_Achr3G13320_001	2.03384	1	2.35104	13.9584	27.2454	Ma03_g12960	protein	S-acyltransferase	24-like
GSMUA_Achr7G16050_001	GSMUA_Achr7G16050_001	2.03305	1	2.27087	23.0958	42.5458	Ma07_g16420	probable	cyclic	nucleotide-gated	ion	channel	5	Ma07_g16420	probable	cyclic	nucleotide-gated	ion	channel	5
GSMUA_Achr10G07610_001	GSMUA_Achr10G07610_001	2.03237	1	2.45254	18.4958	38.9017	Ma10_g08680	zinc	finger	protein	CONSTANS-like	Ma10_g08680	zinc	finger	protein	CONSTANS-like
GSMUA_Achr7G17800_001	GSMUA_Achr7G17800_001	2.03193	1	2.17441	90.1813	155.113	Ma07_g19050	3-dehydroquinate	synthase
GSMUA_Achr7G13140_001	GSMUA_Achr7G13140_001	2.03122	1	2.33541	58.9829	113.838	Ma07_g12990	uncharacterized	LOC103991554
GSMUA_Achr3G08980_001	GSMUA_Achr3G08980_001	2.03019	1	2.40929	3.99266	8.13382	Ma03_g08860	uncharacterized	LOC103977716	Ma03_g08860	uncharacterized	LOC103977716	Ma03_g08860	uncharacterized	LOC103977716
GSMUA_Achr6G02060_001	GSMUA_Achr6G02060_001	2.03013	1	2.3262	33.9811	65.1495	Ma06_g03770	uncharacterized	LOC103986706	Ma06_g03770	uncharacterized	LOC103986706	Ma06_g03770	uncharacterized	LOC103986706	Ma06_g03770	uncharacterized	LOC103986706
GSMUA_Achr1G12290_001	GSMUA_Achr1G12290_001	2.02949	1	2.92877	8.36381	25.612
GSMUA_Achr5G26440_001	GSMUA_Achr5G26440_001	2.02835	1	2.49664	14.5184	31.5658	Ma05_g28820	minor	allergen	Alt	a	7-like
GSMUA_Achr1G12870_001	GSMUA_Achr1G12870_001	2.02776	1	2.32302	18.918	36.1893	Ma01_g06470	ATP	synthase	subunit	beta
GSMUA_Achr3G07920_001	GSMUA_Achr3G07920_001	2.02745	1	2.44282	13.0093	27.1713	Ma03_g07820	thermospermine	synthase	ACAULIS5	Ma03_g07820	thermospermine	synthase	ACAULIS5
GSMUA_Achr9G11030_001	GSMUA_Achr9G11030_001	2.02601	1	2.40341	19.673	39.9113	Ma09_g10640	vesicle-associated	membrane	protein	721-like
GSMUA_Achr1G24250_001	GSMUA_Achr1G24250_001	2.02185	1	2.09179	737.847	1197.66	Ma01_g18220	CBS	domain-containing	protein	CBSX1
GSMUA_Achr6G33640_001	GSMUA_Achr6G33640_001	2.02168	1	3.02986	3.01046	9.98697	Ma06_g35590	phosphomethylpyrimidine	synthase	Ma06_g35590	phosphomethylpyrimidine	synthase	Ma06_g35590	phosphomethylpyrimidine	synthase
GSMUA_Achr11G25740_001	GSMUA_Achr11G25740_001	2.01842	1	2.37907	21.3296	42.5172	Ma11_g24080	OTU	domain-containing	protein	6B-like
GSMUA_Achr10G19280_001	GSMUA_Achr10G19280_001	2.01727	1	2.46003	10.0216	21.2111	Ma10_g19300	uncharacterized	LOC103968669
GSMUA_Achr4G32520_001	GSMUA_Achr4G32520_001	2.01659	1	2.36244	8.75839	17.2482	Ma04_g39050	calcium-transporting	ATPase	1
GSMUA_Achr11G16990_001	GSMUA_Achr11G16990_001	2.01507	1	2.7303	1.61439	4.21284	Ma11_g15530	DNA	repair	helicase	UVH6
GSMUA_Achr2G13700_001	GSMUA_Achr2G13700_001	2.01491	1	2.47681	4.86172	10.4214	Ma02_g15540	alpha-1
GSMUA_Achr3G08860_001	GSMUA_Achr3G08860_001	2.01387	1	2.31667	17.5383	33.4096	Ma03_g08740	inactive	beta-amylase	9-like
GSMUA_Achr8G01130_001	GSMUA_Achr8G01130_001	2.01268	1	3.20376	5.43663	20.6438	Ma08_g01060	cyclin-dependent	kinase	G-2-like	Ma08_g01060	cyclin-dependent	kinase	G-2-like
GSMUA_Achr2G12670_001	GSMUA_Achr2G12670_001	2.01244	1	2.09098	559.535	907.766	Ma02_g14500	2-methyl-6-phytyl-1	Ma02_g14500	2-methyl-6-phytyl-1	Ma02_g14500	2-methyl-6-phytyl-1
GSMUA_Achr7G06540_001	GSMUA_Achr7G06540_001	2.01229	1	2.65058	2.14343	5.25095	Ma07_g06640	protein	IQ-DOMAIN	32-like
GSMUA_Achr10G13270_001	GSMUA_Achr10G13270_001	2.01219	1	2.54605	5.31963	12.0184	Ma10_g13450	DDB1-	and	CUL4-associated	factor	8	Ma10_g13450	DDB1-	and	CUL4-associated	factor	8
GSMUA_Achr4G15560_001	GSMUA_Achr4G15560_001	2.01116	1	2.28886	30.7343	57.3851	Ma04_g15560	protein	SGT1	homolog
GSMUA_Achr3G27430_001	GSMUA_Achr3G27430_001	2.01023	1	3.61191	0.546473	3.09584	Ma03_g28490	uncharacterized	LOC103978659	Ma03_g28490	uncharacterized	LOC103978659	Ma03_g28490	uncharacterized	LOC103978659	Ma03_g28490	uncharacterized	LOC103978659	Ma03_g28490	uncharacterized	LOC103978659	Ma03_g28490	uncharacterized	LOC103978659	Ma03_g28490	uncharacterized	LOC103978659
GSMUA_Achr5G29610_001	GSMUA_Achr5G29610_001	2.01023	1	3.61191	0.64823	3.67231	Ma05_g31970	CBL-interacting	serine/threonine-protein	kinase	14-like
GSMUA_Achr2G14000_001	GSMUA_Achr2G14000_001	2.00991	1	2.42841	9.3912	19.421	Ma02_g15850	protein	TRANSPARENT	TESTA	12-like
GSMUA_Achr3G08620_001	GSMUA_Achr3G08620_001	2.00909	1	2.69971	3.40227	8.66823	Ma03_g08520	rho	GTPase-activating	protein	7-like
GSMUA_Achr1G10070_001	GSMUA_Achr1G10070_001	2.00799	1	3.41383	1.2751	5.80122	Ma01_g00710	reticulon	domain	containing	protein
GSMUA_Achr7G17900_001	GSMUA_Achr7G17900_001	2.00728	1	2.9083	3.05551	9.22303	Ma07_g19180	mediator	of	RNA	polymerase	II	transcription	subunit	4
GSMUA_Achr5G27780_001	GSMUA_Achr5G27780_001	2.00669	1	2.30694	16.3966	31.0216	Ma05_g30150	uncharacterized	LOC103986215	Ma05_g30160	uncharacterized	protein	At1g04910-like
GSMUA_Achr11G25720_001	GSMUA_Achr11G25720_001	2.00664	1	2.68591	6.54596	16.4988	Ma11_g24060	NAC	domain-containing	protein	21/22
GSMUA_Achr6G05970_001	GSMUA_Achr6G05970_001	2.00602	1	2.22693	45.4594	81.1965	Ma06_g07590	anthranilate	synthase	beta	subunit	2
GSMUA_Achr11G21790_001	GSMUA_Achr11G21790_001	2.00423	1	2.4043	23.8096	48.3783	Ma11_g20150	protein	mago	nashi	homolog
GSMUA_Achr2G07030_001	GSMUA_Achr2G07030_001	2.00409	1	2.57343	51.8737	119.748	Ma02_g08960	uncharacterized	LOC103976136
GSMUA_Achr6G06990_001	GSMUA_Achr6G06990_001	2.00357	1	3.31818	2.56864	10.6625	Ma06_g08660	uncharacterized	LOC103987171
GSMUA_Achr7G15380_001	GSMUA_Achr7G15380_001	2.00357	1	3.31818	6.10053	25.3235	Ma07_g15270	histone	H4
GSMUA_Achr10G13100_001	GSMUA_Achr10G13100_001	2.00351	1	2.4058	8.57371	17.4406	Ma10_g13310	phosphoinositide	phosphatase	SAC8	Ma10_g13310	phosphoinositide	phosphatase	SAC8	Ma10_g13310	phosphoinositide	phosphatase	SAC8
GSMUA_Achr3G28410_001	GSMUA_Achr3G28410_001	2.00288	1	2.33851	31.5573	61.0989	Ma03_g29650	protein	PHR1-LIKE	1-like
GSMUA_Achr2G10580_001	GSMUA_Achr2G10580_001	2.00272	1	2.18301	56.363	97.5778	Ma02_g12420	monothiol	glutaredoxin-S11
GSMUA_Achr4G30670_001	GSMUA_Achr4G30670_001	2.00264	1	2.66082	5.36375	13.2574	Ma04_g37190	zinc	finger	protein	CONSTANS-LIKE	16-like
GSMUA_Achr3G18590_001	GSMUA_Achr3G18590_001	1.99841	1	2.62842	8.80004	21.2105	Ma03_g19390	uncharacterized	LOC103979452
GSMUA_Achr4G23750_001	GSMUA_Achr4G23750_001	1.99781	1	3.80139	0.344719	2.63903	Ma04_g30210	uncharacterized	LOC103982883	Ma04_g30220	uncharacterized	LOC103983467
GSMUA_Achr8G10850_001	GSMUA_Achr8G10850_001	1.99781	1	3.80139	0.824503	6.31205	Ma08_g10640	zinc	finger	protein	598-like
GSMUA_AchrUn_randomG25740_001	GSMUA_AchrUn_randomG25740_001	1.99781	1	3.80139	0.605107	4.63245	Ma09_g22030	myotrophin-like
GSMUA_Achr4G22260_001	GSMUA_Achr4G22260_001	1.99738	1	2.61879	7.98998	19.115	Ma04_g28820	putative	vesicle-associated	membrane	protein	726
GSMUA_Achr8G30960_001	GSMUA_Achr8G30960_001	1.99668	1	2.23487	56.6912	101.856	Ma08_g31400	ADP-ribosylation	factor-like	protein	8B
GSMUA_AchrUn_randomG12920_001	GSMUA_AchrUn_randomG12920_001	1.9959	1	2.22648	301.807	539.006	Ma06_g22810	Hypothetical	protein
GSMUA_Achr7G22140_001	GSMUA_Achr7G22140_001	1.99583	1	2.26839	22.439	41.2994	Ma07_g23630	CBL-interacting	protein	kinase	18-like	Ma07_g23630	CBL-interacting	protein	kinase	18-like
GSMUA_Achr4G29640_001	GSMUA_Achr4G29640_001	1.9957	1	2.50117	4.83448	10.5662	Ma04_g36100	polycomb	group	protein	EMBRYONIC	FLOWER	2-like
GSMUA_Achr3G07750_001	GSMUA_Achr3G07750_001	1.99533	1	2.50534	5.07401	11.1251	Ma03_g07660	protein	trichome	birefringence-like
GSMUA_Achr6G26630_001	GSMUA_Achr6G26630_001	1.99445	1	2.33163	15.8324	30.5085	Ma06_g28340	putative	ferric-chelate	reductase	1
GSMUA_Achr3G10040_001	GSMUA_Achr3G10040_001	1.99441	1	2.68591	7.04011	17.7642	Ma03_g09820	Golgi	to	ER	traffic	protein	4	homolog
GSMUA_Achr2G16320_001	GSMUA_Achr2G16320_001	1.99378	1	2.53391	29.9207	67.0523	Ma02_g18060	DNA/RNA-binding	protein	KIN17
GSMUA_AchrUn_randomG20890_001	GSMUA_AchrUn_randomG20890_001	1.99366	1	2.55718	2.15033	4.90569	Ma06_g26110	uncharacterized	LOC103974640
GSMUA_Achr11G25380_001	GSMUA_Achr11G25380_001	1.99131	1	3.68591	0.230376	1.45796	Ma11_g23710	uncharacterized	LOC103972401
GSMUA_Achr11G00520_001	GSMUA_Achr11G00520_001	1.99061	1	2.10242	146.858	240.216	Ma11_g00450	chorismate	synthase
GSMUA_Achr7G05990_001	GSMUA_Achr7G05990_001	1.99019	1	2.21396	54.7461	96.9129	Ma07_g06090	uncharacterized	LOC103990501
GSMUA_Achr1G07310_001	GSMUA_Achr1G07310_001	1.98941	1	2.27357	38.9925	72.0474	Ma01_g02620	cytokinin	riboside	5'-monophosphate	phosphoribohydrolase	LOG1-like	Ma01_g02620	cytokinin	riboside	5'-monophosphate	phosphoribohydrolase	LOG1-like
GSMUA_Achr6G19300_001	GSMUA_Achr6G19300_001	1.98932	1	2.73427	8.81187	23.1292	Ma06_g20600	asparagine--tRNA	ligase
GSMUA_Achr8G20810_001	GSMUA_Achr8G20810_001	1.98877	1	2.85583	1.62182	4.70151	Ma08_g21620	telomere-binding	protein	1-like
GSMUA_Achr8G06540_001	GSMUA_Achr8G06540_001	1.98844	1	2.21225	29.1841	51.6012	Ma08_g06370	importin	subunit	alpha-1b-like	Ma08_g06370	importin	subunit	alpha-1b-like	Ma08_g06370	importin	subunit	alpha-1b-like
GSMUA_Achr6G33800_001	GSMUA_Achr6G33800_001	1.98677	1	2.16435	58.9261	100.698	Ma06_g35750	phosphatidylinositol	N-acetylglucosaminyltransferase	GPI3	subunit-like
GSMUA_Achr10G05400_001	GSMUA_Achr10G05400_001	1.98615	1	4.93384	0	5.14662	Ma10_g01120	secoisolariciresinol	dehydrogenase-like	Ma10_g01120	secoisolariciresinol	dehydrogenase-like
GSMUA_Achr10G19450_001	GSMUA_Achr10G19450_001	1.98615	1	4.93384	0	8.41668	Ma10_g19460	selenoprotein	K-like
GSMUA_Achr10G25240_001	GSMUA_Achr10G25240_001	1.98615	1	4.93384	0	2.31292	Ma10_g25110	flavonol	synthase/flavanone	3-hydroxylase-like
GSMUA_Achr1G25980_001	GSMUA_Achr1G25980_001	1.98615	1	3.93384	0.248222	2.73641	Ma01_g20110	formin-like	protein	6	Ma01_g20120	formin-like	protein	6
GSMUA_Achr3G15490_001	GSMUA_Achr3G15490_001	1.98615	1	4.93384	0	6.53059	Ma00_g00150	monothiol	glutaredoxin-S9-like
GSMUA_Achr6G07730_001	GSMUA_Achr6G07730_001	1.98615	1	3.93384	0.447114	4.92901	Ma06_g09370	probable	strigolactone	esterase	DAD2	Ma06_g09370	probable	strigolactone	esterase	DAD2
GSMUA_Achr7G01423_001	GSMUA_Achr7G01423_001	1.98615	1	4.93384	0	31.5057
GSMUA_Achr8G19550_001	GSMUA_Achr8G19550_001	1.98615	1	3.93384	0.135916	1.49834	Ma08_g21460	uncharacterized	LOC103995033	Ma08_g21460	uncharacterized	LOC103995033	Ma08_g21460	uncharacterized	LOC103995033	Ma08_g21460	uncharacterized	LOC103995033
GSMUA_Achr8G25220_001	GSMUA_Achr8G25220_001	1.98615	1	3.93384	0.146154	1.61121	Ma08_g25960	transcription	factor	MYB44-like
GSMUA_Achr9G21500_001	GSMUA_Achr9G21500_001	1.98615	1	4.93384	0	1.25751	Ma09_g21980	probable	inactive	leucine-rich	repeat	receptor-like	protein	kinase	At1g66830
GSMUA_Achr9G23630_001	GSMUA_Achr9G23630_001	1.98615	1	4.93384	0	5.35959	Ma09_g24120	Hypothetical	protein
GSMUA_AchrUn_randomG01400_001	GSMUA_AchrUn_randomG01400_001	1.98615	1	3.93384	0.939933	10.3619	Ma08_g18070	Hypothetical	protein
GSMUA_AchrUn_randomG21920_001	GSMUA_AchrUn_randomG21920_001	1.98615	1	3.93384	0.543663	5.99337	Ma08_g08950	Hypothetical	protein
GSMUA_Achr9G26120_001	GSMUA_Achr9G26120_001	1.98586	1	2.40781	2.84929	5.80915	Ma09_g26660	187-kDa	microtubule-associated	protein	AIR9-like	Ma09_g26660	187-kDa	microtubule-associated	protein	AIR9-like
GSMUA_Achr2G13830_001	GSMUA_Achr2G13830_001	1.98517	1	2.27655	17.4421	32.3014	Ma02_g15670	putative	receptor-like	protein	kinase	At3g46340
GSMUA_Achr1G06050_001	GSMUA_Achr1G06050_001	1.98421	1	2.21305	39.415	69.7367	Ma04_g25740	uncharacterized	LOC103997468
GSMUA_Achr3G17830_001	GSMUA_Achr3G17830_001	1.98361	1	2.57449	22.8632	52.8984
GSMUA_Achr8G26320_001	GSMUA_Achr8G26320_001	1.9835	1	2.54753	6.15677	13.9516	Ma08_g27050	zinc	transporter	2
GSMUA_Achr4G20680_001	GSMUA_Achr4G20680_001	1.98258	1	2.46773	8.07304	17.2168	Ma04_g27310	pumilio	homolog	5-like	Ma04_g27310	pumilio	homolog	5-like
GSMUA_AchrUn_randomG12170_001	GSMUA_AchrUn_randomG12170_001	1.98237	1	2.27975	24.6197	45.7031	Ma02_g00480	endoplasmic	reticulum-Golgi	intermediate	compartment	protein	3-like
GSMUA_Achr11G08320_001	GSMUA_Achr11G08320_001	1.98134	1	2.41685	6.58571	13.5204	Ma11_g07930	saposin-like	type	B
GSMUA_Achr10G04710_001	GSMUA_Achr10G04710_001	1.98089	1	2.40051	19.6671	39.8894	Ma10_g04540	vesicle-associated	membrane	protein	714-like
GSMUA_Achr11G12600_001	GSMUA_Achr11G12600_001	1.98042	1	2.4188	10.2449	21.0644	Ma11_g09800	uncharacterized	LOC103971213	Ma11_g09800	uncharacterized	LOC103971213
GSMUA_Achr11G22020_001	GSMUA_Achr11G22020_001	1.97766	1	3.29472	2.15313	8.79118	Ma11_g20400	Putative	Ethylene-responsive	transcription	factor	1B
GSMUA_Achr4G21580_001	GSMUA_Achr4G21580_001	1.97766	1	3.29472	0.994443	4.06029	Ma04_g28180	oligopeptide	transporter	4-like
GSMUA_Achr11G19850_001	GSMUA_Achr11G19850_001	1.97748	1	2.12128	67.3872	111.715	Ma11_g18270	vacuolar-sorting	receptor	1-like	Ma11_g18270	vacuolar-sorting	receptor	1-like
GSMUA_Achr8G19110_001	GSMUA_Achr8G19110_001	1.97739	1	2.09785	105.042	171.287	Ma08_g15070	phosphoglucomutase
GSMUA_Achr6G06850_001	GSMUA_Achr6G06850_001	1.97651	1	2.37981	20.6087	41.171	Ma06_g08500	uncharacterized	LOC103987159	Ma06_g08500	uncharacterized	LOC103987159
GSMUA_Achr9G08110_001	GSMUA_Achr9G08110_001	1.97504	1	2.4108	9.5884	19.6022	Ma09_g07770	putative	protease	Do-like	14	Ma09_g07770	putative	protease	Do-like	14
GSMUA_Achr2G21230_001	GSMUA_Achr2G21230_001	1.97402	1	2.46352	3.85027	8.189	Ma02_g23070	beta-galactosidase	15	Ma02_g23070	beta-galactosidase	15	Ma02_g23070	beta-galactosidase	15	Ma02_g23070	beta-galactosidase	15
GSMUA_Achr8G24470_001	GSMUA_Achr8G24470_001	1.97393	1	2.61436	3.93095	9.38924	Ma08_g25250	NAD-dependent	protein	deacetylase	SRT1	Ma08_g25250	NAD-dependent	protein	deacetylase	SRT1	Ma08_g25250	NAD-dependent	protein	deacetylase	SRT1
GSMUA_Achr8G19490_001	GSMUA_Achr8G19490_001	1.97298	1	2.98547	2.66858	8.58041	Ma08_g21500	Bowman-Birk	type	proteinase	inhibitor	DE-4-like
GSMUA_Achr9G17780_001	GSMUA_Achr9G17780_001	1.97296	1	2.59571	5.40969	12.7349	Ma09_g16320	uncharacterized	LOC103998268	Ma09_g16330	uncharacterized	LOC103998267
GSMUA_Achr3G20610_001	GSMUA_Achr3G20610_001	1.97229	1	2.71833	1.33129	3.45551	Ma03_g21430	uncharacterized	LOC103979610
GSMUA_Achr10G26980_001	GSMUA_Achr10G26980_001	1.97192	1	2.43907	12.5982	26.3094	Ma10_g26890	phospholipase	D	alpha	1
GSMUA_Achr1G19130_001	GSMUA_Achr1G19130_001	1.97173	1	2.21945	4.10062	7.29052	Ma01_g12400	auxin	transport	protein	BIG
GSMUA_Achr4G26360_001	GSMUA_Achr4G26360_001	1.97077	1	2.19207	59.7415	104.155	Ma04_g32940	putative	casein	kinase	II	subunit	beta-4
GSMUA_Achr10G30370_001	GSMUA_Achr10G30370_001	1.97001	1	2.00765	2673.01	4092.41	Ma10_g30320	heat	shock	22	kDa	protein
GSMUA_Achr9G01060_001	GSMUA_Achr9G01060_001	1.96912	1	2.485	8.90271	19.2505	Ma09_g01020	uncharacterized	LOC103996631	Ma09_g01020	uncharacterized	LOC103996631	Ma09_g01020	uncharacterized	LOC103996631
GSMUA_Achr6G02780_001	GSMUA_Achr6G02780_001	1.96753	1	3.43314	0.466854	2.19208	Ma06_g04440	beta-xylosidase/alpha-L-arabinofuranosidase	2-like	Ma06_g04450	uncharacterized	LOC103988200	Ma06_g04460	HEAT	repeat-containing	protein	5B	Ma06_g04460	HEAT	repeat-containing	protein	5B	Ma06_g04460	HEAT	repeat-containing	protein	5B	Ma06_g04460	HEAT	repeat-containing	protein	5B
GSMUA_Achr7G06360_001	GSMUA_Achr7G06360_001	1.96753	1	3.43314	3.07988	14.4613	Ma07_g06470	Hypothetical	protein
GSMUA_Achr7G08000_001	GSMUA_Achr7G08000_001	1.96753	1	3.43314	1.03924	4.87967	Ma07_g07970	putative	serine/threonine-protein	kinase	{ECO:0000250|UniProtKB:Q9FE20	Ma07_g07970	putative	serine/threonine-protein	kinase	{ECO:0000250|UniProtKB:Q9FE20	Ma07_g07970	putative	serine/threonine-protein	kinase	{ECO:0000250|UniProtKB:Q9FE20
GSMUA_Achr10G17730_001	GSMUA_Achr10G17730_001	1.96703	1	3.57343	0.935774	5.15801	Ma10_g17760	Putative	metal	tolerance	protein	C3
GSMUA_Achr11G01600_001	GSMUA_Achr11G01600_001	1.96703	1	3.57343	1.2551	6.91816	Ma11_g01520	uncharacterized	LOC103970154
GSMUA_Achr8G19540_001	GSMUA_Achr8G19540_001	1.96703	1	3.57343	0.975709	5.37813	Ma08_g21470	uncharacterized	LOC103995032	Ma08_g21470	uncharacterized	LOC103995032	Ma08_g21470	uncharacterized	LOC103995032
GSMUA_Achr10G25160_001	GSMUA_Achr10G25160_001	1.96693	1	2.83566	1.63857	4.68318	Ma10_g25040	probable	protein	phosphatase	2C	12
GSMUA_Achr11G12490_001	GSMUA_Achr11G12490_001	1.96674	1	2.22753	33.171	59.3251	Ma11_g09910	uncharacterized	LOC103971218
GSMUA_Achr8G07170_001	GSMUA_Achr8G07170_001	1.96596	1	2.15169	57.9337	98.1486	Ma08_g06970	obg-like	ATPase	1
GSMUA_Achr7G27440_001	GSMUA_Achr7G27440_001	1.96543	1	2.41027	6.28814	12.8561	Ma07_g28650	BEL1-like	homeodomain	protein	4
GSMUA_Achr7G02350_001	GSMUA_Achr7G02350_001	1.96248	1	3.49326	0.793862	3.98683	Ma07_g02310	serine/threonine-protein	kinase	At5g01020
GSMUA_Achr3G15030_001	GSMUA_Achr3G15030_001	1.96182	1	2.86648	4.07822	11.9533	Ma03_g15900	serine/arginine	repetitive	matrix	protein	1-like	Ma03_g15900	serine/arginine	repetitive	matrix	protein	1-like
GSMUA_Achr10G04880_001	GSMUA_Achr10G04880_001	1.9613	1	3.15721	3.72989	13.7062	Ma10_g04730	kinesin-5-like
GSMUA_Achr5G01890_001	GSMUA_Achr5G01890_001	1.96031	1	2.22243	25.9287	46.21	Ma05_g01810	magnesium	transporter	MRS2-3	Ma05_g01820	uncharacterized	LOC103983578	Ma05_g01820	uncharacterized	LOC103983578	Ma05_g01830	glycine-rich	cell	wall	structural	protein	1-like
GSMUA_Achr5G18450_001	GSMUA_Achr5G18450_001	1.9596	1	2.08331	258.079	416.631	Ma05_g20780	ferredoxin-5
GSMUA_Achr11G12310_001	GSMUA_Achr11G12310_001	1.95896	1	2.18603	22.5912	39.226	Ma11_g10090	uncharacterized	LOC103971233
GSMUA_Achr3G27710_001	GSMUA_Achr3G27710_001	1.95727	1	2.26453	26.2186	48.1725	Ma03_g28730	Putative	Auxin-induced	protein	5NG4
GSMUA_Achr9G13520_001	GSMUA_Achr9G13520_001	1.95623	1	2.13397	50.4245	84.3726	Ma09_g13090	protein	ECERIFERUM	3-like
GSMUA_Achr7G00950_001	GSMUA_Achr7G00950_001	1.95592	1	2.20865	31.598	55.7646	Ma07_g00960	protein	LOL3-like	Ma07_g00960	protein	LOL3-like
GSMUA_Achr6G10440_001	GSMUA_Achr6G10440_001	1.95505	1	2.70221	4.31183	11.0661	Ma06_g11920	Hypothetical	protein
GSMUA_Achr3G12980_001	GSMUA_Achr3G12980_001	1.95479	1	2.00369	1160.07	1771.27	Ma03_g12650	chromoplast-specific	carotenoid-associated	protein	C1
GSMUA_AchrUn_randomG07490_001	GSMUA_AchrUn_randomG07490_001	1.95393	1	2.11554	116.772	192.86	Ma03_g14430	V-type	proton	ATPase	subunit	D-like
GSMUA_Achr8G14900_001	GSMUA_Achr8G14900_001	1.95049	1	2.53601	1.80008	4.05226	Ma08_g15470	uncharacterized	LOC103994598	Ma08_g15470	uncharacterized	LOC103994598	Ma08_g15470	uncharacterized	LOC103994598
GSMUA_Achr3G24940_001	GSMUA_Achr3G24940_001	1.94894	1	2.05007	127.483	201.072	Ma03_g26140	probable	1-deoxy-D-xylulose-5-phosphate	synthase
GSMUA_AchrUn_randomG28110_001	GSMUA_AchrUn_randomG28110_001	1.94837	1	2.16669	153.897	263.607
GSMUA_Achr8G28880_001	GSMUA_Achr8G28880_001	1.94836	1	2.90092	1.02395	3.08734	Ma08_g29430	putative	receptor	protein	kinase	CRINKLY4
GSMUA_Achr11G22120_001	GSMUA_Achr11G22120_001	1.94548	1	2.27087	10.9375	20.1958	Ma11_g20500	ALG-2	interacting	protein	X-like
GSMUA_Achr1G13610_001	GSMUA_Achr1G13610_001	1.94413	1	2.3244	6.27396	12.0478	Ma01_g07120	uncharacterized	LOC103986632
GSMUA_Achr10G07320_001	GSMUA_Achr10G07320_001	1.94389	1	2.36749	16.4512	32.6128	Ma10_g08420	uncharacterized	LOC104000480
GSMUA_Achr10G10550_001	GSMUA_Achr10G10550_001	1.94179	1	2.25442	24.9006	45.4376	Ma02_g02740	F-box	protein	SKP2A-like	Ma02_g02740	F-box	protein	SKP2A-like	Ma02_g02740	F-box	protein	SKP2A-like
GSMUA_Achr8G12810_001	GSMUA_Achr8G12810_001	1.9411	1	2.72153	1.41636	3.69806	Ma08_g12580	xyloglucan	galactosyltransferase	KATAMARI1	homolog	Ma08_g12580	xyloglucan	galactosyltransferase	KATAMARI1	homolog	Ma08_g12580	xyloglucan	galactosyltransferase	KATAMARI1	homolog
GSMUA_Achr5G08060_001	GSMUA_Achr5G08060_001	1.93954	1	3.6401	0.866741	5.30833	Ma05_g07820	CUGBP	Elav-like	family	member	4	Ma05_g07820	CUGBP	Elav-like	family	member	4
GSMUA_Achr3G04050_001	GSMUA_Achr3G04050_001	1.93879	1	2.38474	37.1601	74.6349	Ma03_g03860	heat	shock	protein	81-1-like
GSMUA_Achr7G04450_001	GSMUA_Achr7G04450_001	1.93855	1	2.84511	1.26045	3.63923	Ma07_g04540	Putative	U-box	domain-containing	protein	33
GSMUA_Achr1G21350_001	GSMUA_Achr1G21350_001	1.93833	1	2.19527	24.7554	43.2888	Ma01_g14700	methylcrotonoyl-CoA	carboxylase	beta	chain
GSMUA_Achr5G09740_001	GSMUA_Achr5G09740_001	1.93789	1	2.24011	28.5741	51.6087	Ma05_g09440	probable	receptor-like	protein	kinase	At5g15080
GSMUA_Achr2G22990_001	GSMUA_Achr2G22990_001	1.93761	1	2.68591	2.76882	7.02527	Ma02_g24880	inositol-pentakisphosphate	2-kinase-like	Ma02_g24880	inositol-pentakisphosphate	2-kinase-like
GSMUA_AchrUn_randomG01020_001	GSMUA_AchrUn_randomG01020_001	1.93699	1	2.27471	20.2347	37.4778	Ma02_g02130	uncharacterized	LOC103972844
GSMUA_Achr11G06870_001	GSMUA_Achr11G06870_001	1.93653	1	2.24249	10.9685	19.8456	Ma11_g06540	transcriptional	corepressor	LEUNIG-like	Ma11_g06540	transcriptional	corepressor	LEUNIG-like	Ma11_g06540	transcriptional	corepressor	LEUNIG-like	Ma11_g06540	transcriptional	corepressor	LEUNIG-like	Ma11_g06540	transcriptional	corepressor	LEUNIG-like
GSMUA_Achr5G14230_001	GSMUA_Achr5G14230_001	1.93581	1	2.2788	16.4154	30.4958	Ma05_g14150	protein	trichome	birefringence-like	28	Ma05_g14150	protein	trichome	birefringence-like	28
GSMUA_Achr6G32340_001	GSMUA_Achr6G32340_001	1.93492	1	3.13337	1.51929	5.48986	Ma06_g34000	probable	apyrase	2
GSMUA_AchrUn_randomG03050_001	GSMUA_AchrUn_randomG03050_001	1.9348	1	2.09484	79.0061	128.623	Ma04_g16620	7-hydroxymethyl	chlorophyll	a	reductase	Ma04_g16620	7-hydroxymethyl	chlorophyll	a	reductase
GSMUA_Achr10G11570_001	GSMUA_Achr10G11570_001	1.93479	1	3.03168	1.83755	6.13855	Ma10_g11810	probable	protein	S-acyltransferase	22
GSMUA_Achr7G25240_001	GSMUA_Achr7G25240_001	1.93415	1	2.42545	4.63413	9.59815	Ma07_g26720	probable	LRR	receptor-like	serine/threonine-protein	kinase	MRH1	Ma07_g26720	probable	LRR	receptor-like	serine/threonine-protein	kinase	MRH1
GSMUA_Achr11G00960_001	GSMUA_Achr11G00960_001	1.9334	1	2.34516	8.21596	16.0274	Ma11_g00880	uncharacterized	LOC103970099
GSMUA_Achr3G29650_001	GSMUA_Achr3G29650_001	1.93339	1	3.7448	2.99979	22.0465	Ma03_g30880	vacuole	membrane	protein	1-like	Ma03_g30880	vacuole	membrane	protein	1-like	Ma03_g30880	vacuole	membrane	protein	1-like
GSMUA_Achr9G24050_001	GSMUA_Achr9G24050_001	1.93339	1	3.7448	0.390554	2.87032	Ma09_g24520	GDSL	esterase/lipase	At5g55050-like
GSMUA_Achr2G21440_001	GSMUA_Achr2G21440_001	1.93315	1	2.27893	7.83769	14.5632	Ma02_g23290	protein	MEI2-like	4	Ma02_g23290	protein	MEI2-like	4	Ma02_g23290	protein	MEI2-like	4	Ma02_g23290	protein	MEI2-like	4
GSMUA_Achr6G25380_001	GSMUA_Achr6G25380_001	1.9329	1	3.40212	1.10244	5.0639	Ma06_g27170	NAC	domain-containing	protein	2
GSMUA_Achr10G08020_001	GSMUA_Achr10G08020_001	1.93277	1	3.29734	1.43745	5.94245	Ma10_g09050	caffeic	acid	3-O-methyltransferase-like
GSMUA_Achr8G06060_001	GSMUA_Achr8G06060_001	1.93275	1	2.39146	7.47379	15.0908	Ma08_g05930	uncharacterized	LOC103993722	Ma08_g05930	uncharacterized	LOC103993722
GSMUA_Achr5G15410_001	GSMUA_Achr5G15410_001	1.93237	1	2.40837	4.87788	9.97502	Ma05_g15320	uncharacterized	LOC103985018	Ma05_g15320	uncharacterized	LOC103985018	Ma05_g15320	uncharacterized	LOC103985018	Ma05_g15320	uncharacterized	LOC103985018	Ma05_g15320	uncharacterized	LOC103985018	Ma05_g15320	uncharacterized	LOC103985018
GSMUA_Achr4G33040_001	GSMUA_Achr4G33040_001	1.93093	1	1.9887	984.21	1487.28	Ma04_g39550	chlorophyll	a-b	binding	protein	151
GSMUA_Achr11G16580_001	GSMUA_Achr11G16580_001	1.93029	1	2.23364	14.1352	25.4163	Ma11_g15150	conserved	oligomeric	Golgi	complex	subunit	4
GSMUA_Achr7G05510_001	GSMUA_Achr7G05510_001	1.92994	1	1.9798	1079.05	1620.5	Ma07_g05590	probable	plastid-lipid-associated	protein	2
GSMUA_Achr3G31250_001	GSMUA_Achr3G31250_001	1.92497	1	2.02168	201.756	312.003	Ma03_g32450	cytochrome	P450	CYP72A219-like	Ma03_g32450	cytochrome	P450	CYP72A219-like	Ma03_g32450	cytochrome	P450	CYP72A219-like	Ma03_g32450	cytochrome	P450	CYP72A219-like	Ma03_g32450	cytochrome	P450	CYP72A219-like	Ma03_g32460	cytochrome	P450	CYP72A219-like	Ma03_g32470	cytochrome	P450	CYP72A219-like
GSMUA_Achr9G21290_001	GSMUA_Achr9G21290_001	1.92481	1	2.53391	7.13342	16.0619	Ma09_g21780	unknown	protein	DS12	from	2D-PAGE	of	leaf	Ma09_g21780	unknown	protein	DS12	from	2D-PAGE	of	leaf
GSMUA_Achr10G28530_001	GSMUA_Achr10G28530_001	1.92459	1	2.2495	16.5702	30.1444	Ma10_g28530	mitogen-activated	protein	kinase	kinase	kinase	YODA-like
GSMUA_Achr8G28870_001	GSMUA_Achr8G28870_001	1.92357	1	2.24627	12.9403	23.4866	Ma08_g29420	probable	E3	ubiquitin-protein	ligase	ARI7	Ma08_g29420	probable	E3	ubiquitin-protein	ligase	ARI7	Ma08_g29420	probable	E3	ubiquitin-protein	ligase	ARI7
GSMUA_AchrUn_randomG19710_001	GSMUA_AchrUn_randomG19710_001	1.9235	1	3.4585	0.449013	2.19997	Ma01_g18040	probable	linoleate	9S-lipoxygenase	5
GSMUA_Achr3G18820_001	GSMUA_Achr3G18820_001	1.92284	1	2.17963	32.809	56.7513	Ma03_g19640	metal	transporter	Nramp2-like
GSMUA_Achr9G07460_001	GSMUA_Achr9G07460_001	1.92253	1	3.53391	1.2477	6.68631	Ma09_g07170	uncharacterized	LOC103997175	Ma09_g07170	uncharacterized	LOC103997175
GSMUA_Achr3G08050_001	GSMUA_Achr3G08050_001	1.92223	1	2.79443	2.37091	6.58265	Ma03_g07940	transferase	family	protein
GSMUA_Achr5G21360_001	GSMUA_Achr5G21360_001	1.92196	1	2.3187	6.97813	13.3554	Ma05_g23820	U-box	domain-containing	protein	3
GSMUA_Achr11G19050_001	GSMUA_Achr11G19050_001	1.92186	1	2.27508	5.70217	10.5696	Ma11_g17490	serine/threonine-protein	kinase	sepA-like
GSMUA_AchrUn_randomG23830_001	GSMUA_AchrUn_randomG23830_001	1.9211	1	2.42559	60.0941	124.569
GSMUA_Achr3G09340_001	GSMUA_Achr3G09340_001	1.9209	1	2.68591	2.72006	6.91347	Ma03_g09190	CBL-interacting	protein	kinase	32-like	Ma03_g09190	CBL-interacting	protein	kinase	32-like	Ma03_g09190	CBL-interacting	protein	kinase	32-like	Ma03_g09190	CBL-interacting	protein	kinase	32-like
GSMUA_Achr8G31070_001	GSMUA_Achr8G31070_001	1.9198	1	2.58281	6.13	14.3468	Ma08_g31490	pollen-specific	protein	SF3-like
GSMUA_Achr2G20190_001	GSMUA_Achr2G20190_001	1.91789	1	2.20248	32.9181	57.8913	Ma02_g22080	proline	synthase	co-transcribed	bacterial	homolog	protein-like	Ma02_g22080	proline	synthase	co-transcribed	bacterial	homolog	protein-like	Ma02_g22080	proline	synthase	co-transcribed	bacterial	homolog	protein-like
GSMUA_Achr4G09640_001	GSMUA_Achr4G09640_001	1.91489	1	2.82341	2.45098	6.96939	Ma04_g09600	uncharacterized	LOC103981028	Ma04_g09610	multiple	RNA-binding	domain-containing	protein	1	Ma04_g09610	multiple	RNA-binding	domain-containing	protein	1
GSMUA_Achr4G14950_001	GSMUA_Achr4G14950_001	1.91443	1	1.95331	707.288	1042.84	Ma04_g14950	extensin-like	Ma04_g14950	extensin-like
GSMUA_Achr9G15760_001	GSMUA_Achr9G15760_001	1.91422	1	2.43752	9.63119	20.1535	Ma09_g15150	non-functional	NADPH-dependent	codeinone	reductase	2-like
GSMUA_Achr4G24800_001	GSMUA_Achr4G24800_001	1.91292	1	2.20469	12.1093	21.3327	Ma04_g31340	Metal-nicotianamine	transporter	YSL3
GSMUA_Achr7G12060_001	GSMUA_Achr7G12060_001	1.91251	1	2.28	6.70357	12.4747	Ma07_g11840	glycosyltransferase
GSMUA_Achr7G23810_001	GSMUA_Achr7G23810_001	1.91251	1	2.28	14.3661	26.7338	Ma07_g25230	tryptophan--tRNA	ligase
GSMUA_Achr8G09620_001	GSMUA_Achr8G09620_001	1.91233	1	2.16508	29.9701	51.3146	Ma08_g09400	putative	DNA-binding	protein	ESCAROLA	Ma08_g09410	uncharacterized	LOC103993412	Ma08_g09410	uncharacterized	LOC103993412	Ma08_g09410	uncharacterized	LOC103993412	Ma08_g09410	uncharacterized	LOC103993412
GSMUA_Achr3G29720_001	GSMUA_Achr3G29720_001	1.91071	1	2.29037	41.6106	78.0293	Ma03_g30930	photosystem	II	5	kDa	protein
GSMUA_Achr7G03840_001	GSMUA_Achr7G03840_001	1.90902	1	2.29623	15.6843	29.5404	Ma07_g03940	uncharacterized	LOC103990705	Ma07_g03940	uncharacterized	LOC103990705	Ma07_g03940	uncharacterized	LOC103990705
GSMUA_Achr10G21650_001	GSMUA_Achr10G21650_001	1.90879	1	2.19213	27.7182	48.3954	Ma10_g21610	uncharacterized	LOC103968883	Ma10_g21620	GDSL	esterase/lipase	At5g45910-like	Ma10_g21630	uncharacterized	LOC103969846
GSMUA_Achr5G16160_001	GSMUA_Achr5G16160_001	1.90866	1	2.48292	8.40766	18.2204	Ma05_g19090	uncharacterized	LOC103985144	Ma05_g19090	uncharacterized	LOC103985144
GSMUA_Achr4G30250_001	GSMUA_Achr4G30250_001	1.90656	1	2.22334	23.192	41.4197	Ma04_g36760	dehydrodolichyl	diphosphate	synthase	6-like	Ma04_g36760	dehydrodolichyl	diphosphate	synthase	6-like
GSMUA_Achr1G08900_001	GSMUA_Achr1G08900_001	1.90441	1	2.13543	29.7685	49.9075	Ma01_g04260	calcium-dependent	protein	kinase	28-like
GSMUA_Achr1G13000_001	GSMUA_Achr1G13000_001	1.90396	1	2.14797	23.3311	39.4677	Ma01_g06570	DEAD-box	ATP-dependent	RNA	helicase	24-like
GSMUA_Achr3G12450_001	GSMUA_Achr3G12450_001	1.90358	1	2.72544	1.60574	4.22296	Ma03_g12160	Hypothetical	protein	Ma03_g12170	Hypothetical	protein	Ma03_g12180	Oligopeptide	transporter	7
GSMUA_Achr7G22760_001	GSMUA_Achr7G22760_001	1.90333	1	2.45932	5.92948	12.6238	Ma07_g24250	uncharacterized	LOC103992577	Ma07_g24250	uncharacterized	LOC103992577
GSMUA_Achr8G12850_001	GSMUA_Achr8G12850_001	1.90218	1	2.62451	2.96957	7.19574	Ma08_g12620	3-ketoacyl-CoA	thiolase	2
GSMUA_Achr7G15480_001	GSMUA_Achr7G15480_001	1.90187	1	2.06888	113.444	181.409	Ma07_g15360	L-ascorbate	peroxidase
GSMUA_Achr8G01120_001	GSMUA_Achr8G01120_001	1.90158	1	2.25405	12.955	23.6636	Ma08_g01060	cyclin-dependent	kinase	G-2-like	Ma08_g01060	cyclin-dependent	kinase	G-2-like
GSMUA_Achr8G05030_001	GSMUA_Achr8G05030_001	1.89957	1	2.03569	223.324	348.856	Ma08_g04890	squalene	epoxidase	3-like
GSMUA_Achr11G24950_001	GSMUA_Achr11G24950_001	1.89893	1	2.85583	1.87282	5.47033	Ma11_g23280	Putative	Ethylene-responsive	transcription	factor	CRF4
GSMUA_Achr1G26470_001	GSMUA_Achr1G26470_001	1.89872	1	2.32672	13.5336	26.0815	Ma01_g19660	rac-like	GTP-binding	protein	5
GSMUA_Achr6G36150_001	GSMUA_Achr6G36150_001	1.89782	1	2.41709	12.889	26.5813	Ma06_g38030	uncharacterized	LOC103989983
GSMUA_Achr7G15090_001	GSMUA_Achr7G15090_001	1.89741	1	3.37041	0.500556	2.24814	Ma07_g15020	telomere	repeat-binding	protein	5-like
GSMUA_Achr6G17760_001	GSMUA_Achr6G17760_001	1.8967	1	2.14426	52.1144	87.9382	Ma06_g19140	nifU-like	protein	2
GSMUA_Achr8G14100_001	GSMUA_Achr8G14100_001	1.89603	1	2.06877	49.698	79.4721	Ma08_g13170	Probable	metal-nicotianamine	transporter	YSL12
GSMUA_Achr10G19030_001	GSMUA_Achr10G19030_001	1.89595	1	4.85583	0	2.62131	Ma10_g19030	Hypothetical	protein
GSMUA_Achr10G21410_001	GSMUA_Achr10G21410_001	1.89595	1	3.85583	2.43086	25.3092	Ma10_g21320	elongation	factor	2
GSMUA_Achr10G23600_001	GSMUA_Achr10G23600_001	1.89595	1	4.85583	0	3.05395	Ma10_g23530	auxin-responsive	protein	IAA33-like
GSMUA_Achr10G27380_001	GSMUA_Achr10G27380_001	1.89595	1	4.85583	0	1.8078	Ma10_g27290	cytochrome	P450	86B1-like
GSMUA_Achr3G14150_001	GSMUA_Achr3G14150_001	1.89595	1	4.85583	0	1.07778	Ma03_g14910	Probable	metal-nicotianamine	transporter	YSL8
GSMUA_Achr3G30000_001	GSMUA_Achr3G30000_001	1.89595	1	3.85583	0.145651	1.51646	Ma03_g31210	long	chain	base	biosynthesis	protein	2d-like	Ma03_g31210	long	chain	base	biosynthesis	protein	2d-like	Ma03_g31210	long	chain	base	biosynthesis	protein	2d-like
GSMUA_Achr4G09690_001	GSMUA_Achr4G09690_001	1.89595	1	3.85583	0.228139	2.37529	Ma04_g09660	serine/threonine-protein	phosphatase	PP1	isozyme	2-like
GSMUA_Achr8G08940_001	GSMUA_Achr8G08940_001	1.89595	1	4.85583	0	1.4918	Ma08_g08660	Putative	ABC	transporter	C	family	member	3
GSMUA_Achr8G09250_001	GSMUA_Achr8G09250_001	1.89595	1	4.85583	0	4.8607	Ma08_g08930	Hypothetical	protein
GSMUA_Achr8G09510_001	GSMUA_Achr8G09510_001	1.89595	1	4.85583	0	2.38817	Ma08_g09300	basic	7S	globulin-like
GSMUA_Achr8G29110_001	GSMUA_Achr8G29110_001	1.89595	1	3.85583	1.11897	11.6502	Ma08_g29630	zinc	finger	BED	domain-containing	protein	RICESLEEPER	2-like	Ma08_g29630	zinc	finger	BED	domain-containing	protein	RICESLEEPER	2-like
GSMUA_Achr8G30810_001	GSMUA_Achr8G30810_001	1.89595	1	4.85583	0	1.09059	Ma08_g31260	probable	receptor	protein	kinase	TMK1
GSMUA_Achr8G32510_001	GSMUA_Achr8G32510_001	1.89595	1	4.85583	0	4.38625	Ma08_g32790	Hypothetical	protein
GSMUA_Achr8G33810_001	GSMUA_Achr8G33810_001	1.89595	1	3.85583	0.291302	3.03292	Ma08_g34140	uncharacterized	LOC103995576	Ma08_g34140	uncharacterized	LOC103995576
GSMUA_Achr9G19490_001	GSMUA_Achr9G19490_001	1.89595	1	3.85583	0.613	6.38231	Ma09_g19420	putative	SWI/SNF-related	matrix-associated	actin-dependent	regulator	of	chromatin	subfamily	A	member	3-like	1	Ma09_g19420	putative	SWI/SNF-related	matrix-associated	actin-dependent	regulator	of	chromatin	subfamily	A	member	3-like	1	Ma09_g19420	putative	SWI/SNF-related	matrix-associated	actin-dependent	regulator	of	chromatin	subfamily	A	member	3-like	1
GSMUA_AchrUn_randomG09470_001	GSMUA_AchrUn_randomG09470_001	1.89595	1	3.85583	0.77467	8.06556	Ma09_g19060	probable	cellulose	synthase	A	catalytic	subunit	8	[UDP-forming]	Ma09_g19060	probable	cellulose	synthase	A	catalytic	subunit	8	[UDP-forming]
GSMUA_AchrUn_randomG10440_001	GSMUA_AchrUn_randomG10440_001	1.89595	1	4.85583	0	1.86918	Ma05_g16650	benzyl	alcohol	O-benzoyltransferase-like
GSMUA_AchrUn_randomG28620_001	GSMUA_AchrUn_randomG28620_001	1.89595	1	4.85583	0	0.997236	Ma08_g16540	Putative	polyprotein
GSMUA_Achr9G15060_001	GSMUA_Achr9G15060_001	1.89402	1	2.53907	4.98002	11.285	Ma09_g14490	GLABRA2	expression	modulator-like
GSMUA_Achr3G01800_001	GSMUA_Achr3G01800_001	1.894	1	2.21763	13.0629	23.2418	Ma03_g01700	phosphatidylinositol	4-phosphate	5-kinase	1-like	Ma03_g01700	phosphatidylinositol	4-phosphate	5-kinase	1-like
GSMUA_Achr9G26570_001	GSMUA_Achr9G26570_001	1.89375	1	2.34774	7.01055	13.7265	Ma09_g27150	uncharacterized	LOC103999124
GSMUA_Achr2G07040_001	GSMUA_Achr2G07040_001	1.89374	1	2.11779	45.0905	74.6642	Ma02_g08960	uncharacterized	LOC103976136
GSMUA_Achr3G01930_001	GSMUA_Achr3G01930_001	1.89374	1	2.37147	7.48058	14.9092	Ma03_g01830	phosphoinositide	phosphatase	SAC2-like
GSMUA_Achr11G00900_001	GSMUA_Achr11G00900_001	1.89337	1	2.1942	27.0484	47.3159	Ma11_g00810	maspardin
GSMUA_Achr8G18820_001	GSMUA_Achr8G18820_001	1.89129	1	2.00297	138.18	210.959	Ma08_g14810	glutamyl-tRNA	reductase	2
GSMUA_Achr3G18610_001	GSMUA_Achr3G18610_001	1.89126	1	2.11014	40.0141	65.9006	Ma03_g19420	probable	glucuronosyltransferase	Os01g0926700
GSMUA_Achr4G18830_001	GSMUA_Achr4G18830_001	1.89084	1	2.80139	5.33475	14.936	Ma04_g19290	putative	calcium-binding	protein	CML19
GSMUA_Achr4G05400_001	GSMUA_Achr4G05400_001	1.88798	1	2.49914	6.56066	14.4177	Ma04_g05450	acyl-CoA-binding	domain-containing	protein	1-like
GSMUA_Achr4G16500_001	GSMUA_Achr4G16500_001	1.8866	1	2.21854	21.2959	37.924	Ma04_g17060	UDP-galactose	transporter	2-like
GSMUA_Achr1G27090_001	GSMUA_Achr1G27090_001	1.88587	1	3.5928	0.734323	4.34743	Ma01_g20830	cyclase-associated	protein	1-like
GSMUA_AchrUn_randomG15020_001	GSMUA_AchrUn_randomG15020_001	1.88472	1	2.11946	157.303	260.831	Ma06_g23010	ORF40u
GSMUA_Achr8G21860_001	GSMUA_Achr8G21860_001	1.88238	1	2.07652	61.6319	99.1193	Ma08_g22600	uncharacterized	LOC103995357
GSMUA_Achr6G10320_001	GSMUA_Achr6G10320_001	1.87905	1	2.1936	29.3506	51.3415	Ma06_g11810	2003-03-14	protein	6
GSMUA_Achr1G19320_001	GSMUA_Achr1G19320_001	1.87789	1	2.04019	206.856	324.245	Ma01_g12550	C2	and	GRAM	domain-containing	protein	At1g03370-like
GSMUA_Achr2G11420_001	GSMUA_Achr2G11420_001	1.87705	1	2.17836	20.262	35.0566	Ma02_g13340	la-related	protein	6B-like	Ma02_g13350	A/G-specific	adenine	DNA	glycosylase
GSMUA_Achr6G08610_001	GSMUA_Achr6G08610_001	1.87661	1	3.49326	1.02912	5.35741	Ma06_g10190	transmembrane	emp24	domain-containing	protein	p24delta10-like
GSMUA_Achr9G07160_001	GSMUA_Achr9G07160_001	1.87612	1	2.752	15.1061	40.7073	Ma09_g06910	uncharacterized	LOC103997149
GSMUA_Achr9G18370_001	GSMUA_Achr9G18370_001	1.87569	1	1.9548	342.948	506.258	Ma09_g17760	calcium	sensing	receptor
GSMUA_Achr6G27900_001	GSMUA_Achr6G27900_001	1.8755	1	2.48736	4.36581	9.51568	Ma06_g29640	aspartic	proteinase-like	protein	2	Ma06_g29650	nucleolar	GTP-binding	protein	2
GSMUA_Achr3G31750_001	GSMUA_Achr3G31750_001	1.87548	1	2.19014	12.9084	22.5258	Ma03_g32970	protein	SPA1-RELATED	4-like
GSMUA_Achr4G14420_001	GSMUA_Achr4G14420_001	1.87495	1	2.28214	13.1493	24.5433	Ma04_g14390	probable	6-phosphogluconolactonase	1
GSMUA_Achr3G05340_001	GSMUA_Achr3G05340_001	1.87416	1	1.96982	491.839	733.731	Ma03_g05480	uncharacterized	LOC103976869
GSMUA_Achr6G34130_001	GSMUA_Achr6G34130_001	1.87358	1	2.83275	1.60778	4.62042	Ma06_g36100	uncharacterized	protein	At1g04910-like
GSMUA_Achr9G16460_001	GSMUA_Achr9G16460_001	1.87358	1	2.83275	1.8741	5.38577	Ma09_g15770	pentatricopeptide	repeat-containing	protein	At3g05340
GSMUA_Achr4G21770_001	GSMUA_Achr4G21770_001	1.87215	1	2.20102	21.9232	38.5642	Ma04_g28370	probable	protein	S-acyltransferase	14
GSMUA_Achr6G20440_001	GSMUA_Achr6G20440_001	1.87204	1	2.25131	8.87603	16.1974	Ma06_g21700	uncharacterized	LOC103988580	Ma06_g21700	uncharacterized	LOC103988580
GSMUA_Achr3G02700_001	GSMUA_Achr3G02700_001	1.8705	1	2.46035	15.7127	33.5512	Ma03_g02550	WW	domain	containing	protein
GSMUA_Achr11G09830_001	GSMUA_Achr11G09830_001	1.86939	1	2.43314	4.83327	10.1077	Ma06_g00160	vacuolar	amino	acid	transporter	1	Ma06_g00170	14-3-3-like	protein
GSMUA_Achr6G32020_001	GSMUA_Achr6G32020_001	1.86848	1	2.04304	94.4331	148.34	Ma06_g33680	ubiquitin-conjugating	enzyme	E2-17	kDa-like
GSMUA_Achr8G01800_001	GSMUA_Achr8G01800_001	1.86826	1	2.5928	2.52683	5.98835	Ma08_g01660	uncharacterized	LOC103994078	Ma08_g01660	uncharacterized	LOC103994078
GSMUA_Achr3G24540_001	GSMUA_Achr3G24540_001	1.86801	1	2.36237	24.3851	48.3337	Ma03_g25740	tRNA(adenine(34))	deaminase
GSMUA_Achr6G18000_001	GSMUA_Achr6G18000_001	1.86731	1	2.32888	26.0289	50.3148	Ma06_g19380	ubiquitin-fold	modifier	1
GSMUA_Achr8G32420_001	GSMUA_Achr8G32420_001	1.8666	1	2.26546	9.76426	18.0082	Ma08_g32700	uncharacterized	protein	At5g49945-like
GSMUA_AchrUn_randomG04480_001	GSMUA_AchrUn_randomG04480_001	1.86639	1	2.51307	4.62768	10.2976	Ma03_g13470	uncharacterized	membrane	protein	At1g16860-like
GSMUA_Achr10G26730_001	GSMUA_Achr10G26730_001	1.86601	1	3.68591	0.621101	4.3745	Ma10_g26660	transcription	factor	MYB59-like	Ma10_g26660	transcription	factor	MYB59-like
GSMUA_Achr6G14430_001	GSMUA_Achr6G14430_001	1.86601	1	3.68591	0.58502	4.12038	Ma06_g15900	transcription	factor	PCF5-like
GSMUA_AchrUn_randomG15800_001	GSMUA_AchrUn_randomG15800_001	1.86601	1	3.68591	0.398277	2.80512	Ma08_g16850	E3	ubiquitin-protein	ligase	ATL31-like
GSMUA_Achr5G27450_001	GSMUA_Achr5G27450_001	1.86567	1	2.61879	2.87455	6.95821	Ma05_g29830	gibberellin	receptor	GID1C-like
GSMUA_Achr1G06180_001	GSMUA_Achr1G06180_001	1.86463	1	2.20999	79.0598	140.014	Ma04_g25890	cinnamoyl-CoA	reductase	1-like
GSMUA_Achr4G32190_001	GSMUA_Achr4G32190_001	1.86456	1	2.17755	22.2299	38.4522	Ma04_g38690	amino	acid	permease	6	Ma04_g38700	riboflavin	biosynthesis	protein	PYRD
GSMUA_Achr8G04380_001	GSMUA_Achr8G04380_001	1.8641	1	2.52048	9.25047	20.7081	Ma08_g04310	uncharacterized	LOC103993870
GSMUA_Achr1G26000_001	GSMUA_Achr1G26000_001	1.86368	1	2.14464	24.8021	41.895	Ma01_g20090	homeobox	protein	knotted-1-like	13	Ma01_g20090	homeobox	protein	knotted-1-like	13
GSMUA_AchrUn_randomG15010_001	GSMUA_AchrUn_randomG15010_001	1.86319	1	2.02081	155.29	240.148	Ma06_g23000	Hypothetical	protein
GSMUA_Achr5G07270_001	GSMUA_Achr5G07270_001	1.86243	1	2.6668	2.60022	6.54695	Ma05_g07030	floral	homeotic	protein	APETALA	2-like
GSMUA_Achr2G20130_001	GSMUA_Achr2G20130_001	1.86232	1	2.14119	10.181	17.1554	Ma02_g22010	ML	domain	protein
GSMUA_AchrUn_randomG13960_001	GSMUA_AchrUn_randomG13960_001	1.86221	1	2.2551	3.23828	5.92804	Ma09_g17180	phospholipid-transporting	ATPase	1-like	Ma09_g17180	phospholipid-transporting	ATPase	1-like	Ma09_g17180	phospholipid-transporting	ATPase	1-like	Ma09_g17180	phospholipid-transporting	ATPase	1-like
GSMUA_Achr6G28380_001	GSMUA_Achr6G28380_001	1.86126	1	2.25026	26.4001	48.1584	Ma06_g30110	protein	Iojap-related	Ma06_g30110	protein	Iojap-related
GSMUA_Achr8G05590_001	GSMUA_Achr8G05590_001	1.86039	1	2.10453	14.4417	23.7041	Ma08_g05430	thioredoxin-like	2	Ma08_g05440	uncharacterized	LOC103993765
GSMUA_Achr5G07360_001	GSMUA_Achr5G07360_001	1.86027	1	1.97947	109.792	164.92	Ma05_g07120	heat	shock	protein	DnaJ
GSMUA_Achr11G21320_001	GSMUA_Achr11G21320_001	1.85958	1	2.53677	3.64629	8.27097	Ma11_g19690	xyloglucan	galactosyltransferase	KATAMARI1	homolog
GSMUA_Achr5G26100_001	GSMUA_Achr5G26100_001	1.85894	1	2.14986	21.3335	36.1759	Ma05_g28460	magnesium	transporter	MRS2-F-like
GSMUA_Achr10G28870_001	GSMUA_Achr10G28870_001	1.85753	1	2.21446	13.566	24.1094	Ma10_g28860	outer	envelope	protein	61	Ma10_g28860	outer	envelope	protein	61
GSMUA_AchrUn_randomG19570_001	GSMUA_AchrUn_randomG19570_001	1.85752	1	2.22864	10.0847	18.1093	Ma06_g22680	nuclear	pore	complex	protein	Nup85	Ma06_g22680	nuclear	pore	complex	protein	Nup85
GSMUA_Achr2G22210_001	GSMUA_Achr2G22210_001	1.85675	1	2.35576	14.4377	28.4919	Ma02_g24060	uncharacterized	LOC103976706
GSMUA_Achr4G24880_001	GSMUA_Achr4G24880_001	1.85675	1	2.35576	4.76437	9.4022	Ma04_g31440	zinc	finger	CCCH	domain-containing	protein	17-like
GSMUA_Achr3G17820_001	GSMUA_Achr3G17820_001	1.85522	1	2.0981	28.5516	46.6533	Ma03_g18920	protein	IQ-DOMAIN	1-like
GSMUA_Achr11G18170_001	GSMUA_Achr11G18170_001	1.85478	1	2.18776	29.7544	51.8654	Ma11_g16690	probable	potassium	transporter	11	Ma11_g16700	nuclear	transcription	factor	Y	subunit	C-2-like	Ma11_g16700	nuclear	transcription	factor	Y	subunit	C-2-like	Ma11_g16700	nuclear	transcription	factor	Y	subunit	C-2-like
GSMUA_Achr11G21330_001	GSMUA_Achr11G21330_001	1.85436	1	2.24958	4.20726	7.67291	Ma11_g19700	CLIP-associated	protein-like
GSMUA_Achr10G18660_001	GSMUA_Achr10G18660_001	1.85422	1	2.95893	0.871939	2.76718	Ma10_g18610	sucrose	synthase	2-like	Ma10_g18610	sucrose	synthase	2-like	Ma10_g18610	sucrose	synthase	2-like
GSMUA_Achr7G22240_001	GSMUA_Achr7G22240_001	1.85422	1	2.95893	1.4733	4.67564	Ma07_g23720	sodium-coupled	neutral	amino	acid	transporter	1-like
GSMUA_Achr7G06180_001	GSMUA_Achr7G06180_001	1.85388	1	2.15589	24.7351	42.133	Ma07_g06300	myb	family	transcription	factor	APL-like	Ma07_g06300	myb	family	transcription	factor	APL-like
GSMUA_Achr8G03890_001	GSMUA_Achr8G03890_001	1.85309	1	2.4585	6.06719	12.9523	Ma08_g03850	glycosyltransferase
GSMUA_Achr4G16650_001	GSMUA_Achr4G16650_001	1.85278	1	3.05937	2.33427	8.00586	Ma04_g17210	MACPF	domain-containing	protein	CAD1-like	Ma04_g17210	MACPF	domain-containing	protein	CAD1-like
GSMUA_Achr5G17730_001	GSMUA_Achr5G17730_001	1.85239	1	2.13085	34.6099	57.9006	Ma05_g17340	uncharacterized	LOC103985277	Ma05_g17350	33	kDa	ribonucleoprotein
GSMUA_Achr8G04900_001	GSMUA_Achr8G04900_001	1.85142	1	1.93467	252.632	367.773	Ma08_g04770	4-hydroxy-3-methylbut-2-enyl	diphosphate	reductase
GSMUA_Achr3G23800_001	GSMUA_Achr3G23800_001	1.85128	1	2.05669	63.0067	99.9641	Ma03_g25060	uncharacterized	LOC103978984	Ma03_g25070	histone	H2AX
GSMUA_Achr3G02760_001	GSMUA_Achr3G02760_001	1.85054	1	2.15265	15.1331	25.7193	Ma03_g02600	ankyrin	repeat	protein	SKIP35-like	Ma03_g02600	ankyrin	repeat	protein	SKIP35-like
GSMUA_Achr2G12280_001	GSMUA_Achr2G12280_001	1.84969	1	2.11835	34.0035	56.3808	Ma02_g14120	probable	protein	S-acyltransferase	14
GSMUA_Achr10G06310_001	GSMUA_Achr10G06310_001	1.8496	1	2.09308	26.3833	42.9607	Ma10_g07450	two-component	response	regulator-like	PRR1	Ma10_g07450	two-component	response	regulator-like	PRR1
GSMUA_Achr11G19780_001	GSMUA_Achr11G19780_001	1.84866	1	3.27087	1.40189	5.76477	Ma11_g18210	expansin-A2-like
GSMUA_Achr3G25450_001	GSMUA_Achr3G25450_001	1.84866	1	3.27087	0.812957	3.343	Ma03_g26650	sulfate	transporter	3.1-like
GSMUA_Achr5G08050_001	GSMUA_Achr5G08050_001	1.8486	1	2.15721	16.3255	27.839	Ma05_g07810	protein	BONZAI	3-like	Ma05_g07810	protein	BONZAI	3-like
GSMUA_Achr10G06350_001	GSMUA_Achr10G06350_001	1.84777	1	2.80929	1.69188	4.7824	Ma10_g07470	peroxisome	proliferator-activated	receptor	gamma	coactivator-related	protein	1-like	Ma10_g07470	peroxisome	proliferator-activated	receptor	gamma	coactivator-related	protein	1-like	Ma10_g07470	peroxisome	proliferator-activated	receptor	gamma	coactivator-related	protein	1-like	Ma10_g07470	peroxisome	proliferator-activated	receptor	gamma	coactivator-related	protein	1-like
GSMUA_Achr5G01160_001	GSMUA_Achr5G01160_001	1.84762	1	2.41253	35.9788	74.1669	Ma05_g01090	zinc	finger	protein	STOP1	homolog	Ma05_g01090	zinc	finger	protein	STOP1	homolog
GSMUA_Achr3G04920_001	GSMUA_Achr3G04920_001	1.84748	1	2.01881	35.993	55.5943	Ma03_g04760	eukaryotic	translation	initiation	factor	3	subunit	C	Ma03_g04760	eukaryotic	translation	initiation	factor	3	subunit	C
GSMUA_Achr6G11390_001	GSMUA_Achr6G11390_001	1.84681	1	2.15644	14.0191	23.8938	Ma06_g12860	uncharacterized	LOC103987543	Ma06_g12860	uncharacterized	LOC103987543	Ma06_g12860	uncharacterized	LOC103987543
GSMUA_Achr4G27860_001	GSMUA_Achr4G27860_001	1.84617	1	2.1407	17.5545	29.5817	Ma04_g34430	Hypothetical	protein
GSMUA_Achr5G17990_001	GSMUA_Achr5G17990_001	1.84511	1	2.15383	11.1692	19.0015	Ma05_g20220	protein	ENHANCED	DISEASE	RESISTANCE	2-like
GSMUA_Achr11G17440_001	GSMUA_Achr11G17440_001	1.84475	1	2.07798	52.6804	84.8682	Ma11_g15950	probable	E3	ubiquitin-protein	ligase	XBOS33
GSMUA_Achr4G19640_001	GSMUA_Achr4G19640_001	1.84391	1	1.93544	279.854	407.644	Ma04_g26280	L-idonate	5-dehydrogenase
GSMUA_Achr8G31990_001	GSMUA_Achr8G31990_001	1.84262	1	3.21642	1.16041	4.53065	Ma08_g32340	lysine	histidine	transporter	1-like
GSMUA_AchrUn_randomG04490_001	GSMUA_AchrUn_randomG04490_001	1.84262	1	3.21642	1.13245	4.42148	Ma03_g13460	Hypothetical	protein
GSMUA_Achr11G00550_001	GSMUA_Achr11G00550_001	1.84228	1	3.38635	0.611228	2.84502	Ma11_g00480	uncharacterized	LOC103970820
GSMUA_Achr6G27800_001	GSMUA_Achr6G27800_001	1.84153	1	2.7563	1.52539	4.13727	Ma06_g29550	probable	xyloglucan	glycosyltransferase	6
GSMUA_Achr3G00530_001	GSMUA_Achr3G00530_001	1.83906	1	2.1282	19.8514	33.158	Ma03_g00450	ubiquitin	domain-containing	protein	DSK2a-like	Ma03_g00450	ubiquitin	domain-containing	protein	DSK2a-like
GSMUA_Achr8G01980_001	GSMUA_Achr8G01980_001	1.83905	1	2.66573	3.23023	8.14612	Ma08_g01810	floral	homeotic	protein	APETALA	2-like	Ma08_g01810	floral	homeotic	protein	APETALA	2-like	Ma08_g01810	floral	homeotic	protein	APETALA	2-like
GSMUA_Achr7G01520_001	GSMUA_Achr7G01520_001	1.83647	1	2.01127	60.6828	93.245	Ma07_g01540	FRIGIDA-like	protein	4a
GSMUA_Achr8G06630_001	GSMUA_Achr8G06630_001	1.83398	1	2.09362	24.4702	39.8742	Ma08_g06470	Putative	zinc	finger
GSMUA_Achr6G02430_001	GSMUA_Achr6G02430_001	1.83307	1	2.27763	5.45868	10.1727	Ma06_g04130	uncharacterized	LOC103986774	Ma06_g04130	uncharacterized	LOC103986774	Ma06_g04130	uncharacterized	LOC103986774
GSMUA_AchrUn_randomG18950_001	GSMUA_AchrUn_randomG18950_001	1.83254	1	2.03356	70.4327	109.958	Ma06_g24520	transcription	factor	Pur-alpha	1-like
GSMUA_Achr4G15310_001	GSMUA_Achr4G15310_001	1.83154	1	2.15175	19.3998	32.9665	Ma04_g15300	O-acyltransferase	WSD1-like
GSMUA_Achr9G27310_001	GSMUA_Achr9G27310_001	1.83138	1	2.24722	12.5313	22.8348	Ma09_g27920	E3	ubiquitin-protein	ligase	RING1-like	Ma09_g27920	E3	ubiquitin-protein	ligase	RING1-like
GSMUA_Achr5G09320_001	GSMUA_Achr5G09320_001	1.8309	1	2.57174	10.8454	25.3612	Ma05_g08990	auxin-responsive	protein	IAA6-like
GSMUA_Achr4G32250_001	GSMUA_Achr4G32250_001	1.82964	1	2.2929	4.96881	9.36714	Ma04_g38750	CSC1-like	protein	RXW8	Ma04_g38750	CSC1-like	protein	RXW8
GSMUA_Achr3G18860_001	GSMUA_Achr3G18860_001	1.82922	1	3.45144	0.962389	4.86265	Ma03_g19690	LOB	domain-containing	protein	37-like
GSMUA_Achr4G02510_001	GSMUA_Achr4G02510_001	1.82922	1	3.45144	0.387868	1.95978	Ma04_g02550	G-type	lectin	S-receptor-like	serine/threonine-protein	kinase	At5g24080
GSMUA_Achr4G29120_001	GSMUA_Achr4G29120_001	1.82922	1	3.45144	0.473121	2.39053	Ma04_g35610	Probable	metal-nicotianamine	transporter	YSL9
GSMUA_Achr1G16820_001	GSMUA_Achr1G16820_001	1.82858	1	2.1427	11.2427	18.9819	Ma01_g10110	conserved	oligomeric	Golgi	complex	subunit	7
GSMUA_Achr1G03640_001	GSMUA_Achr1G03640_001	1.82768	1	2.0301	89.7063	139.714	Ma04_g23410	SUMO-conjugating	enzyme	SCE1
GSMUA_AchrUn_randomG15090_001	GSMUA_AchrUn_randomG15090_001	1.82739	1	2.18689	12.3422	21.5191	Ma06_g23100	uncharacterized	protein	At3g49140	Ma06_g23100	uncharacterized	protein	At3g49140	Ma06_g23100	uncharacterized	protein	At3g49140
GSMUA_Achr5G19810_001	GSMUA_Achr5G19810_001	1.82723	1	2.3319	5.28463	10.2593	Ma05_g22170	uncharacterized	LOC103985731	Ma05_g22180	WD	repeat-containing	protein	44-like
GSMUA_Achr6G19990_001	GSMUA_Achr6G19990_001	1.82694	1	2.06961	43.3162	69.3912	Ma06_g21310	Tubulin	beta-1	chain
GSMUA_Achr7G19430_001	GSMUA_Achr7G19430_001	1.82602	1	2.14534	17.3707	29.3864	Ma07_g20900	serine	carboxypeptidase	II-2-like
GSMUA_Achr5G27050_001	GSMUA_Achr5G27050_001	1.82544	1	2.21012	13.0228	23.0965	Ma05_g29430	Putative	zinc	finger
GSMUA_Achr8G18760_001	GSMUA_Achr8G18760_001	1.82498	1	2.18919	19.9828	34.9022	Ma08_g14750	uncharacterized	protein	At3g17611
GSMUA_Achr4G13690_001	GSMUA_Achr4G13690_001	1.82435	1	3.03383	9.48363	31.9452
GSMUA_Achr4G29320_001	GSMUA_Achr4G29320_001	1.82169	1	1.99899	71.0265	108.217	Ma04_g35820	putative	magnesium	transporter	MRS2-G
GSMUA_Achr3G24290_001	GSMUA_Achr3G24290_001	1.82165	1	2.134	29.6751	49.798	Ma03_g25540	zinc	finger	CCHC	domain-containing	protein	10-like	Ma03_g25540	zinc	finger	CCHC	domain-containing	protein	10-like
GSMUA_Achr8G16290_001	GSMUA_Achr8G16290_001	1.82151	1	2.30258	7.21666	13.709	Ma08_g19130	MLO-like	protein	1
GSMUA_Achr2G05720_001	GSMUA_Achr2G05720_001	1.82131	1	2.1079	36.2546	59.7041	Ma02_g07700	FRIGIDA-like	protein	3	Ma02_g07700	FRIGIDA-like	protein	3
GSMUA_Achr10G13080_001	GSMUA_Achr10G13080_001	1.82073	1	2.2214	5.57039	9.96334	Ma10_g13290	probable	AMP	deaminase
GSMUA_Achr11G03660_001	GSMUA_Achr11G03660_001	1.82005	1	2.20494	22.4338	39.6442	Ma11_g03490	uncharacterized	LOC103970327	Ma11_g03500	endoglucanase	8-like
GSMUA_Achr5G27340_001	GSMUA_Achr5G27340_001	1.82004	1	2.18762	13.7446	23.9829	Ma05_g29710	transmembrane	protein	184B-like
GSMUA_Achr5G03000_001	GSMUA_Achr5G03000_001	1.81988	1	2.03024	72.3889	112.769	Ma05_g02900	heat	stress	transcription	factor	A-2b-like
GSMUA_Achr6G12860_001	GSMUA_Achr6G12860_001	1.81897	1	1.99209	217.829	330.285	Ma06_g14330	uncharacterized	LOC103987673
GSMUA_Achr2G15850_001	GSMUA_Achr2G15850_001	1.8181	1	2.17495	6.61805	11.4422	Ma02_g17620	coatomer	subunit	beta'-1	Ma02_g17620	coatomer	subunit	beta'-1	Ma02_g17620	coatomer	subunit	beta'-1	Ma02_g17620	coatomer	subunit	beta'-1
GSMUA_Achr3G01520_001	GSMUA_Achr3G01520_001	1.81765	1	2.11139	17.4116	28.7483	Ma03_g01400	probable	methyltransferase	PMT2
GSMUA_Achr3G23230_001	GSMUA_Achr3G23230_001	1.81681	1	2.05445	5.02908	7.9712	Ma03_g24480	BEACH	domain-containing	protein	lvsC
GSMUA_Achr5G21700_001	GSMUA_Achr5G21700_001	1.81679	1	2.48614	8.64464	18.9085	Ma05_g24090	uncharacterized	LOC103985571
GSMUA_Achr9G31010_001	GSMUA_Achr9G31010_001	1.81644	1	1.95032	56.7509	83.5519	Ma09_g31540	translocase	of	chloroplast	159
GSMUA_Achr11G04890_001	GSMUA_Achr11G04890_001	1.81628	1	2.84345	6.84048	19.8998	Ma11_g04660	pyroglutamyl-peptidase	1-like	Ma11_g04660	pyroglutamyl-peptidase	1-like	Ma11_g04660	pyroglutamyl-peptidase	1-like	Ma11_g04660	pyroglutamyl-peptidase	1-like
GSMUA_Achr7G03670_001	GSMUA_Achr7G03670_001	1.81623	1	2.73321	1.76133	4.70013	Ma07_g03780	bifunctional	3-dehydroquinate	dehydratase/shikimate	dehydrogenase	Ma07_g03780	bifunctional	3-dehydroquinate	dehydratase/shikimate	dehydrogenase	Ma07_g03780	bifunctional	3-dehydroquinate	dehydratase/shikimate	dehydrogenase	Ma07_g03790	superoxide	dismutase	[Cu-Zn]
GSMUA_Achr4G22280_001	GSMUA_Achr4G22280_001	1.8153	1	2.11158	15.4948	25.5883	Ma04_g28840	uncharacterized	LOC103983007	Ma04_g28840	uncharacterized	LOC103983007
GSMUA_Achr8G12480_001	GSMUA_Achr8G12480_001	1.8146	1	3.2405	1.99783	8.04059	Ma08_g12260	pentatricopeptide	repeat-containing	protein	At5g50280
GSMUA_Achr11G16980_001	GSMUA_Achr11G16980_001	1.81433	1	2.38105	7.75571	15.6401	Ma11_g15510	uncharacterized	LOC103971674	Ma11_g15510	uncharacterized	LOC103971674	Ma11_g15520	uncharacterized	LOC103971673
GSMUA_Achr6G21690_001	GSMUA_Achr6G21690_001	1.81433	1	2.38105	10.9481	22.0778	Ma06_g23980	uncharacterized	LOC103988718
GSMUA_Achr10G25910_001	GSMUA_Achr10G25910_001	1.81393	1	2.12852	17.245	28.8305	Ma10_g25870	65-kDa	microtubule-associated	protein	6-like	Ma10_g25870	65-kDa	microtubule-associated	protein	6-like
GSMUA_Achr3G05870_001	GSMUA_Achr3G05870_001	1.81389	1	2.05827	29.907	47.5355	Ma03_g05800	uncharacterized	LOC103978032	Ma03_g05810	formin-binding	protein	1	homolog
GSMUA_Achr7G15940_001	GSMUA_Achr7G15940_001	1.81306	1	2.09333	50.7886	82.783	Ma07_g15830	uncharacterized	LOC103991926
GSMUA_Achr8G03720_001	GSMUA_Achr8G03720_001	1.81229	1	2.10299	44.0594	72.3172	Ma08_g03640	chlorophyll	a-b	binding	protein	CP29.2
GSMUA_Achr8G01010_001	GSMUA_Achr8G01010_001	1.81174	1	3.14534	0.959841	3.52711	Ma08_g00970	fimbrin-like	protein	2
GSMUA_Achr11G04450_001	GSMUA_Achr11G04450_001	1.81133	1	2.03764	8.33882	13.061	Ma11_g04160	CCR4-NOT	transcription	complex	subunit	1	Ma11_g04160	CCR4-NOT	transcription	complex	subunit	1
GSMUA_Achr1G10950_001	GSMUA_Achr1G10950_001	1.81128	1	3.18841	0.604458	2.31374	Ma01_g04660	uncharacterized	LOC103989752
GSMUA_Achr1G18020_001	GSMUA_Achr1G18020_001	1.81128	1	3.18841	1.31153	5.02029	Ma01_g11280	probable	serine/threonine-protein	kinase	NAK	Ma01_g11280	probable	serine/threonine-protein	kinase	NAK
GSMUA_Achr8G06730_001	GSMUA_Achr8G06730_001	1.80656	1	2.27087	4.4319	8.22774	Ma08_g06560	uncharacterized	LOC103993662
GSMUA_Achr8G07040_001	GSMUA_Achr8G07040_001	1.80629	1	2.22317	5.31171	9.51846	Ma08_g06820	probable	LRR	receptor-like	serine/threonine-protein	kinase	At1g56140
GSMUA_Achr3G21290_001	GSMUA_Achr3G21290_001	1.80564	1	2.50903	5.33514	11.8937	Ma03_g22220	ras-related	protein	Rab11D-like
GSMUA_Achr11G24700_001	GSMUA_Achr11G24700_001	1.80552	1	2.46552	5.25541	11.3208	Ma11_g23020	28	kDa	ribonucleoprotein
GSMUA_Achr1G10700_001	GSMUA_Achr1G10700_001	1.80473	1	1.93803	133.633	195.072	Ma01_g01380	RNA	polymerase	sigma	factor	sigA-like	Ma01_g01380	RNA	polymerase	sigma	factor	sigA-like	Ma01_g01380	RNA	polymerase	sigma	factor	sigA-like	Ma01_g01380	RNA	polymerase	sigma	factor	sigA-like
GSMUA_Achr11G17420_001	GSMUA_Achr11G17420_001	1.80405	1	2.11502	20.2812	33.5862	Ma11_g15940	COP9	signalosome	complex	subunit	1-like	Ma11_g15940	COP9	signalosome	complex	subunit	1-like
GSMUA_Achr6G06650_001	GSMUA_Achr6G06650_001	1.80358	1	2.10536	13.9044	22.8663	Ma06_g08260	copper	amine	oxidase	1-like
[truncated: 35,605 more rows]
[truncated: 76 more columns]

## Sheet:  I+L
#GeneSymbol	GeneName	GFOLD(0.01)	E-FDR	log2fdc	1stRPKM	2ndRPKM
GSMUA_Achr4G25160_001	GSMUA_Achr4G25160_001	6.76844	1	8.27883	1.01351	307.356	Ma04_g31700	Hypothetical	protein
GSMUA_Achr11G24320_001	GSMUA_Achr11G24320_001	6.51535	1	6.57748	386.219	27027.3	Ma11_g22640	ribulose	bisphosphate	carboxylase/oxygenase	activase	2
GSMUA_Achr4G03820_001	GSMUA_Achr4G03820_001	6.37618	1	7.73425	0.568202	106.323	Ma04_g03940	uncharacterized	LOC103980475
GSMUA_Achr2G03950_001	GSMUA_Achr2G03950_001	6.07455	1	8.8079	0	41.1767	Ma02_g05950	4-coumarate--CoA	ligase-like	10	Ma02_g05950	4-coumarate--CoA	ligase-like	10
GSMUA_AchrUn_randomG09970_001	GSMUA_AchrUn_randomG09970_001	6.05744	1	8.79082	0	78.0038	Ma01_g21040	uncharacterized	LOC103973607
GSMUA_Achr3G28130_001	GSMUA_Achr3G28130_001	5.86256	1	6.90576	2.50872	242.321	Ma03_g29410	Putative	Zinc	finger	protein	CONSTANS-LIKE	2
GSMUA_Achr8G32600_001	GSMUA_Achr8G32600_001	5.82294	1	6.63903	1.67233	131.451	Ma08_g32900	amino	acid	permease	3-like
GSMUA_Achr3G15480_001	GSMUA_Achr3G15480_001	5.67412	1	5.87504	63.0365	2720.2	Ma00_g00160	Putative	DnaJ	homolog	subfamily	B	member	13
GSMUA_Achr8G20840_001	GSMUA_Achr8G20840_001	5.67093	1	6.41943	4.69966	314.23	Ma08_g21660	Heat	shock	cognate	70	kDa	protein
GSMUA_Achr2G17260_001	GSMUA_Achr2G17260_001	5.61071	1	7.345	0.0966567	23.0014	Ma02_g19020	probable	LRR	receptor-like	serine/threonine-protein	kinase	At2g16250
GSMUA_Achr8G11790_001	GSMUA_Achr8G11790_001	5.51605	1	5.8189	17.1474	715.382	Ma08_g11540	methionine	gamma-lyase-like
GSMUA_Achr10G11850_001	GSMUA_Achr10G11850_001	5.49896	1	5.61629	104.164	3747.44	Ma10_g12070	uncharacterized	LOC104000673
GSMUA_Achr7G17540_001	GSMUA_Achr7G17540_001	5.44266	1	6.87189	0.492972	52.8409	Ma07_g16940	Auxin-induced	protein	5NG4
GSMUA_Achr6G21640_001	GSMUA_Achr6G21640_001	5.3432	1	6.09216	2.02184	107.742	Ma06_g24010	uncharacterized	LOC103988717
GSMUA_Achr11G18110_001	GSMUA_Achr11G18110_001	5.20589	1	5.71516	12.1427	480.159	Ma11_g16650	late	embryogenesis	abundant	protein	Lea5-like
GSMUA_Achr9G20550_001	GSMUA_Achr9G20550_001	5.11968	1	7.85538	0	20.2322	Ma09_g20540	4-coumarate--CoA	ligase-like	10
GSMUA_Achr9G15480_001	GSMUA_Achr9G15480_001	5.10639	1	5.97802	1.12492	56.247	Ma09_g14900	Nitrate	reductase	[NADH]	1
GSMUA_Achr11G04830_001	GSMUA_Achr11G04830_001	5.08715	1	5.77661	2.42621	102.808	Ma11_g04610	WD40-like	Beta	Propeller	Repeat	family	protein
GSMUA_Achr3G02860_001	GSMUA_Achr3G02860_001	5.02503	1	6.63798	0.31471	34.4053	Ma03_g02690	amino	acid	permease	4-like	Ma03_g02690	amino	acid	permease	4-like
GSMUA_Achr7G08960_001	GSMUA_Achr7G08960_001	4.95899	1	6.31973	0.478256	33.5596	Ma07_g08790	beta-galactosidase-like
GSMUA_Achr8G05900_001	GSMUA_Achr8G05900_001	4.94767	1	6.56087	0.456278	47.2837	Ma08_g05750	probable	carboxylesterase	15
GSMUA_Achr6G11270_001	GSMUA_Achr6G11270_001	4.93276	1	6.66915	0.237357	35.3387	Ma06_g12740	mitogen-activated	protein	kinase	kinase	9-like
GSMUA_Achr10G16070_001	GSMUA_Achr10G16070_001	4.92254	1	5.74019	2.61589	110.258	Ma10_g16100	1-aminocyclopropane-1-carboxylate	oxidase
GSMUA_Achr10G07480_001	GSMUA_Achr10G07480_001	4.85149	1	7.58819	0	13.9747	Ma10_g08570	arginine	decarboxylase-like
GSMUA_Achr6G17480_001	GSMUA_Achr6G17480_001	4.84222	1	5.54951	1.14791	41.6825	Ma06_g18890	Sucrose-phosphate	synthase
GSMUA_AchrUn_randomG19690_001	GSMUA_AchrUn_randomG19690_001	4.83578	1	5.23998	4.71889	132.787	Ma01_g18060	linoleate	9S-lipoxygenase	A-like
GSMUA_Achr6G36750_001	GSMUA_Achr6G36750_001	4.82882	1	5.10249	12.7612	323.447	Ma06_g38760	protein	NRT1/	PTR	FAMILY	6.3-like
GSMUA_Achr5G13330_001	GSMUA_Achr5G13330_001	4.78549	1	6.14677	0.71207	44.3181	Ma05_g13250	UDP-glycosyltransferase	86A2-like
GSMUA_Achr11G14800_001	GSMUA_Achr11G14800_001	4.78477	1	4.90606	73.8755	1624.61
GSMUA_Achr9G30740_001	GSMUA_Achr9G30740_001	4.77421	1	7.51123	0	55.8765	Ma09_g31290	extensin-like
GSMUA_Achr5G03810_001	GSMUA_Achr5G03810_001	4.76693	1	5.49394	3.42833	120.197	Ma05_g03580	ubiquinol	oxidase	2
GSMUA_Achr3G31790_001	GSMUA_Achr3G31790_001	4.71821	1	5.40837	2.6454	86.8364	Ma03_g33000	early	nodulin-like	protein	1
GSMUA_Achr10G06460_001	GSMUA_Achr10G06460_001	4.70932	1	5.04602	13.454	329.205	Ma10_g07590	Putative	Eyes	absent	homolog	2
GSMUA_Achr7G25650_001	GSMUA_Achr7G25650_001	4.69487	1	6.43225	0.0951349	12.0162	Ma07_g27150	putative	calcium-transporting	ATPase	13
GSMUA_Achr1G21150_001	GSMUA_Achr1G21150_001	4.68064	1	4.82702	218.837	4558.76	Ma01_g14480	18.2	kDa	class	I	heat	shock	protein
GSMUA_Achr8G33830_001	GSMUA_Achr8G33830_001	4.65611	1	6.27042	0.490684	41.5675	Ma08_g34150	pathogenesis-related	protein	1-like
GSMUA_Achr7G08970_001	GSMUA_Achr7G08970_001	4.6193	1	5.08536	3.31623	84.3278	Ma07_g08800	beta-galactosidase-like
GSMUA_Achr10G22820_001	GSMUA_Achr10G22820_001	4.59739	1	5.15897	12.7772	345.82	Ma10_g22750	heat	shock	cognate	70	kDa	protein-like
GSMUA_Achr10G11890_001	GSMUA_Achr10G11890_001	4.56456	1	5.31513	2.56449	79.7354	Ma10_g12100	glycerophosphodiester	phosphodiesterase	GDE1-like
GSMUA_AchrUn_randomG23890_001	GSMUA_AchrUn_randomG23890_001	4.52901	1	5.0001	5.59277	134.123	Ma08_g05190	cellulose	synthase-like	protein	G3
GSMUA_Achr10G22810_001	GSMUA_Achr10G22810_001	4.52524	1	4.71135	89.3965	1720.94	Ma10_g22750	heat	shock	cognate	70	kDa	protein-like
GSMUA_Achr5G07680_001	GSMUA_Achr5G07680_001	4.49899	1	4.63709	119.444	2180.81	Ma05_g07420	uncharacterized	LOC103984394	Ma05_g07430	E3	ubiquitin-protein	ligase	RING1-like
GSMUA_Achr1G21193_001	GSMUA_Achr1G21193_001	4.42222	1	4.5403	237.769	4057.57	Ma01_g14520	uncharacterized	LOC103995117	Ma01_g14530	18.1	kDa	class	I	heat	shock	protein-like	Ma01_g14540	paternally-expressed	gene	3	protein-like
GSMUA_Achr7G04560_001	GSMUA_Achr7G04560_001	4.41358	1	4.95923	7.94671	186.866	Ma07_g04660	uncharacterized	LOC103990638
GSMUA_Achr2G03370_001	GSMUA_Achr2G03370_001	4.40468	1	5.1557	2.31384	64.4122	Ma02_g05270	Putative	Cytochrome	P450	78A3
GSMUA_Achr2G22430_001	GSMUA_Achr2G22430_001	4.37928	1	5.99487	0.380027	26.5895	Ma02_g24280	Putative	Auxin-induced	protein	5NG4
GSMUA_Achr11G24120_001	GSMUA_Achr11G24120_001	4.36966	1	5.62213	1.04106	42.8937	Ma11_g22430	fasciclin-like	arabinogalactan	protein	4	Ma11_g22440	nematode	resistance	protein-like	HSPRO2
GSMUA_Achr1G22690_001	GSMUA_Achr1G22690_001	4.36628	1	5.41314	2.28139	78.2802	Ma01_g16140	putative	polyol	transporter	1
GSMUA_Achr4G06590_001	GSMUA_Achr4G06590_001	4.34266	1	5.85884	0.57004	32.2707	Ma04_g06610	vacuolar	cation/proton	exchanger	1a-like	Ma04_g06610	vacuolar	cation/proton	exchanger	1a-like	Ma04_g06610	vacuolar	cation/proton	exchanger	1a-like
GSMUA_Achr7G20850_001	GSMUA_Achr7G20850_001	4.33589	1	4.59613	12.6825	226.129	Ma07_g22370	pyrophosphate-energized	vacuolar	membrane	proton	pump-like
GSMUA_Achr4G03620_001	GSMUA_Achr4G03620_001	4.32364	1	5.49222	1.17058	42.8559	Ma04_g03710	sugar	transport	protein	13-like
GSMUA_AchrUn_randomG03740_001	GSMUA_AchrUn_randomG03740_001	4.31189	1	5.67504	1.04695	46.9754	Ma10_g00360	inorganic	pyrophosphatase	2-like	Ma10_g00360	inorganic	pyrophosphatase	2-like
GSMUA_Achr1G16240_001	GSMUA_Achr1G16240_001	4.30494	1	5.25389	2.5508	77.7283	Ma01_g09560	Putative	Heat	stress	transcription	factor	B-2b
GSMUA_Achr6G34190_001	GSMUA_Achr6G34190_001	4.30484	1	4.7195	20.5011	402.494	Ma06_g36150	uncharacterized	LOC103990158
GSMUA_Achr6G07730_001	GSMUA_Achr6G07730_001	4.30386	1	6.04326	0.447114	43.1056	Ma06_g09370	probable	strigolactone	esterase	DAD2	Ma06_g09370	probable	strigolactone	esterase	DAD2
GSMUA_Achr10G20590_001	GSMUA_Achr10G20590_001	4.24702	1	4.99853	2.5875	64.5922	Ma10_g20560	phenylpropanoylacetyl-CoA	synthase-like
GSMUA_AchrUn_randomG09150_001	GSMUA_AchrUn_randomG09150_001	4.24694	1	4.36526	78.125	1180.89	Ma07_g18310	4-coumarate--CoA	ligase-like	10
GSMUA_Achr6G21650_001	GSMUA_Achr6G21650_001	4.24462	1	5.98437	1.05216	97.3715	Ma06_g24010	uncharacterized	LOC103988717
GSMUA_Achr5G23470_001	GSMUA_Achr5G23470_001	4.23505	1	5.59856	1.27708	54.3398	Ma05_g25840	arogenate	dehydrogenase	2
GSMUA_Achr3G21090_001	GSMUA_Achr3G21090_001	4.21684	1	5.8333	0.376978	23.5776	Ma03_g22000	transcription	factor	LUX-like
GSMUA_Achr11G09010_001	GSMUA_Achr11G09010_001	4.20917	1	5.94914	0.135307	12.2191	Ma11_g08580	putative	clathrin	assembly	protein	At1g03050
GSMUA_Achr1G21170_001	GSMUA_Achr1G21170_001	4.20742	1	4.86834	5.3813	120.835	Ma01_g14500	uncharacterized	LOC103991923	Ma01_g14500	uncharacterized	LOC103991923
GSMUA_Achr10G13510_001	GSMUA_Achr10G13510_001	4.2059	1	6.94589	0	25.1061	Ma10_g13630	Aquaporin	TIP1-3
GSMUA_Achr11G21750_001	GSMUA_Achr11G21750_001	4.20445	1	5.72133	0.447745	23.0403	Ma11_g20100	short-chain	dehydrogenase	TIC	32
GSMUA_Achr6G00900_001	GSMUA_Achr6G00900_001	4.19276	1	6.93284	0	11.9289	Ma06_g02630	putative	transcription	factor	bHLH041	Ma06_g02630	putative	transcription	factor	bHLH041
GSMUA_Achr8G34150_001	GSMUA_Achr8G34150_001	4.18983	1	5.35898	1.99723	66.666	Ma08_g34500	thiosulfate	sulfurtransferase	16
GSMUA_Achr10G00680_001	GSMUA_Achr10G00680_001	4.18615	1	6.92626	0	14.2405	Ma10_g05760	nematode	resistance	protein-like	HSPRO2
GSMUA_Achr11G15880_001	GSMUA_Achr11G15880_001	4.16275	1	5.90302	0.432484	37.8248	Ma11_g16180	agamous-like	MADS-box	protein	AGL80
GSMUA_Achr3G30040_001	GSMUA_Achr3G30040_001	4.15395	1	5.67111	1.15988	57.6412	Ma03_g31250	cysteine-rich	and	transmembrane	domain-containing	protein	A-like
GSMUA_Achr4G21460_001	GSMUA_Achr4G21460_001	4.10782	1	5.84844	0.416309	35.0553	Ma04_g28060	Hypothetical	protein
GSMUA_Achr3G29830_001	GSMUA_Achr3G29830_001	4.08667	1	6.82743	0	11.8501	Ma03_g31050	U-box	domain-containing	protein	4-like
GSMUA_Achr3G04930_001	GSMUA_Achr3G04930_001	4.08455	1	4.4502	4.31484	69.9983	Ma03_g04770	Probable	alpha
GSMUA_Achr3G30390_001	GSMUA_Achr3G30390_001	4.05072	1	5.26	1.69867	53.5956	Ma03_g31600	ninja-family	protein	6-like
GSMUA_Achr9G03450_001	GSMUA_Achr9G03450_001	4.04523	1	4.46727	8.21446	135.484	Ma09_g03450	tropinone	reductase	homolog	At1g07440-like	Ma09_g03450	tropinone	reductase	homolog	At1g07440-like
GSMUA_Achr1G27470_001	GSMUA_Achr1G27470_001	4.0345	1	5.55236	0.842569	38.559	Ma01_g20420	uncharacterized	LOC103999958
GSMUA_Achr7G08300_001	GSMUA_Achr7G08300_001	4.02255	1	4.80396	1.46429	32.0802	Ma07_g08280	protein	NRT1/	PTR	FAMILY	6.2-like
GSMUA_Achr10G06550_001	GSMUA_Achr10G06550_001	4.01533	1	4.1693	49.2	649.798	Ma10_g07650	protein	LHY-like	Ma10_g07650	protein	LHY-like
GSMUA_Achr3G03470_001	GSMUA_Achr3G03470_001	4.00407	1	4.55075	5.15006	91.233	Ma03_g03270	uncharacterized	LOC103977021	Ma03_g03270	uncharacterized	LOC103977021	Ma03_g03270	uncharacterized	LOC103977021	Ma03_g03270	uncharacterized	LOC103977021	Ma03_g03270	uncharacterized	LOC103977021	Ma03_g03280	hydroquinone	glucosyltransferase-like
GSMUA_Achr7G27050_001	GSMUA_Achr7G27050_001	4.00323	1	4.78471	2.65066	57.3015	Ma07_g29030	uncharacterized	LOC103993065
GSMUA_Achr5G14250_001	GSMUA_Achr5G14250_001	3.9988	1	6.74019	0	19.3189	Ma05_g14170	putative	calcium-binding	protein	CML19
GSMUA_Achr3G16870_001	GSMUA_Achr3G16870_001	3.99123	1	6.73268	0	25.3966	Ma03_g18040	calmodulin-like	protein	3
GSMUA_Achr4G06600_001	GSMUA_Achr4G06600_001	3.9887	1	5.1983	2.04828	61.9182	Ma04_g06610	vacuolar	cation/proton	exchanger	1a-like	Ma04_g06610	vacuolar	cation/proton	exchanger	1a-like	Ma04_g06610	vacuolar	cation/proton	exchanger	1a-like
GSMUA_Achr11G23550_001	GSMUA_Achr11G23550_001	3.98743	1	6.7289	0	9.92646	Ma11_g21870	scopoletin	glucosyltransferase-like
GSMUA_Achr4G03850_001	GSMUA_Achr4G03850_001	3.9798	1	6.72133	0	13.1261	Ma04_g03950	uncharacterized	LOC103980474	Ma04_g03960	uncharacterized	LOC103975120	Ma04_g03960	uncharacterized	LOC103975120	Ma04_g03960	uncharacterized	LOC103975120
GSMUA_Achr11G24330_001	GSMUA_Achr11G24330_001	3.96215	1	4.69155	2.95783	59.446	Ma11_g22650	uncharacterized	LOC103972656
GSMUA_AchrUn_randomG00330_001	GSMUA_AchrUn_randomG00330_001	3.94955	1	5.20404	0.62045	19.1276	Ma11_g11000	exocyst	complex	component	SEC15A-like
GSMUA_Achr6G30350_001	GSMUA_Achr6G30350_001	3.94887	1	5.69063	0.137506	10.3761	Ma06_g32030	uncharacterized	glycosyl	hydrolase	Rv2006/MT2062
GSMUA_Achr1G05060_001	GSMUA_Achr1G05060_001	3.94327	1	4.65309	3.67612	71.6911	Ma04_g24850	hydroquinone	glucosyltransferase-like
GSMUA_Achr4G32550_001	GSMUA_Achr4G32550_001	3.92896	1	4.2883	20.8281	301.863	Ma04_g39080	LOB	domain-containing	protein	37-like
GSMUA_Achr1G26520_001	GSMUA_Achr1G26520_001	3.91025	1	4.50119	5.97675	102.908	Ma01_g19610	Myb-related	protein	308
GSMUA_Achr8G20850_001	GSMUA_Achr8G20850_001	3.90525	1	4.08743	74.3055	928.047
GSMUA_Achr7G06660_001	GSMUA_Achr7G06660_001	3.90523	1	5.64733	0.249099	18.2394	Ma07_g06750	L-lactate	dehydrogenase	A-like
GSMUA_Achr11G04310_001	GSMUA_Achr11G04310_001	3.89942	1	4.5348	2.73044	48.442	Ma11_g04040	protein	NRT1/	PTR	FAMILY	6.3-like
GSMUA_Achr10G27810_001	GSMUA_Achr10G27810_001	3.89755	1	4.38029	9.4454	147.552	Ma10_g27760	transcription	elongation	factor	1	homolog	Ma10_g27770	heat	stress	transcription	factor	C-2b-like
GSMUA_Achr6G04860_001	GSMUA_Achr6G04860_001	3.89716	1	6.63932	0	11.6573	Ma06_g06480	putative	nuclease	HARBI1
GSMUA_Achr10G25070_001	GSMUA_Achr10G25070_001	3.89456	1	5.20055	1.70095	53.3935	Ma10_g24950	mitochondrial	uncoupling	protein	5-like
GSMUA_Achr6G36060_001	GSMUA_Achr6G36060_001	3.89413	1	4.52954	17.4257	308.03	Ma06_g37930	uncharacterized	LOC103989993
GSMUA_Achr10G29740_001	GSMUA_Achr10G29740_001	3.89119	1	4.40299	6.29732	100.261	Ma10_g29710	Aquaporin	NIP2-1
GSMUA_Achr10G06840_001	GSMUA_Achr10G06840_001	3.88057	1	5.3994	0.595732	24.5163	Ma10_g07930	Putative	Stem-specific	protein	TSJT1
GSMUA_Achr5G10120_001	GSMUA_Achr5G10120_001	3.86988	1	4.16353	12.1021	160.161	Ma05_g09860	beta-amylase	1
GSMUA_Achr4G20060_001	GSMUA_Achr4G20060_001	3.86226	1	5.11726	0.742052	21.5397	Ma04_g26720	putative	multidrug	resistance	protein
GSMUA_Achr1G21130_001	GSMUA_Achr1G21130_001	3.84855	1	5.46738	0.329416	15.9797	Ma01_g14460	uncharacterized	LOC103991966	Ma01_g14460	uncharacterized	LOC103991966	Ma01_g14470	nicotinamide	adenine	dinucleotide	transporter	1
GSMUA_Achr1G02170_001	GSMUA_Achr1G02170_001	3.82235	1	6.5651	0	15.8279	Ma04_g21970	expansin-like	A2
GSMUA_Achr11G14460_001	GSMUA_Achr11G14460_001	3.81808	1	6.56087	0	20.0854	Ma11_g12960	protein	PHLOEM	PROTEIN	2-LIKE	A9-like
GSMUA_Achr5G23340_001	GSMUA_Achr5G23340_001	3.81805	1	5.07332	1.67845	47.2576	Ma05_g25720	Aquaporin	NIP2-1
GSMUA_Achr9G21360_001	GSMUA_Achr9G21360_001	3.81208	1	5.33139	0.691127	27.1302	Ma09_g21840	LOB	domain-containing	protein	40-like
GSMUA_AchrUn_randomG05230_001	GSMUA_AchrUn_randomG05230_001	3.80052	1	4.97165	2.22876	56.866	Ma07_g18380	Putative	Stem-specific	protein	TSJT1
GSMUA_Achr7G10180_001	GSMUA_Achr7G10180_001	3.78178	1	4.56426	4.61182	85.5603	Ma07_g10000	uncharacterized	LOC103991306
GSMUA_Achr8G06930_001	GSMUA_Achr8G06930_001	3.77464	1	6.5178	0	13.4014	Ma08_g06740	zinc	transporter	3-like
GSMUA_Achr4G24310_001	GSMUA_Achr4G24310_001	3.76135	1	5.50462	0.193137	12.8062	Ma04_g30790	protein	FAF-like
GSMUA_Achr11G24060_001	GSMUA_Achr11G24060_001	3.7608	1	5.38029	0.346129	15.8049	Ma11_g22380	tropinone	reductase	homolog	At1g07440-like
GSMUA_Achr4G29100_001	GSMUA_Achr4G29100_001	3.73922	1	4.17301	9.74067	131.139	Ma04_g35590	heat	stress	transcription	factor	B-2b-like
GSMUA_Achr5G22180_001	GSMUA_Achr5G22180_001	3.73143	1	5.35115	0.304514	13.626	Ma05_g24600	putative	nuclease	HARBI1
GSMUA_Achr3G25450_001	GSMUA_Achr3G25450_001	3.72216	1	4.97802	0.812957	21.4247	Ma03_g26650	sulfate	transporter	3.1-like
GSMUA_Achr7G08950_001	GSMUA_Achr7G08950_001	3.71294	1	5.02008	0.573907	15.8946	Ma07_g08780	beta-galactosidase-like
GSMUA_Achr2G19360_001	GSMUA_Achr2G19360_001	3.70307	1	4.3964	7.1287	115.995	Ma02_g21210	protein	FLOWERING	LOCUS	T-like
GSMUA_Achr8G22840_001	GSMUA_Achr8G22840_001	3.70231	1	5.4461	0.31471	20.0351	Ma08_g23540	Hypothetical	protein
GSMUA_Achr9G30160_001	GSMUA_Achr9G30160_001	3.69973	1	4.06175	35.3239	437.611	Ma09_g30750	ubiquitin
GSMUA_Achr3G12000_001	GSMUA_Achr3G12000_001	3.69182	1	3.89279	44.1216	481.832	Ma03_g11730	fructose-bisphosphate	aldolase
GSMUA_Achr10G17230_001	GSMUA_Achr10G17230_001	3.68652	1	5.20676	0.556539	20.0358	Ma10_g17290	pentatricopeptide	repeat-containing	protein	At5g18950	Ma10_g17300	UPF0481	protein	At3g47200-like
GSMUA_Achr5G29690_001	GSMUA_Achr5G29690_001	3.68564	1	4.46859	1.44288	25.05	Ma05_g32050	root	phototropism	protein	2	Ma05_g32050	root	phototropism	protein	2
GSMUA_Achr7G05240_001	GSMUA_Achr7G05240_001	3.67422	1	6.41826	0	27.1718	Ma07_g05340	probable	LRR	receptor-like	serine/threonine-protein	kinase	At2g24230
GSMUA_Achr2G19680_001	GSMUA_Achr2G19680_001	3.65673	1	4.91303	0.594775	14.9834	Ma02_g21520	boron	transporter	4-like	Ma02_g21520	boron	transporter	4-like	Ma02_g21520	boron	transporter	4-like
GSMUA_Achr3G25690_001	GSMUA_Achr3G25690_001	3.65039	1	5.39465	0.0589916	3.62355	Ma03_g26890	allene	oxide	synthase	2-like	Ma03_g26900	BTB/POZ	domain-containing	protein	At5g66560-like	Ma03_g26910	agamous-like	MADS-box	protein	AGL62
GSMUA_Achr6G05830_001	GSMUA_Achr6G05830_001	3.6388	1	3.98466	16.8317	197.432	Ma06_g07460	Probable	aquaporin	TIP2-2
GSMUA_Achr6G07720_001	GSMUA_Achr6G07720_001	3.63515	1	4.06547	11.9115	148.791	Ma06_g09370	probable	strigolactone	esterase	DAD2	Ma06_g09370	probable	strigolactone	esterase	DAD2
GSMUA_Achr10G00840_001	GSMUA_Achr10G00840_001	3.63408	1	4.03451	9.54299	116.365	Ma10_g05590	phosphate	metabolism	protein	8-like
GSMUA_Achr7G04840_001	GSMUA_Achr7G04840_001	3.62615	1	6.37064	0	12.4516	Ma07_g04930	trihelix	transcription	factor	GT-3b-like
GSMUA_Achr5G00350_001	GSMUA_Achr5G00350_001	3.62115	1	4.87769	2.39546	58.8842	Ma05_g00330	MAPK-interacting	and	spindle-stabilizing	protein-like
GSMUA_Achr5G08950_001	GSMUA_Achr5G08950_001	3.58475	1	4.46226	1.67845	29.3308	Ma05_g08650	MATE	efflux	family	protein	5-like
GSMUA_Achr5G20990_001	GSMUA_Achr5G20990_001	3.57622	1	4.21288	3.90652	55.4387	Ma05_g23390	S-adenosylmethionine	synthase
GSMUA_Achr9G20860_001	GSMUA_Achr9G20860_001	3.57481	1	4.05333	4.37124	54.4034	Ma09_g21350	arginine	decarboxylase-like
GSMUA_Achr6G12890_001	GSMUA_Achr6G12890_001	3.56773	1	4.10087	4.07414	52.7325	Ma06_g14350	amino	acid	permease	4-like	Ma06_g14350	amino	acid	permease	4-like
GSMUA_Achr4G32370_001	GSMUA_Achr4G32370_001	3.56096	1	5.08221	0.381283	12.589	Ma04_g38880	Allene	oxide	synthase
GSMUA_Achr9G25590_001	GSMUA_Achr9G25590_001	3.55741	1	4.08356	5.03535	64.3413	Ma09_g26040	uncharacterized	LOC103999026
GSMUA_Achr8G33840_001	GSMUA_Achr8G33840_001	3.55712	1	4.07002	9.07444	114.689	Ma08_g34160	phytohormone-binding	protein-like
GSMUA_Achr8G29750_001	GSMUA_Achr8G29750_001	3.54522	1	4.91303	2.13621	56.4839	Ma08_g30180	probable	calcium-binding	protein	CML14
GSMUA_Achr4G13990_001	GSMUA_Achr4G13990_001	3.53019	1	6.2756	0	9.77766	Ma04_g13980	polyol	transporter	5-like	Ma04_g13990	probable	polyol	transporter	6
GSMUA_Achr8G09250_001	GSMUA_Achr8G09250_001	3.5197	1	6.26522	0	26.2076	Ma08_g08930	Hypothetical	protein
GSMUA_Achr9G29680_001	GSMUA_Achr9G29680_001	3.5197	1	5.26522	0.232657	13.0606	Ma09_g30270	protein	YLS9
GSMUA_Achr10G25485_001	GSMUA_Achr10G25485_001	3.51762	1	4.19587	8.64132	122.014	Ma10_g25450	missing_product
GSMUA_Achr4G14150_001	GSMUA_Achr4G14150_001	3.51097	1	5.13257	0.498785	19.174	Ma04_g14140	LOB	domain-containing	protein	37-like
GSMUA_Achr4G05930_001	GSMUA_Achr4G05930_001	3.48321	1	3.75599	14.166	141.162	Ma04_g05980	uncharacterized	LOC103980727
GSMUA_Achr1G26780_001	GSMUA_Achr1G26780_001	3.46463	1	4.24881	1.37711	20.527	Ma01_g20480	sulfate	transporter	3.1-like
GSMUA_Achr1G06990_001	GSMUA_Achr1G06990_001	3.46411	1	5.08615	0.512691	19.0829	Ma01_g02320	probable	acyl-activating	enzyme	5
GSMUA_Achr11G13210_001	GSMUA_Achr11G13210_001	3.46064	1	5.20676	0.396039	21.3462	Ma11_g11950	transcription	factor	bHLH75-like
GSMUA_Achr8G34010_001	GSMUA_Achr8G34010_001	3.46064	1	6.20676	0	3.70696	Ma08_g34370	probable	ubiquitin-conjugating	enzyme	E2	23
GSMUA_Achr1G05070_001	GSMUA_Achr1G05070_001	3.45514	1	5.20132	0.195819	10.5147	Ma04_g24860	hydroquinone	glucosyltransferase-like
GSMUA_Achr9G01150_001	GSMUA_Achr9G01150_001	3.45312	1	4.20811	3.56035	51.3666	Ma09_g01100	GEM-like	protein	5
GSMUA_Achr6G01860_001	GSMUA_Achr6G01860_001	3.45265	1	4.97484	0.218702	6.70204	Ma06_g03580	glutamate	receptor	2.8-like
GSMUA_Achr8G05100_001	GSMUA_Achr8G05100_001	3.44739	1	4.40098	1.50474	25.3748	Ma08_g04940	homeobox-leucine	zipper	protein	HOX19-like
GSMUA_AchrUn_randomG24200_001	GSMUA_AchrUn_randomG24200_001	3.4401	1	5.06237	0.241008	8.82352	Ma01_g10070	protein	NRT1/	PTR	FAMILY	6.3-like
GSMUA_Achr8G21200_001	GSMUA_Achr8G21200_001	3.42174	1	5.16828	0.113154	5.93782	Ma08_g21950	mitogen-activated	protein	kinase	kinase	kinase	2-like	Ma08_g21960	uncharacterized	LOC103995501
GSMUA_Achr7G20880_001	GSMUA_Achr7G20880_001	3.42092	1	4.67895	1.39397	29.851	Ma07_g22400	putative	UPF0481	protein	At3g02645
GSMUA_Achr5G00220_001	GSMUA_Achr5G00220_001	3.41866	1	3.6629	15.0337	140.244	Ma05_g00190	probable	potassium	transporter	11
GSMUA_Achr6G11400_001	GSMUA_Achr6G11400_001	3.41702	1	3.91236	3.15287	35.6482	Ma06_g12870	monoglyceride	lipase-like	Ma06_g12880	type	I	inositol	1
GSMUA_Achr9G12070_001	GSMUA_Achr9G12070_001	3.41296	1	4.85192	0.541228	14.2832	Ma09_g11650	chitin-inducible	gibberellin-responsive	protein	1-like
GSMUA_Achr10G15730_001	GSMUA_Achr10G15730_001	3.39969	1	4.45193	4.86172	85.6338	Ma10_g15780	Beta-fructofuranosidase	Ma10_g15800	Beta-fructofuranosidase
GSMUA_Achr5G11570_001	GSMUA_Achr5G11570_001	3.39534	1	4.12741	4.3326	58.8767	Ma05_g11320	ganglioside-induced	differentiation-associated	protein	2-like
GSMUA_Achr9G08260_001	GSMUA_Achr9G08260_001	3.39058	1	4.34459	2.6168	42.434	Ma09_g07910	probable	carboxylesterase	18
GSMUA_Achr9G04780_001	GSMUA_Achr9G04780_001	3.38755	1	6.13447	0	9.07847	Ma09_g04710	CBL-interacting	serine/threonine-protein	kinase	11-like
GSMUA_Achr9G24170_001	GSMUA_Achr9G24170_001	3.38718	1	4.1193	1.38225	18.6783	Ma09_g24630	leucine-rich	repeat	receptor-like	kinase	protein	FLORAL	ORGAN	NUMBER1
GSMUA_Achr10G01120_001	GSMUA_Achr10G01120_001	3.38475	1	3.95883	8.582	101.178	Ma10_g06820	ubiquitin-conjugating	enzyme	E2	10
GSMUA_Achr11G09480_001	GSMUA_Achr11G09480_001	3.37897	1	4.81823	0.840059	21.6568	Ma11_g09070	mitogen-activated	protein	kinase	kinase	9-like
GSMUA_Achr9G24550_001	GSMUA_Achr9G24550_001	3.37723	1	4.74642	0.563359	13.2688	Ma09_g25000	sugar	carrier	protein	C-like
GSMUA_Achr9G30670_001	GSMUA_Achr9G30670_001	3.3755	1	3.69078	14.6727	140.092	Ma09_g31220	4-hydroxyphenylpyruvate	dioxygenase
GSMUA_Achr9G15320_001	GSMUA_Achr9G15320_001	3.36625	1	3.6226	18.4548	167.512	Ma09_g14720	ferredoxin--nitrite	reductase
GSMUA_Achr10G25180_001	GSMUA_Achr10G25180_001	3.36463	1	4.73393	0.866032	20.2215	Ma10_g25060	galactoside	2-alpha-L-fucosyltransferase-like
GSMUA_Achr1G06970_001	GSMUA_Achr1G06970_001	3.36167	1	4.80109	0.796553	20.2922	Ma01_g02290	probable	acyl-activating	enzyme	5
GSMUA_Achr4G15290_001	GSMUA_Achr4G15290_001	3.36131	1	4.98437	0.377315	13.0847	Ma04_g15280	uncharacterized	LOC103981506	Ma04_g15280	uncharacterized	LOC103981506	Ma04_g15280	uncharacterized	LOC103981506
GSMUA_Achr8G21700_001	GSMUA_Achr8G21700_001	3.35592	1	3.58871	72.7095	643.944	Ma08_g22470	Hypothetical	protein
GSMUA_Achr11G19790_001	GSMUA_Achr11G19790_001	3.355	1	3.65452	12.0611	112.189	Ma11_g18220	probable	serine/threonine-protein	kinase	WNK5
GSMUA_Achr11G07610_001	GSMUA_Achr11G07610_001	3.34662	1	6.09399	0	7.50612	Ma11_g07290	anthocyanidin	3-O-glucoside	6''-O-acyltransferase-like
GSMUA_Achr8G31990_001	GSMUA_Achr8G31990_001	3.33941	1	4.5533	1.16041	22.4219	Ma08_g32340	lysine	histidine	transporter	1-like
GSMUA_Achr6G11170_001	GSMUA_Achr6G11170_001	3.33513	1	4.1595	1.88956	26.607	Ma06_g12640	probable	protein	phosphatase	2C	78
GSMUA_Achr8G03890_001	GSMUA_Achr8G03890_001	3.33316	1	3.85346	6.06719	66.0381	Ma08_g03850	glycosyltransferase
GSMUA_Achr10G11140_001	GSMUA_Achr10G11140_001	3.3315	1	4.59027	2.45098	49.3529	Ma10_g11410	putative	phytosulfokines	6
GSMUA_AchrUn_randomG19960_001	GSMUA_AchrUn_randomG19960_001	3.32497	1	3.50149	169.381	1409.05	Ma01_g23600	oxygen-evolving	enhancer	protein	1
GSMUA_Achr8G07630_001	GSMUA_Achr8G07630_001	3.31665	1	6.06437	0	8.6245	Ma08_g07490	trihelix	transcription	factor	PTL-like
GSMUA_Achr7G19330_001	GSMUA_Achr7G19330_001	3.31337	1	3.49448	42.348	350.629	Ma07_g20820	NADP-dependent	glyceraldehyde-3-phosphate	dehydrogenase-like
GSMUA_Achr11G03330_001	GSMUA_Achr11G03330_001	3.31057	1	5.05837	0.0806579	3.92086	Ma11_g03200	short-chain	dehydrogenase	TIC	32	Ma11_g03210	laccase-6-like
GSMUA_Achr11G02930_001	GSMUA_Achr11G02930_001	3.30871	1	4.04129	3.15061	40.3313	Ma11_g02800	beta-carotene	3-hydroxylase	2
GSMUA_Achr10G02930_001	GSMUA_Achr10G02930_001	3.3052	1	4.67504	0.772971	17.3254	Ma10_g02900	uncharacterized	LOC103999850
GSMUA_Achr8G32000_001	GSMUA_Achr8G32000_001	3.30392	1	3.68861	9.95223	95.3467	Ma08_g32350	lysine	histidine	transporter	1-like
GSMUA_Achr5G17950_001	GSMUA_Achr5G17950_001	3.30149	1	3.92736	5.85337	68.016	Ma05_g20170	mitochondrial	uncoupling	protein	5-like
GSMUA_AchrUn_randomG02340_001	GSMUA_AchrUn_randomG02340_001	3.30057	1	4.61091	0.903782	18.8419	Ma02_g01300	protein	REVEILLE	1-like	Ma02_g01300	protein	REVEILLE	1-like
GSMUA_Achr4G14900_001	GSMUA_Achr4G14900_001	3.29936	1	3.58024	25.3401	223.638	Ma04_g14870	carbonic	anhydrase	Ma04_g14870	carbonic	anhydrase	Ma04_g14870	carbonic	anhydrase
GSMUA_Achr5G04460_001	GSMUA_Achr5G04460_001	3.29461	1	4.66455	1.04592	23.273	Ma05_g04220	cinnamoyl-CoA	reductase	1
GSMUA_Achr4G02240_001	GSMUA_Achr4G02240_001	3.29222	1	6.04022	0	10.487	Ma04_g02280	probable	xyloglucan	endotransglucosylase/hydrolase	protein	25
GSMUA_Achr10G06560_001	GSMUA_Achr10G06560_001	3.28956	1	3.74981	11.9659	120.42	Ma10_g07650	protein	LHY-like	Ma10_g07650	protein	LHY-like
GSMUA_Achr11G18310_001	GSMUA_Achr11G18310_001	3.28603	1	5.03412	0.153361	7.33027	Ma11_g16810	basic	proline-rich	protein-like
GSMUA_Achr6G25380_001	GSMUA_Achr6G25380_001	3.28393	1	4.59442	1.10244	22.7219	Ma06_g27170	NAC	domain-containing	protein	2
GSMUA_Achr11G10210_001	GSMUA_Achr11G10210_001	3.28099	1	3.91908	3.70141	42.8436	Ma06_g00620	F-box/LRR-repeat	MAX2	homolog
GSMUA_Achr11G25720_001	GSMUA_Achr11G25720_001	3.27777	1	3.87131	6.54596	72.8177	Ma11_g24060	NAC	domain-containing	protein	21/22
GSMUA_Achr5G28270_001	GSMUA_Achr5G28270_001	3.27762	1	3.75726	3.87031	39.2286	Ma05_g30620	phosphoinositide	phospholipase	C	6-like
GSMUA_Achr1G21160_001	GSMUA_Achr1G21160_001	3.27623	1	3.3084	2558.14	18564.7	Ma01_g14490	18.5	kDa	class	I	heat	shock	protein
GSMUA_Achr10G19650_001	GSMUA_Achr10G19650_001	3.2705	1	4.64065	0.653538	14.3028	Ma10_g19630	DELLA	protein	SLN1-like
GSMUA_Achr1G21180_001	GSMUA_Achr1G21180_001	3.25523	1	4.8794	1.69867	54.7616	Ma01_g14500	uncharacterized	LOC103991923	Ma01_g14500	uncharacterized	LOC103991923
GSMUA_Achr10G23110_001	GSMUA_Achr10G23110_001	3.25477	1	5.00323	0.144754	6.77165	Ma10_g23040	protein	trichome	birefringence-like	28
GSMUA_Achr9G08360_001	GSMUA_Achr9G08360_001	3.25477	1	5.00323	0.151929	7.10731	Ma09_g08020	amino	acid	permease	6-like
GSMUA_Achr9G07930_001	GSMUA_Achr9G07930_001	3.25151	1	3.58755	18.3988	163.752	Ma09_g07610	ribonuclease	1-like
GSMUA_Achr1G18560_001	GSMUA_Achr1G18560_001	3.24845	1	4.99697	0.125213	5.83207	Ma01_g11840	uncharacterized	LOC103994308
GSMUA_Achr3G17030_001	GSMUA_Achr3G17030_001	3.24845	1	5.99697	0	5.999	Ma03_g17920	uncharacterized	LOC103978513	Ma03_g17920	uncharacterized	LOC103978513
GSMUA_AchrUn_randomG25040_001	GSMUA_AchrUn_randomG25040_001	3.24845	1	5.99697	0	9.64776	Ma06_g30100	uncharacterized	LOC103975117
GSMUA_Achr8G05340_001	GSMUA_Achr8G05340_001	3.2422	1	3.50514	5.74014	48.0433	Ma08_g05170	cellulose	synthase-like	protein	G3	Ma08_g05170	cellulose	synthase-like	protein	G3	Ma08_g05180	cellulose	synthase-like	protein	G3
GSMUA_Achr11G11600_001	GSMUA_Achr11G11600_001	3.23531	1	4.54624	1.18368	23.5939	Ma11_g09280	probable	BOI-related	E3	ubiquitin-protein	ligase	2	Ma11_g09280	probable	BOI-related	E3	ubiquitin-protein	ligase	2
GSMUA_Achr10G16870_001	GSMUA_Achr10G16870_001	3.2344	1	4.67504	1.04825	24.4656	Ma10_g16920	uncharacterized	LOC103968458
GSMUA_Achr7G16310_001	GSMUA_Achr7G16310_001	3.23231	1	4.44712	0.696247	12.4973	Ma07_g16080	probable	alpha
GSMUA_Achr6G11310_001	GSMUA_Achr6G11310_001	3.23155	1	3.84636	3.8864	42.6194	Ma06_g12780	U-box	domain-containing	protein	21-like
GSMUA_Achr3G19030_001	GSMUA_Achr3G19030_001	3.22925	1	5.97802	0	6.18798	Ma03_g19870	aspartic	proteinase	Asp1-like
GSMUA_Achr3G32040_001	GSMUA_Achr3G32040_001	3.22883	1	3.63055	9.98634	92.0245	Ma03_g33240	probable	protein	phosphatase	2C	51
GSMUA_Achr1G20910_001	GSMUA_Achr1G20910_001	3.22798	1	3.98437	5.21756	64.4513	Ma01_g14250	uncharacterized	LOC103992216
GSMUA_Achr10G19030_001	GSMUA_Achr10G19030_001	3.22282	1	5.97165	0	11.5218	Ma10_g19030	Hypothetical	protein
GSMUA_Achr5G28920_001	GSMUA_Achr5G28920_001	3.22282	1	4.97165	0.173633	7.94606	Ma05_g31300	nematode	resistance	protein-like	HSPRO2
GSMUA_AchrUn_randomG00920_001	GSMUA_AchrUn_randomG00920_001	3.22254	1	3.49145	17.484	144.998	Ma02_g02230	probable	transporter	mch1	Ma02_g02230	probable	transporter	mch1
GSMUA_Achr10G00910_001	GSMUA_Achr10G00910_001	3.20534	1	4.51655	1.6458	32.1355	Ma10_g05540	cysteine-rich	repeat	secretory	protein	55-like
GSMUA_Achr10G18920_001	GSMUA_Achr10G18920_001	3.20354	1	3.98942	3.51638	43.781	Ma10_g18880	uncharacterized	LOC103968626
GSMUA_Achr2G20800_001	GSMUA_Achr2G20800_001	3.20329	1	5.95238	0	6.86503	Ma02_g22720	putative	12-oxophytodienoate	reductase	5
GSMUA_Achr7G22720_001	GSMUA_Achr7G22720_001	3.20329	1	5.95238	0	11.2875	Ma07_g24190	zinc	finger	protein	JACKDAW-like
GSMUA_Achr2G08560_001	GSMUA_Achr2G08560_001	3.1978	1	4.15335	1.69311	24.0431	Ma02_g10440	cytochrome	P450	94A1-like
GSMUA_Achr8G02397_001	GSMUA_Achr8G02397_001	3.19696	1	3.30993	276.922	2013.85	Ma08_g02190	missing_product
GSMUA_Achr8G10730_001	GSMUA_Achr8G10730_001	3.19672	1	4.94589	0.367161	16.5039	Ma08_g10520	transcription	factor	bHLH147-like
GSMUA_Achr5G18120_001	GSMUA_Achr5G18120_001	3.19392	1	3.36873	65.0443	493.486	Ma05_g20370	uncharacterized	LOC103985321
GSMUA_Achr6G29090_001	GSMUA_Achr6G29090_001	3.18892	1	4.71372	0.427242	10.9202	Ma06_g30830	amino	acid	permease	6-like
GSMUA_Achr10G29710_001	GSMUA_Achr10G29710_001	3.18876	1	3.54379	15.6013	134.881	Ma10_g29680	ATP-dependent	zinc	metalloprotease	FTSH	6
GSMUA_AchrUn_randomG14080_001	GSMUA_AchrUn_randomG14080_001	3.18472	1	4.80969	0.522185	16.0376	Ma02_g01810	cysteine	proteinase	inhibitor	1	{ECO:0000303|PubMed:14697268}-like
GSMUA_Achr1G06360_001	GSMUA_Achr1G06360_001	3.17739	1	3.66814	3.45705	32.9773	Ma01_g01670	protein	LHY-like	Ma01_g01670	protein	LHY-like
GSMUA_Achr11G01280_001	GSMUA_Achr11G01280_001	3.17704	1	3.38074	54.1684	414.824	Ma11_g01190	Hypothetical	protein
GSMUA_Achr8G02300_001	GSMUA_Achr8G02300_001	3.15188	1	4.36741	1.12492	19.1049	Ma08_g02110	auxin	transporter-like	protein	4	Ma08_g02110	auxin	transporter-like	protein	4
GSMUA_Achr11G25460_001	GSMUA_Achr11G25460_001	3.14567	1	4.77108	0.959115	28.6764	Ma11_g23790	uncharacterized	LOC103972408
GSMUA_Achr6G34000_001	GSMUA_Achr6G34000_001	3.13306	1	3.48828	10.5547	87.8051	Ma06_g35950	ultraviolet-B	receptor	UVR8-like	Ma06_g35950	ultraviolet-B	receptor	UVR8-like	Ma06_g35950	ultraviolet-B	receptor	UVR8-like	Ma06_g35950	ultraviolet-B	receptor	UVR8-like	Ma06_g35950	ultraviolet-B	receptor	UVR8-like
GSMUA_Achr6G01020_001	GSMUA_Achr6G01020_001	3.12936	1	4.8794	0.269065	11.5472	Ma06_g02760	zinc	finger	CCCH	domain-containing	protein	35-like
GSMUA_Achr3G07560_001	GSMUA_Achr3G07560_001	3.12773	1	4.34349	0.750945	12.5436	Ma03_g07500	alpha
GSMUA_Achr9G27260_001	GSMUA_Achr9G27260_001	3.12487	1	3.34012	74.2108	552.777	Ma09_g27870	16	kDa	heat	shock	protein
GSMUA_Achr5G07370_001	GSMUA_Achr5G07370_001	3.11244	1	3.80894	1.67108	18.0896	Ma05_g07130	potassium	transporter	1	Ma05_g07130	potassium	transporter	1
GSMUA_Achr1G21340_001	GSMUA_Achr1G21340_001	3.10607	1	4.41826	1.20162	21.9147	Ma01_g14690	phosphatidylinositol	4-phosphate	5-kinase	1-like
GSMUA_Achr7G21910_001	GSMUA_Achr7G21910_001	3.10151	1	4.85192	0.21961	9.24614	Ma07_g23380	uncharacterized	LOC103992499
GSMUA_Achr9G21750_001	GSMUA_Achr9G21750_001	3.09995	1	3.28582	70.7937	507.291	Ma09_g22230	uncharacterized	LOC103998630
GSMUA_Achr4G12460_001	GSMUA_Achr4G12460_001	3.09958	1	3.44144	12.5663	101.103	Ma04_g12460	Putative	Auxin-induced	protein	5NG4
GSMUA_Achr10G06470_001	GSMUA_Achr10G06470_001	3.09242	1	4.46436	3.04733	59.0057
GSMUA_Achr1G01490_001	GSMUA_Achr1G01490_001	3.0843	1	4.52652	0.581802	12.2476	Ma04_g20270	putative	glucuronosyltransferase	PGSIP8
GSMUA_Achr1G17560_001	GSMUA_Achr1G17560_001	3.08325	1	3.15469	354.919	2316.18	Ma01_g10810	catalase	isozyme	A
GSMUA_Achr3G31850_001	GSMUA_Achr3G31850_001	3.05791	1	4.23469	3.18821	48.7788	Ma03_g33060	uncharacterized	LOC103979702
GSMUA_Achr7G15090_001	GSMUA_Achr7G15090_001	3.05656	1	4.36926	0.500556	8.82352	Ma07_g15020	telomere	repeat-binding	protein	5-like
GSMUA_AchrUn_randomG03000_001	GSMUA_AchrUn_randomG03000_001	3.05552	1	3.4772	6.55767	54.4233	Ma04_g16680	protein	LHY-like	Ma04_g16680	protein	LHY-like	Ma04_g16680	protein	LHY-like	Ma04_g16680	protein	LHY-like	Ma04_g16680	protein	LHY-like	Ma04_g16680	protein	LHY-like	Ma04_g16680	protein	LHY-like
GSMUA_Achr7G18140_001	GSMUA_Achr7G18140_001	3.05504	1	4.31638	1.12921	18.8005	Ma07_g19400	Putative	Vacuolar	amino	acid	transporter	1
GSMUA_Achr3G08470_001	GSMUA_Achr3G08470_001	3.05083	1	3.78511	2.4239	25.9752	Ma03_g08390	S-adenosylmethionine	synthase
GSMUA_Achr10G18910_001	GSMUA_Achr10G18910_001	3.04936	1	3.2286	32.0232	220.498	Ma10_g18870	ABC	transporter	F	family	member	5-like
GSMUA_Achr6G32320_001	GSMUA_Achr6G32320_001	3.0445	1	3.38655	12.2278	94.7058	Ma06_g33980	NAC	domain-containing	protein	29
GSMUA_Achr5G01860_001	GSMUA_Achr5G01860_001	3.04415	1	5.79533	0	11.6145	Ma05_g01780	probable	calcium-binding	protein	CML41
GSMUA_Achr6G13080_001	GSMUA_Achr6G13080_001	3.04415	1	5.79533	0	5.9651	Ma06_g14620	UPF0496	protein	4-like
GSMUA_Achr7G18620_001	GSMUA_Achr7G18620_001	3.03681	1	5.7881	0	6.40851	Ma07_g19950	putative	clathrin	assembly	protein	At1g25240
GSMUA_Achr3G16100_001	GSMUA_Achr3G16100_001	3.03216	1	3.46469	4.75348	39.1474	Ma03_g17470	chloride	channel	protein	CLC-a-like	Ma03_g17470	chloride	channel	protein	CLC-a-like	Ma03_g17470	chloride	channel	protein	CLC-a-like	Ma03_g17480	F-box/kelch-repeat	protein	At1g67480-like	Ma03_g17480	F-box/kelch-repeat	protein	At1g67480-like
GSMUA_Achr11G02570_001	GSMUA_Achr11G02570_001	3.02943	1	5.78083	0	4.54608	Ma11_g02430	protein	NRT1/	PTR	FAMILY	5.2-like
GSMUA_Achr8G27870_001	GSMUA_Achr8G27870_001	3.02675	1	4.08221	1.26184	17.1956	Ma08_g28480	uncharacterized	LOC103996074	Ma08_g28480	uncharacterized	LOC103996074	Ma08_g28480	uncharacterized	LOC103996074
GSMUA_Achr8G07340_001	GSMUA_Achr8G07340_001	3.02471	1	3.26174	43.7634	309.025	Ma08_g07160	polyubiquitin	11-like
GSMUA_Achr10G22790_001	GSMUA_Achr10G22790_001	3.01458	1	4.76619	0.138861	5.50746	Ma10_g22740	guanosine	nucleotide	diphosphate	dissociation	inhibitor	At5g09550
GSMUA_AchrUn_randomG19710_001	GSMUA_AchrUn_randomG19710_001	3.0139	1	4.38669	0.449013	8.23763	Ma01_g18040	probable	linoleate	9S-lipoxygenase	5
GSMUA_Achr3G23280_001	GSMUA_Achr3G23280_001	3.01222	1	4.45526	0.913542	18.3021	Ma03_g24540	BAG	family	molecular	chaperone	regulator	1-like
GSMUA_Achr10G26880_001	GSMUA_Achr10G26880_001	3.01137	1	3.24271	32.5237	226.592	Ma10_g26800	zinc	finger	protein	CONSTANS-LIKE	16-like
GSMUA_Achr3G08120_001	GSMUA_Achr3G08120_001	3.0015	1	3.95883	3.78266	46.9315	Ma03_g08030	bidirectional	sugar	transporter	SWEET16-like
GSMUA_Achr6G33860_001	GSMUA_Achr6G33860_001	2.99798	1	3.15225	140.687	918.077	Ma06_g35810	17.3	kDa	class	I	heat	shock	protein-like
GSMUA_Achr11G01650_001	GSMUA_Achr11G01650_001	2.99452	1	4.6218	0.364315	9.81816	Ma11_g01570	flotillin-like	protein	1
GSMUA_Achr3G31950_001	GSMUA_Achr3G31950_001	2.99452	1	4.6218	0.146865	3.95795	Ma03_g33150	Putative	Pyruvate	kinase	isozyme	G
GSMUA_Achr4G11470_001	GSMUA_Achr4G11470_001	2.99262	1	3.36839	8.14273	62.4288	Ma04_g11440	uncharacterized	LOC103981195	Ma04_g11440	uncharacterized	LOC103981195
GSMUA_Achr9G15040_001	GSMUA_Achr9G15040_001	2.98347	1	4.61091	0.295576	7.90556	Ma09_g14470	uncharacterized	LOC103997974
GSMUA_Achr8G29100_001	GSMUA_Achr8G29100_001	2.98159	1	3.14701	119.703	778.553	Ma08_g29620	22	kDa	class	IV	heat	shock	protein-like
GSMUA_Achr4G22870_001	GSMUA_Achr4G22870_001	2.97792	1	4.60543	0.234203	6.24022	Ma04_g29400	9-cis-epoxycarotenoid	dioxygenase	1
GSMUA_Achr4G18430_001	GSMUA_Achr4G18430_001	2.96533	1	3.84764	1.53157	17.4707	Ma04_g18900	abscisic	acid	8'-hydroxylase	1	Ma04_g18900	abscisic	acid	8'-hydroxylase	1	Ma04_g18900	abscisic	acid	8'-hydroxylase	1
GSMUA_Achr6G24070_001	GSMUA_Achr6G24070_001	2.96312	1	3.56868	4.27761	38.6297	Ma06_g25350	probable	strigolactone	esterase	DAD2
GSMUA_Achr2G05850_001	GSMUA_Achr2G05850_001	2.95939	1	4.48687	0.256656	5.60304	Ma02_g07800	linoleate	9S-lipoxygenase	A	Ma02_g07800	linoleate	9S-lipoxygenase	A
GSMUA_AchrUn_randomG07400_001	GSMUA_AchrUn_randomG07400_001	2.95782	1	4.01397	3.48985	45.3571	Ma07_g18930	protein	YLS9-like
GSMUA_Achr5G10270_001	GSMUA_Achr5G10270_001	2.95342	1	3.71181	1.78921	18.2928	Ma05_g10020	lysM	domain	receptor-like	kinase	4
GSMUA_Achr7G13620_001	GSMUA_Achr7G13620_001	2.953	1	3.91081	2.94846	35.3822	Ma07_g13500	zinc	finger	CCCH	domain-containing	protein	2-like
GSMUA_Achr10G16090_001	GSMUA_Achr10G16090_001	2.95238	1	3.40965	6.01682	47.8056	Ma10_g16110	amino	acid	permease	4-like
GSMUA_Achr5G13970_001	GSMUA_Achr5G13970_001	2.94953	1	3.49294	6.5896	55.9986	Ma05_g13910	uncharacterized	LOC103984900
GSMUA_Achr9G10050_001	GSMUA_Achr9G10050_001	2.94826	1	3.23217	23.2031	160.891	Ma09_g09640	phytoene	synthase	2
GSMUA_Achr3G05220_001	GSMUA_Achr3G05220_001	2.94452	1	3.73243	3.75258	39.0894	Ma03_g05090	probable	xyloglucan	endotransglucosylase/hydrolase	protein	23
GSMUA_Achr9G26570_001	GSMUA_Achr9G26570_001	2.94426	1	3.33569	7.01055	52.6071	Ma09_g27150	uncharacterized	LOC103999124
GSMUA_Achr1G21210_001	GSMUA_Achr1G21210_001	2.94219	1	3.35762	7.06167	53.9107	Ma01_g14560	uncharacterized	LOC103991904
GSMUA_Achr9G03470_001	GSMUA_Achr9G03470_001	2.94154	1	3.29346	16.4356	119.418	Ma09_g03470	Tropinone	reductase	homolog	At1g07440
GSMUA_Achr6G03960_001	GSMUA_Achr6G03960_001	2.92904	1	3.41558	4.65426	37.2424	Ma06_g05520	uncharacterized	LOC103986907	Ma06_g05530	S-adenosylmethionine	decarboxylase	proenzyme-like
GSMUA_Achr3G14340_001	GSMUA_Achr3G14340_001	2.92701	1	4.5552	0.45776	11.7778	Ma03_g14710	molybdate	transporter	1-like
GSMUA_Achr7G27530_001	GSMUA_Achr7G27530_001	2.92701	1	4.5552	0.546473	14.0604	Ma07_g28560	homeobox-leucine	zipper	protein	HAT22-like	Ma07_g28560	homeobox-leucine	zipper	protein	HAT22-like
GSMUA_Achr10G15740_001	GSMUA_Achr10G15740_001	2.92589	1	3.80859	4.49171	49.8666	Ma10_g15780	Beta-fructofuranosidase	Ma10_g15800	Beta-fructofuranosidase
GSMUA_Achr9G05260_001	GSMUA_Achr9G05260_001	2.92401	1	4.29783	1.03264	17.8108	Ma09_g05160	Putative	AP2	domain	containing	protein	Ma09_g05170	Hypothetical	protein
GSMUA_Achr1G07880_001	GSMUA_Achr1G07880_001	2.9205	1	4.09867	1.55123	21.595	Ma01_g03200	heat	stress	transcription	factor	B-2b-like
GSMUA_Achr2G03560_001	GSMUA_Achr2G03560_001	2.91884	1	3.37628	5.79918	45.0224	Ma02_g05510	protein	TRANSPARENT	TESTA	12-like
GSMUA_Achr7G11600_001	GSMUA_Achr7G11600_001	2.91614	1	3.2829	19.3416	139.655	Ma07_g11380	homeobox-leucine	zipper	protein	HOX21-like
GSMUA_Achr5G11480_001	GSMUA_Achr5G11480_001	2.90974	1	3.07411	70.5525	436.252	Ma05_g11240	Probable	aquaporin	PIP2-6
GSMUA_Achr11G02430_001	GSMUA_Achr11G02430_001	2.90397	1	3.38029	6.3416	49.4639	Ma11_g02330	ammonium	transporter	1	member	2-like
GSMUA_Achr10G27300_001	GSMUA_Achr10G27300_001	2.898	1	5.65132	0	3.29194	Ma10_g27220	probable	sulfate	transporter	3.4
GSMUA_Achr6G20420_001	GSMUA_Achr6G20420_001	2.89691	1	3.0493	134.966	820.035	Ma06_g21680	late	embryogenesis	abundant	protein	Lea5-D
GSMUA_Achr7G16510_001	GSMUA_Achr7G16510_001	2.89641	1	3.51324	6.14484	53.4819	Ma07_g17800	protein	P21-like
GSMUA_Achr10G18770_001	GSMUA_Achr10G18770_001	2.89262	1	3.31854	10.3577	77.028	Ma10_g18720	cyclic	dof	factor	1-like
GSMUA_Achr6G12850_001	GSMUA_Achr6G12850_001	2.88915	1	3.0891	90.9219	568.742	Ma06_g14330	uncharacterized	LOC103987673
GSMUA_Achr8G25940_001	GSMUA_Achr8G25940_001	2.88543	1	3.40145	6.47954	51.5078	Ma08_g26680	homeobox-leucine	zipper	protein	HOX16-like
GSMUA_Achr3G31270_001	GSMUA_Achr3G31270_001	2.88019	1	4.50903	0.649723	16.1883	Ma03_g32450	cytochrome	P450	CYP72A219-like	Ma03_g32450	cytochrome	P450	CYP72A219-like	Ma03_g32450	cytochrome	P450	CYP72A219-like	Ma03_g32450	cytochrome	P450	CYP72A219-like	Ma03_g32450	cytochrome	P450	CYP72A219-like	Ma03_g32460	cytochrome	P450	CYP72A219-like	Ma03_g32470	cytochrome	P450	CYP72A219-like
GSMUA_AchrUn_randomG18280_001	GSMUA_AchrUn_randomG18280_001	2.87689	1	4.14016	1.03452	15.24	Ma07_g17570	CBL-interacting	protein	kinase	1-like
GSMUA_Achr7G07650_001	GSMUA_Achr7G07650_001	2.87553	1	3.3246	10.1199	75.7377	Ma07_g07640	basic	leucine	zipper	63-like	Ma07_g07640	basic	leucine	zipper	63-like	Ma07_g07640	basic	leucine	zipper	63-like
GSMUA_Achr1G07090_001	GSMUA_Achr1G07090_001	2.87355	1	3.1128	45.3872	289.072	Ma01_g02420	uncharacterized	LOC103979772
GSMUA_Achr6G32240_001	GSMUA_Achr6G32240_001	2.87333	1	3.1034	26.8636	169.916	Ma06_g33890	cyclic	dof	factor	1-like
GSMUA_Achr7G26660_001	GSMUA_Achr7G26660_001	2.87323	1	3.50168	4.33525	37.4941	Ma07_g28200	ninja-family	protein	AFP3-like
GSMUA_Achr7G03440_001	GSMUA_Achr7G03440_001	2.86825	1	4.49725	0.419197	10.3593	Ma07_g03530	E3	ubiquitin-protein	ligase	RGLG2-like
GSMUA_Achr7G06560_001	GSMUA_Achr7G06560_001	2.86213	1	4.17701	0.868521	13.3961	Ma07_g06670	hexose	carrier	protein	HEX6-like	Ma07_g06680	GTP-binding	protein	YPTM2-like
GSMUA_Achr2G00900_001	GSMUA_Achr2G00900_001	2.86161	1	3.59734	1.77625	16.7091	Ma02_g01210	lysM	domain	receptor-like	kinase	4	Ma02_g01210	lysM	domain	receptor-like	kinase	4
GSMUA_Achr3G06680_001	GSMUA_Achr3G06680_001	2.85013	1	4.4794	0.362442	8.8462	Ma03_g06620	E3	ubiquitin-protein	ligase	ATL31-like
GSMUA_Achr2G01790_001	GSMUA_Achr2G01790_001	2.84768	1	4.06636	0.803361	11.0703	Ma02_g03720	plant	neutral	invertase	domain	containing	protein
GSMUA_Achr8G19490_001	GSMUA_Achr8G19490_001	2.84364	1	3.72716	2.66858	27.998	Ma08_g21500	Bowman-Birk	type	proteinase	inhibitor	DE-4-like
GSMUA_Achr1G13710_001	GSMUA_Achr1G13710_001	2.84348	1	2.88704	466.218	2526.62	Ma01_g07230	chaperone	protein	ClpB1
GSMUA_Achr6G34680_001	GSMUA_Achr6G34680_001	2.83713	1	3.59649	2.7827	26.2616	Ma06_g36610	uncharacterized	LOC103990113
GSMUA_Achr4G02550_001	GSMUA_Achr4G02550_001	2.83333	1	3.34338	3.78748	28.8985	Ma04_g02590	probable	rhamnose	biosynthetic	enzyme	1	Ma04_g02590	probable	rhamnose	biosynthetic	enzyme	1
GSMUA_Achr11G02800_001	GSMUA_Achr11G02800_001	2.83173	1	4.5861	0.183581	6.42233	Ma11_g02690	scarecrow-like	protein	8
GSMUA_Achr4G08030_001	GSMUA_Achr4G08030_001	2.83164	1	3.20104	5.32797	36.3537	Ma04_g08080	phosphoenolpyruvate	carboxylase	2
GSMUA_Achr3G29020_001	GSMUA_Achr3G29020_001	2.82855	1	3.09516	56.5468	356.232	Ma03_g30250	Putative	uncharacterized	protein
GSMUA_Achr5G04580_001	GSMUA_Achr5G04580_001	2.82299	1	3.46396	2.86142	24.1528	Ma05_g04340	Heat	shock	70	kDa	protein
GSMUA_Achr9G17280_001	GSMUA_Achr9G17280_001	2.8146	1	3.07633	39.9415	248.298	Ma09_g16780	calmodulin-3
GSMUA_Achr8G34370_001	GSMUA_Achr8G34370_001	2.80793	1	3.69183	1.36295	13.9532	Ma08_g34740	polyphenol	oxidase
GSMUA_Achr6G01770_001	GSMUA_Achr6G01770_001	2.80608	1	4.56087	0.176827	6.07816	Ma06_g03480	Transcription	factor
GSMUA_Achr9G07920_001	GSMUA_Achr9G07920_001	2.80415	1	3.86197	2.24745	26.2842	Ma09_g07600	ribonuclease	3-like
GSMUA_Achr1G03670_001	GSMUA_Achr1G03670_001	2.80322	1	4.06736	1.69576	23.7492	Ma04_g23440	uncharacterized	LOC103976324	Ma04_g23440	uncharacterized	LOC103976324
GSMUA_Achr2G13770_001	GSMUA_Achr2G13770_001	2.79689	1	3.24226	10.0611	71.0908	Ma02_g15610	uncharacterized	LOC103975605
GSMUA_Achr8G19540_001	GSMUA_Achr8G19540_001	2.79316	1	4.23894	0.975709	16.8189	Ma08_g21470	uncharacterized	LOC103995032	Ma08_g21470	uncharacterized	LOC103995032	Ma08_g21470	uncharacterized	LOC103995032
GSMUA_Achr7G07960_001	GSMUA_Achr7G07960_001	2.79269	1	3.3994	3.10459	24.9298	Ma07_g07930	cationic	amino	acid	transporter	1-like	Ma07_g07930	cationic	amino	acid	transporter	1-like	Ma07_g07930	cationic	amino	acid	transporter	1-like
GSMUA_Achr11G08210_001	GSMUA_Achr11G08210_001	2.79213	1	3.10105	22.219	140.876	Ma11_g07820	Putative	Zinc	finger	protein	CONSTANS-LIKE	5
GSMUA_Achr5G14920_001	GSMUA_Achr5G14920_001	2.78872	1	5.54379	0	11.8539	Ma05_g14850	uncharacterized	LOC103984979
GSMUA_Achr1G03650_001	GSMUA_Achr1G03650_001	2.78731	1	4.00669	0.98767	13.0576	Ma04_g23420	scarecrow-like	protein	8
GSMUA_Achr3G07240_001	GSMUA_Achr3G07240_001	2.7796	1	4.15523	0.667566	10.4278	Ma03_g07210	IAA-amino	acid	hydrolase	ILR1-like	6
GSMUA_Achr5G29460_001	GSMUA_Achr5G29460_001	2.77828	1	3.01843	35.2789	210.469	Ma05_g31820	ferritin-1
GSMUA_Achr3G21100_001	GSMUA_Achr3G21100_001	2.77815	1	3.27663	6.65691	48.4306	Ma03_g22010	AP2/ERF	and	B3	domain-containing	transcription	repressor	RAV2-like
GSMUA_Achr7G01560_001	GSMUA_Achr7G01560_001	2.77815	1	3.27663	5.87458	42.7389	Ma07_g01580	uncharacterized	LOC103990914
GSMUA_Achr9G28940_001	GSMUA_Achr9G28940_001	2.77439	1	2.88551	76.9724	417.075	Ma09_g29530	Probable	aquaporin	TIP2-2
GSMUA_Achr1G25450_001	GSMUA_Achr1G25450_001	2.77251	1	3.23986	6.80745	48.1223	Ma01_g16930	high	affinity	nitrate	transporter	2.5-like
GSMUA_AchrUn_randomG15520_001	GSMUA_AchrUn_randomG15520_001	2.77084	1	3.82904	1.98205	22.6563	Ma06_g26230	homeobox-leucine	zipper	protein	HOX19-like
GSMUA_Achr5G02690_001	GSMUA_Achr5G02690_001	2.76606	1	4.29613	0.270211	5.16616	Ma05_g02610	Putative	Probable	glutamate	carboxypeptidase	2
GSMUA_Achr8G32630_001	GSMUA_Achr8G32630_001	2.76464	1	3.30921	4.33815	32.454	Ma08_g32930	ABC	transporter	G	family	member	5
GSMUA_Achr1G08730_001	GSMUA_Achr1G08730_001	2.76427	1	3.03025	14.6554	88.26	Ma01_g04010	cyclic	nucleotide-gated	ion	channel	4-like
GSMUA_Achr1G26870_001	GSMUA_Achr1G26870_001	2.76229	1	4.5178	0.138679	4.62584	Ma01_g20600	heptahelical	transmembrane	protein	ADIPOR3-like
GSMUA_Achr2G15700_001	GSMUA_Achr2G15700_001	2.76229	1	5.5178	0	10.451	Ma02_g17470	dof	zinc	finger	protein	DOF1.7-like
GSMUA_Achr8G28790_001	GSMUA_Achr8G28790_001	2.76018	1	3.14192	13.4094	87.8995	Ma08_g29360	uncharacterized	LOC103995997
GSMUA_Achr1G07820_001	GSMUA_Achr1G07820_001	2.75781	1	3.81617	1.63942	18.573	Ma01_g03120	cytochrome	P450	78A9-like
GSMUA_Achr2G02700_001	GSMUA_Achr2G02700_001	2.75377	1	3.71372	4.44806	46.5512	Ma02_g04580	cysteine-rich	and	transmembrane	domain-containing	protein	B-like
GSMUA_Achr4G19760_001	GSMUA_Achr4G19760_001	2.74938	1	3.19501	12.5436	85.7742	Ma04_g26400	heat	stress	transcription	factor	B-2c-like
GSMUA_Achr7G02160_001	GSMUA_Achr7G02160_001	2.74892	1	4.06522	0.82773	11.8129	Ma07_g02130	endoglucanase	7-like	Ma07_g02130	endoglucanase	7-like
GSMUA_Achr10G29700_001	GSMUA_Achr10G29700_001	2.74663	1	3.40113	5.56539	45.063	Ma10_g29680	ATP-dependent	zinc	metalloprotease	FTSH	6
GSMUA_Achr3G14940_001	GSMUA_Achr3G14940_001	2.74546	1	4.0618	0.666094	9.48355	Ma03_g15840	sulfate	transporter	3.1-like
GSMUA_Achr6G29420_001	GSMUA_Achr6G29420_001	2.74102	1	3.28575	12.6025	92.7579	Ma06_g31140	uncharacterized	LOC103989402
GSMUA_Achr11G19500_001	GSMUA_Achr11G19500_001	2.73996	1	4.27042	0.324695	6.09778	Ma11_g17920	putative	UDP-glucuronate:xylan	alpha-glucuronosyltransferase	3
GSMUA_Achr8G23720_001	GSMUA_Achr8G23720_001	2.7379	1	2.81992	700.003	3622.62	Ma08_g24440	18.6	kDa	class	III	heat	shock	protein
GSMUA_Achr4G16550_001	GSMUA_Achr4G16550_001	2.73721	1	4.11341	0.620554	9.41577	Ma04_g17120	uncharacterized	LOC103981853	Ma04_g17120	uncharacterized	LOC103981853
GSMUA_Achr4G24280_001	GSMUA_Achr4G24280_001	2.73554	1	3.52536	2.64592	23.8714	Ma04_g30760	Putative	Auxin-induced	protein	5NG4
GSMUA_Achr11G13620_001	GSMUA_Achr11G13620_001	2.73536	1	5.49133	0	5.61212	Ma11_g12140	jasmonate	O-methyltransferase-like
GSMUA_Achr8G15730_001	GSMUA_Achr8G15730_001	2.73536	1	5.49133	0	14.3382	Ma08_g19690	Putative	uncharacterized	protein	Sb03g036370
GSMUA_Achr7G08810_001	GSMUA_Achr7G08810_001	2.72938	1	4.26	0.249099	4.6443	Ma07_g08640	leucine-rich	repeat	extensin-like	protein	3
GSMUA_Achr9G07610_001	GSMUA_Achr9G07610_001	2.72626	1	5.48239	0	5.15146	Ma09_g07320	notchless	protein	homolog	1-like
GSMUA_Achr6G22620_001	GSMUA_Achr6G22620_001	2.72564	1	2.95296	31.4531	179.218	Ma06_g23280	UDP-glucose	4-epimerase	1-like
GSMUA_Achr3G19730_001	GSMUA_Achr3G19730_001	2.72539	1	3.19302	8.55829	58.5649	Ma03_g20580	leucine-rich	repeat	extensin-like	protein	1	Ma03_g20580	leucine-rich	repeat	extensin-like	protein	1
GSMUA_Achr4G04730_001	GSMUA_Achr4G04730_001	2.72534	1	3.08221	15.2134	95.5033	Ma04_g04750	glutelin	type-B	2-like
GSMUA_Achr10G15270_001	GSMUA_Achr10G15270_001	2.72219	1	2.76062	1814.15	9006.47	Ma10_g15370	chlorophyll	a-b	binding	protein	of	LHCII	type	1-like
GSMUA_Achr7G24010_001	GSMUA_Achr7G24010_001	2.7213	1	3.25877	4.43393	32.0014	Ma07_g25430	expressed	protein
GSMUA_Achr6G31560_001	GSMUA_Achr6G31560_001	2.72119	1	2.83281	160.828	840.191	Ma06_g33250	phytoene	synthase	2
GSMUA_Achr6G23600_001	GSMUA_Achr6G23600_001	2.72095	1	4.03761	0.728839	10.2039	Ma06_g24280	uncharacterized	LOC103988895
GSMUA_Achr7G05200_001	GSMUA_Achr7G05200_001	2.71845	1	3.60332	1.98267	19.0878	Ma07_g05300	probable	WRKY	transcription	factor	60
GSMUA_Achr6G28170_001	GSMUA_Achr6G28170_001	2.71812	1	4.16494	0.316121	5.17591	Ma06_g29900	leucine-rich	repeat	receptor-like	serine/threonine/tyrosine-protein	kinase	SOBIR1	Ma06_g29910	leucine-rich	repeat	receptor-like	serine/threonine/tyrosine-protein	kinase	SOBIR1
GSMUA_Achr2G16490_001	GSMUA_Achr2G16490_001	2.71713	1	5.4734	0	5.05494	Ma02_g18220	transcription	factor	bHLH155-like	Ma02_g18220	transcription	factor	bHLH155-like	Ma02_g18230	uncharacterized	LOC103975376	Ma02_g18240	probable	LRR	receptor-like	serine/threonine-protein	kinase	At1g51860	Ma02_g18250	uncharacterized	LOC103976229	Ma02_g18260	probable	LRR	receptor-like	serine/threonine-protein	kinase	At1g05700
GSMUA_Achr7G19550_001	GSMUA_Achr7G19550_001	2.7163	1	3.38487	3.73318	29.9546	Ma07_g21010	protein	STAR1
GSMUA_Achr9G03430_001	GSMUA_Achr9G03430_001	2.71063	1	3.25556	6.58319	47.45	Ma09_g03430	tropinone	reductase	homolog
GSMUA_Achr9G08330_001	GSMUA_Achr9G08330_001	2.70791	1	4.46436	0.120504	3.87255	Ma09_g07990	protein	NRT1/	PTR	FAMILY	4.3-like
GSMUA_Achr10G27420_001	GSMUA_Achr10G27420_001	2.70682	1	3.22395	7.3136	51.4027	Ma10_g27340	homeobox-leucine	zipper	protein	HAT5-like	Ma10_g27340	homeobox-leucine	zipper	protein	HAT5-like
GSMUA_Achr3G25770_001	GSMUA_Achr3G25770_001	2.70558	1	4.08221	0.751545	11.1587	Ma03_g26980	uncharacterized	LOC103978796
GSMUA_Achr6G04300_001	GSMUA_Achr6G04300_001	2.70527	1	2.85149	202.206	1070.96	Ma06_g05860	calcium-binding	protein	CML24-like
GSMUA_Achr2G16420_001	GSMUA_Achr2G16420_001	2.70198	1	3.34388	3.06298	23.7869	Ma02_g18160	aspartic	proteinase	PCS1-like
GSMUA_AchrUn_randomG18140_001	GSMUA_AchrUn_randomG18140_001	2.70158	1	4.07827	0.852075	12.6167	Ma03_g13310	F-box	protein	AFR
GSMUA_Achr11G26540_001	GSMUA_Achr11G26540_001	2.69864	1	4.45526	0.162306	5.18289	Ma11_g24960	uncharacterized	LOC103972499	Ma11_g24960	uncharacterized	LOC103972499
GSMUA_Achr11G15890_001	GSMUA_Achr11G15890_001	2.69692	1	3.11032	18.2688	117.456	Ma11_g16170	Hydrophobic	protein	LTI6B
GSMUA_Achr7G03050_001	GSMUA_Achr7G03050_001	2.69215	1	3.04514	9.26293	56.6568	Ma07_g03120	UDP-glucuronate:xylan	alpha-glucuronosyltransferase	1-like
GSMUA_Achr1G21200_001	GSMUA_Achr1G21200_001	2.69068	1	4.13789	2.57124	41.315	Ma01_g14550	Hypothetical	protein
GSMUA_Achr1G03980_001	GSMUA_Achr1G03980_001	2.68933	1	5.4461	0	12.3806	Ma04_g23780	calcium-binding	protein	KIC-like
GSMUA_Achr3G06160_001	GSMUA_Achr3G06160_001	2.68933	1	5.4461	0	3.93796	Ma03_g06110	U-box	domain-containing	protein	19-like
GSMUA_Achr5G16850_001	GSMUA_Achr5G16850_001	2.68933	1	4.4461	0.473121	15.0118	Ma05_g18580	uncharacterized	LOC103985194
GSMUA_Achr1G21300_001	GSMUA_Achr1G21300_001	2.68451	1	3.3395	2.33011	18.077	Ma01_g14650	DELLA	protein	SLR1-like
GSMUA_Achr9G02550_001	GSMUA_Achr9G02550_001	2.6829	1	4.31471	0.440594	9.58869	Ma09_g02490	uncharacterized	LOC103996773
GSMUA_Achr1G02740_001	GSMUA_Achr1G02740_001	2.6795	1	3.16749	8.75847	59.004	Ma04_g22540	uncharacterized	LOC103977900
GSMUA_Achr2G18160_001	GSMUA_Achr2G18160_001	2.67736	1	3.27464	7.21602	53.0627	Ma02_g19860	uncharacterized	LOC103975227
GSMUA_Achr1G11480_001	GSMUA_Achr1G11480_001	2.67117	1	3.26849	2.80112	20.5103	Ma01_g05090	probable	methyltransferase	PMT17	Ma01_g05090	probable	methyltransferase	PMT17	Ma01_g05090	probable	methyltransferase	PMT17	Ma01_g05090	probable	methyltransferase	PMT17	Ma01_g05090	probable	methyltransferase	PMT17	Ma01_g05090	probable	methyltransferase	PMT17
GSMUA_Achr4G31540_001	GSMUA_Achr4G31540_001	2.67049	1	4.4276	0.145651	4.56216	Ma04_g38110	CBL-interacting	protein	kinase	23-like	Ma04_g38110	CBL-interacting	protein	kinase	23-like
GSMUA_Achr10G11030_001	GSMUA_Achr10G11030_001	2.66839	1	2.75977	356.213	1768.43	Ma10_g11310	22	kDa	class	IV	heat	shock	protein-like
GSMUA_Achr7G16430_001	GSMUA_Achr7G16430_001	2.66428	1	4.19587	0.789123	14.0707	Ma07_g15950	probable	xyloglucan	endotransglucosylase/hydrolase	protein	23
GSMUA_Achr8G11090_001	GSMUA_Achr8G11090_001	2.66269	1	4.11032	0.588684	9.27943	Ma08_g10890	putative	glucuronosyltransferase	PGSIP8
GSMUA_Achr11G12230_001	GSMUA_Achr11G12230_001	2.66255	1	3.0794	8.17742	51.4742	Ma11_g10170	aluminum-activated	malate	transporter	9-like
GSMUA_Achr8G07740_001	GSMUA_Achr8G07740_001	2.66098	1	4.41826	0.202572	6.30387	Ma08_g07600	Protein	ABSCISIC	ACID-INSENSITIVE	5
GSMUA_Achr4G05250_001	GSMUA_Achr4G05250_001	2.65476	1	3.35476	3.42332	27.0389	Ma04_g05290	Lignin-forming	anionic	peroxidase
GSMUA_Achr11G10870_001	GSMUA_Achr11G10870_001	2.65231	1	3.22187	6.34893	44.8403	Ma06_g01320	Putative	auxin	efflux	carrier	component	8
GSMUA_Achr8G30440_001	GSMUA_Achr8G30440_001	2.64642	1	3.34649	3.06994	24.109	Ma08_g30930	probable	mediator	of	RNA	polymerase	II	transcription	subunit	26c	Ma08_g30930	probable	mediator	of	RNA	polymerase	II	transcription	subunit	26c
GSMUA_Achr6G06660_001	GSMUA_Achr6G06660_001	2.64482	1	3.96251	1.09578	14.5611	Ma06_g08270	uncharacterized	LOC103987138	Ma06_g08270	uncharacterized	LOC103987138
GSMUA_Achr4G01410_001	GSMUA_Achr4G01410_001	2.64229	1	2.83584	76.384	400.766	Ma04_g01330	uncharacterized	protein	At1g01500-like	Ma04_g01330	uncharacterized	protein	At1g01500-like	Ma04_g01330	uncharacterized	protein	At1g01500-like	Ma04_g01330	uncharacterized	protein	At1g01500-like
GSMUA_Achr8G20010_001	GSMUA_Achr8G20010_001	2.64178	1	5.3994	0	4.00198	Ma08_g21020	cytochrome	P450	710A1-like
GSMUA_Achr7G23250_001	GSMUA_Achr7G23250_001	2.64045	1	3.25916	5.20045	37.9463	Ma07_g24710	NAC	domain-containing	protein	48
GSMUA_Achr2G14310_001	GSMUA_Achr2G14310_001	2.63344	1	3.11645	7.245	47.0846	Ma02_g16120	phenylpropanoylacetyl-CoA	synthase
GSMUA_Achr11G25060_001	GSMUA_Achr11G25060_001	2.63097	1	3.02669	16.0778	97.3993	Ma11_g23390	uncharacterized	LOC103972370
GSMUA_AchrUn_randomG01830_001	GSMUA_AchrUn_randomG01830_001	2.62859	1	3.2474	3.47885	25.1779	Ma03_g16180	transcription	factor	bHLH13-like	Ma03_g16190	NADP-specific	glutamate	dehydrogenase-like	Ma03_g16190	NADP-specific	glutamate	dehydrogenase-like	Ma03_g16190	NADP-specific	glutamate	dehydrogenase-like	Ma03_g16190	NADP-specific	glutamate	dehydrogenase-like	Ma03_g16190	NADP-specific	glutamate	dehydrogenase-like
GSMUA_Achr9G03540_001	GSMUA_Achr9G03540_001	2.62527	1	2.77884	207.544	1045.44	Ma09_g03560	17.3	kDa	class	I	heat	shock	protein-like
GSMUA_Achr7G26720_001	GSMUA_Achr7G26720_001	2.6223	1	5.38029	0	3.88435	Ma07_g28250	microtubule-associated	protein	70-5	Ma07_g28250	microtubule-associated	protein	70-5
GSMUA_Achr1G05880_001	GSMUA_Achr1G05880_001	2.6208	1	2.96461	15.1306	87.4632	Ma04_g25580	uncharacterized	aarF	domain-containing	protein	kinase	At1g79600
GSMUA_Achr3G21530_001	GSMUA_Achr3G21530_001	2.61736	1	3.24775	5.57816	40.4496	Ma03_g22470	uncharacterized	LOC103979186
GSMUA_Achr2G15800_001	GSMUA_Achr2G15800_001	2.60258	1	5.36093	0	6.02779	Ma02_g17570	uncharacterized	LOC103975432
GSMUA_Achr7G19850_001	GSMUA_Achr7G19850_001	2.60258	1	4.36093	0.290103	8.67374	Ma07_g21360	protein	TIFY	10A-like
GSMUA_Achr9G30150_001	GSMUA_Achr9G30150_001	2.60258	1	5.36093	0	65.8662	Ma09_g30740	Hypothetical	protein
GSMUA_Achr6G34030_001	GSMUA_Achr6G34030_001	2.60204	1	3.98014	0.851388	11.7754	Ma06_g35980	tropinone	reductase	homolog	Ma06_g35990	tropinone	reductase	homolog	At1g07440-like
GSMUA_Achr10G11830_001	GSMUA_Achr10G11830_001	2.6018	1	3.78374	5.11657	57.2373	Ma10_g12050	uncharacterized	LOC104000675
GSMUA_Achr5G09660_001	GSMUA_Achr5G09660_001	2.59653	1	3.31471	5.85545	45.1164	Ma05_g09320	ATP-dependent	zinc	metalloprotease	FTSH	5	Ma05_g09320	ATP-dependent	zinc	metalloprotease	FTSH	5	Ma05_g09330	Bowman-Birk	type	proteinase	inhibitor-like
GSMUA_Achr8G11820_001	GSMUA_Achr8G11820_001	2.5959	1	3.77792	1.46525	16.325	Ma08_g11570	uncharacterized	LOC103993224
GSMUA_Achr6G33640_001	GSMUA_Achr6G33640_001	2.5954	1	3.4817	3.01046	26.6354	Ma06_g35590	phosphomethylpyrimidine	synthase	Ma06_g35590	phosphomethylpyrimidine	synthase	Ma06_g35590	phosphomethylpyrimidine	synthase
GSMUA_Achr1G04470_001	GSMUA_Achr1G04470_001	2.59431	1	3.23709	4.22586	30.4736	Ma04_g24280	cytochrome	P450	78A5-like
GSMUA_AchrUn_randomG06200_001	GSMUA_AchrUn_randomG06200_001	2.59392	1	2.83165	19.9534	104.567	Ma05_g16930	uncharacterized	LOC103973268	Ma05_g16930	uncharacterized	LOC103973268
GSMUA_Achr10G04920_001	GSMUA_Achr10G04920_001	2.59261	1	5.35115	0	7.16911	Ma10_g04770	fatty	acid	desaturase	4
GSMUA_Achr2G21680_001	GSMUA_Achr2G21680_001	2.59261	1	4.35115	0.154481	4.58739	Ma02_g23550	protein	SHOOT	GRAVITROPISM	5-like	Ma02_g23560	CASP-like	protein	4D1
GSMUA_Achr4G10400_001	GSMUA_Achr4G10400_001	2.58927	1	3.03998	7.98364	49.046	Ma04_g10370	anthocyanidin	5
GSMUA_Achr4G27630_001	GSMUA_Achr4G27630_001	2.58792	1	2.70111	127.989	610.315	Ma04_g34180	uncharacterized	LOC103982557
GSMUA_Achr3G01910_001	GSMUA_Achr3G01910_001	2.58624	1	2.78807	35.6213	180.86	Ma03_g01830	phosphoinositide	phosphatase	SAC2-like
GSMUA_Achr4G16630_001	GSMUA_Achr4G16630_001	2.58532	1	4.03412	2.34983	35.1286	Ma04_g17190	non-specific	lipid-transfer	protein	1-like
GSMUA_Achr1G10650_001	GSMUA_Achr1G10650_001	2.58256	1	5.3413	0	2.78692	Ma01_g01320	ABC	transporter	G	family	member	14
GSMUA_Achr7G06040_001	GSMUA_Achr7G06040_001	2.57928	1	2.77935	36.056	181.952	Ma07_g06150	phosphatidylinositol	4-kinase	gamma	5	Ma07_g06150	phosphatidylinositol	4-kinase	gamma	5
GSMUA_Achr7G10360_001	GSMUA_Achr7G10360_001	2.57697	1	3.04087	3.198	19.6832	Ma07_g10160	phototropin-1A-like	Ma07_g10160	phototropin-1A-like
GSMUA_Achr4G07890_001	GSMUA_Achr4G07890_001	2.57316	1	2.6609	474.645	2200.17	Ma04_g07920	chlorophyll	a-b	binding	protein	of	LHCII	type	1-like
GSMUA_Achr6G18020_001	GSMUA_Achr6G18020_001	2.57247	1	5.33139	0	7.76205	Ma06_g19400	Hypothetical	protein
GSMUA_Achr5G09290_001	GSMUA_Achr5G09290_001	2.5686	1	3.08668	11.9521	76.373	Ma05_g08970	uncharacterized	LOC103984739
GSMUA_Achr10G14640_001	GSMUA_Achr10G14640_001	2.56228	1	5.3214	0	5.38154	Ma10_g14760	F-box/kelch-repeat	protein	At3g61590-like
GSMUA_Achr6G31550_001	GSMUA_Achr6G31550_001	2.56028	1	4.00946	9.72344	142.888	Ma06_g33240	Hypothetical	protein
GSMUA_AchrUn_randomG00160_001	GSMUA_AchrUn_randomG00160_001	2.55683	1	3.22676	2.36164	16.9801	Ma11_g10850	ABC	transporter	B	family	member	4-like	Ma11_g10850	ABC	transporter	B	family	member	4-like	Ma11_g10850	ABC	transporter	B	family	member	4-like
GSMUA_Achr9G02950_001	GSMUA_Achr9G02950_001	2.55521	1	4.00447	0.18366	2.68958	Ma09_g02930	pleiotropic	drug	resistance	protein	3-like
GSMUA_Achr7G07190_001	GSMUA_Achr7G07190_001	2.55389	1	2.59619	2425.55	10744.9	Ma07_g07200	Hypothetical	protein
GSMUA_Achr4G19020_001	GSMUA_Achr4G19020_001	2.55355	1	2.65032	145.769	670.859	Ma04_g19490	Putative	Probable	carotenoid	cleavage	dioxygenase	4
GSMUA_Achr10G17040_001	GSMUA_Achr10G17040_001	2.55203	1	5.31135	0	40.7206	Ma10_g17080	induced	stolen	tip	protein	TUB8-like
GSMUA_Achr9G09660_001	GSMUA_Achr9G09660_001	2.55203	1	5.31135	0	9.75732	Ma09_g09290	Putative	expressed	protein
GSMUA_Achr3G01790_001	GSMUA_Achr3G01790_001	2.55013	1	3.99947	0.751946	10.9735	Ma03_g01690	Putative	Auxin-induced	protein	5NG4
GSMUA_Achr6G33100_001	GSMUA_Achr6G33100_001	2.54456	1	3.11495	3.97476	26.0653	Ma06_g34790	mitogen-activated	protein	kinase	5
GSMUA_Achr5G15550_001	GSMUA_Achr5G15550_001	2.54275	1	4.07629	0.429266	7.043	Ma05_g15470	probable	inorganic	phosphate	transporter	2018-08-01
GSMUA_Achr3G20800_001	GSMUA_Achr3G20800_001	2.54171	1	5.30122	0	6.83773	Ma03_g21690	Putative	Transcription	factor	bHLH36
GSMUA_Achr1G23560_001	GSMUA_Achr1G23560_001	2.54064	1	3.85982	0.796054	9.84966	Ma01_g18830	probable	WRKY	transcription	factor	17
GSMUA_Achr6G13930_001	GSMUA_Achr6G13930_001	2.53962	1	4.17384	0.371026	7.32004	Ma06_g15450	Whole	genome	shotgun	sequence	of	line	PN40024
GSMUA_Achr10G06350_001	GSMUA_Achr10G06350_001	2.53753	1	3.36926	1.69188	13.7647	Ma10_g07470	peroxisome	proliferator-activated	receptor	gamma	coactivator-related	protein	1-like	Ma10_g07470	peroxisome	proliferator-activated	receptor	gamma	coactivator-related	protein	1-like	Ma10_g07470	peroxisome	proliferator-activated	receptor	gamma	coactivator-related	protein	1-like	Ma10_g07470	peroxisome	proliferator-activated	receptor	gamma	coactivator-related	protein	1-like
GSMUA_Achr4G17900_001	GSMUA_Achr4G17900_001	2.53573	1	2.9999	7.52382	45.0107	Ma04_g18460	UDP-glucuronate	4-epimerase	3-like
GSMUA_Achr4G33550_001	GSMUA_Achr4G33550_001	2.53474	1	2.74724	28.1594	139.038	Ma04_g40060	pectinesterase-like
GSMUA_Achr10G12860_001	GSMUA_Achr10G12860_001	2.53159	1	3.1879	3.98312	27.8149	Ma10_g13020	NAC	domain	protein
GSMUA_Achr1G21880_001	GSMUA_Achr1G21880_001	2.53131	1	5.29103	0	7.20341	Ma01_g15270	SPX	domain-containing	protein	5-like
GSMUA_Achr9G05370_001	GSMUA_Achr9G05370_001	2.52945	1	3.12791	2.68618	17.8405	Ma09_g05250	calcium-dependent	protein	kinase	3-like
GSMUA_Achr9G27060_001	GSMUA_Achr9G27060_001	2.52084	1	5.28076	0	10.0657	Ma09_g27670	calmodulin-like	protein	1
GSMUA_Achr9G27290_001	GSMUA_Achr9G27290_001	2.52084	1	5.28076	0	6.45685	Ma09_g27890	E3	ubiquitin	protein	ligase	RIE1-like	Ma09_g27900	vacuolar	iron	transporter	1.1-like
GSMUA_Achr3G18010_001	GSMUA_Achr3G18010_001	2.5199	1	3.25877	3.05669	22.7313	Ma03_g19100	NAC	domain	protein
GSMUA_Achr11G18800_001	GSMUA_Achr11G18800_001	2.51055	1	3.21189	6.95928	49.7775	Ma11_g17260	uncharacterized	LOC103971821
GSMUA_Achr3G05330_001	GSMUA_Achr3G05330_001	2.51027	1	4.27042	0.71207	19.9866	Ma03_g05490	Hypothetical	protein
GSMUA_Achr4G21760_001	GSMUA_Achr4G21760_001	2.51027	1	4.27042	0.123171	3.45721	Ma04_g28360	abscisic	acid	8'-hydroxylase	1-like
GSMUA_Achr5G08850_001	GSMUA_Achr5G08850_001	2.50987	1	3.12967	3.80198	25.3577	Ma05_g08540	BEL1-like	homeodomain	protein	4	Ma05_g08540	BEL1-like	homeodomain	protein	4
GSMUA_Achr3G11990_001	GSMUA_Achr3G11990_001	2.50364	1	3.20504	7.93068	56.4568	Ma03_g11720	nuclear	transcription	factor	Y	subunit	C-2-like	Ma03_g11720	nuclear	transcription	factor	Y	subunit	C-2-like	Ma03_g11720	nuclear	transcription	factor	Y	subunit	C-2-like	Ma03_g11720	nuclear	transcription	factor	Y	subunit	C-2-like
GSMUA_Achr10G23090_001	GSMUA_Achr10G23090_001	2.50357	1	3.95367	0.305946	4.3248	Ma10_g23010	glutamate--cysteine	ligase	A	Ma10_g23010	glutamate--cysteine	ligase	A	Ma10_g23010	glutamate--cysteine	ligase	A	Ma10_g23020	protein	PMR5	Ma10_g23020	protein	PMR5	Ma10_g23020	protein	PMR5	Ma10_g23020	protein	PMR5	Ma10_g23020	protein	PMR5	Ma10_g23020	protein	PMR5	Ma10_g23020	protein	PMR5
GSMUA_Achr7G14910_001	GSMUA_Achr7G14910_001	2.50355	1	2.60112	362.632	1612.96	Ma07_g14860	18.2	kDa	class	I	heat	shock	protein
GSMUA_Achr5G21880_001	GSMUA_Achr5G21880_001	2.50146	1	4.13637	0.39641	7.61928	Ma05_g24260	probable	xyloglucan	endotransglucosylase/hydrolase	protein	23
GSMUA_Achr10G28290_001	GSMUA_Achr10G28290_001	2.50072	1	3.0069	6.12532	36.9821	Ma10_g28280	leucine-rich	repeat	extensin-like	protein	3	Ma10_g28290	crocetin	glucosyltransferase
GSMUA_Achr6G31610_001	GSMUA_Achr6G31610_001	2.50041	1	2.92499	2.3181	13.1174	Ma06_g33310	uncharacterized	LOC103989885
GSMUA_Achr5G29160_001	GSMUA_Achr5G29160_001	2.49965	1	5.26	0	14.1319	Ma05_g31550	zinc	finger	protein	ZAT11-like
GSMUA_Achr9G16020_001	GSMUA_Achr9G16020_001	2.49965	1	4.26	0.0747032	2.0816	Ma09_g15420	putative	lipoxygenase	5
GSMUA_Achr8G01800_001	GSMUA_Achr8G01800_001	2.49925	1	3.13066	2.52683	16.893	Ma08_g01660	uncharacterized	LOC103994078	Ma08_g01660	uncharacterized	LOC103994078
GSMUA_AchrUn_randomG07990_001	GSMUA_AchrUn_randomG07990_001	2.49852	1	2.81845	21.0871	109.973	Ma00_g04650	SNF1-related	protein	kinase	regulatory	subunit	beta-1-like
GSMUA_Achr8G03900_001	GSMUA_Achr8G03900_001	2.49516	1	2.60602	359.06	1602.89	Ma08_g03860	Oxygen-evolving	enhancer	protein	1
GSMUA_Achr4G20150_001	GSMUA_Achr4G20150_001	2.49511	1	3.87485	1.06061	13.6335	Ma04_g26810	transcription	factor	MYB44-like
GSMUA_Achr11G25870_001	GSMUA_Achr11G25870_001	2.49487	1	3.32711	1.83287	14.4816	Ma11_g24230	Putative	Solute	carrier	family	22	member	15-like
GSMUA_Achr10G22430_001	GSMUA_Achr10G22430_001	2.48895	1	4.24951	0.204927	5.6686	Ma10_g22380	uncharacterized	LOC103968956	Ma10_g22380	uncharacterized	LOC103968956	Ma10_g22380	uncharacterized	LOC103968956
GSMUA_AchrUn_randomG22200_001	GSMUA_AchrUn_randomG22200_001	2.48759	1	2.68419	78.4497	370.562	Ma07_g17820	probable	pyridoxal	biosynthesis	protein	PDX1.1
GSMUA_Achr2G16660_001	GSMUA_Achr2G16660_001	2.48648	1	2.55891	495.717	2140.56	Ma02_g18440	heat	shock	factor	protein	HSF30-like
GSMUA_Achr5G04690_001	GSMUA_Achr5G04690_001	2.48583	1	3.86572	0.761285	9.72398	Ma05_g04430	UDP-glucuronate	4-epimerase	1
GSMUA_Achr1G02250_001	GSMUA_Achr1G02250_001	2.47816	1	4.23894	0.282734	7.76334	Ma04_g22030	protein	GDAP2	homolog
GSMUA_Achr6G11760_001	GSMUA_Achr6G11760_001	2.47816	1	5.23894	0	3.75613	Ma06_g13290	respiratory	burst	oxidase	homolog	protein	B
GSMUA_Achr11G25890_001	GSMUA_Achr11G25890_001	2.47133	1	2.78031	26.1412	132.684	Ma11_g24250	cyclin-U1-1
GSMUA_Achr1G23220_001	GSMUA_Achr1G23220_001	2.46728	1	5.22829	0	6.42583	Ma01_g16650	transcription	factor	LUX-like
GSMUA_Achr10G30140_001	GSMUA_Achr10G30140_001	2.46514	1	3.04504	11.987	74.9709	Ma10_g30060	polcalcin	Phl	p	7-like
GSMUA_Achr6G29190_001	GSMUA_Achr6G29190_001	2.46401	1	2.73283	31.2302	153.045	Ma06_g30910	dnaJ	homolog	subfamily	B	member	14
GSMUA_Achr4G14180_001	GSMUA_Achr4G14180_001	2.46352	1	3.14922	5.08635	34.7384	Ma04_g14170	uncharacterized	LOC103981411	Ma04_g14170	uncharacterized	LOC103981411
GSMUA_Achr8G06310_001	GSMUA_Achr8G06310_001	2.4605	1	3.04975	2.53332	15.9158	Ma08_g06150	alkaline/neutral	invertase	CINV1-like	Ma08_g06150	alkaline/neutral	invertase	CINV1-like
GSMUA_Achr11G07580_001	GSMUA_Achr11G07580_001	2.45645	1	3.01101	6.56259	39.9576	Ma11_g07250	caffeic	acid	3-O-methyltransferase
GSMUA_Achr10G17420_001	GSMUA_Achr10G17420_001	2.4524	1	3.72133	1.10395	12.157	Ma10_g17470	3-ketoacyl-CoA	synthase	10
GSMUA_Achr3G01040_001	GSMUA_Achr3G01040_001	2.44529	1	4.20676	0.284254	7.63163	Ma03_g00940	tropinone	reductase-like	3	Ma03_g00940	tropinone	reductase-like	3
GSMUA_Achr6G03510_001	GSMUA_Achr6G03510_001	2.44529	1	4.20676	0.0546755	1.46793	Ma06_g05100	C2	and	GRAM	domain-containing	protein	At1g03370
GSMUA_Achr7G05250_001	GSMUA_Achr7G05250_001	2.44456	1	3.89564	0.367321	4.98694	Ma07_g05340	probable	LRR	receptor-like	serine/threonine-protein	kinase	At2g24230
GSMUA_Achr10G20540_001	GSMUA_Achr10G20540_001	2.44079	1	3.7099	0.64393	7.03502	Ma10_g20510	polyphenol	oxidase	I
GSMUA_Achr8G21480_001	GSMUA_Achr8G21480_001	2.44077	1	2.59322	77.7802	344.477	Ma08_g22250	thioredoxin-like	2018-02-01
GSMUA_Achr8G18270_001	GSMUA_Achr8G18270_001	2.43938	1	2.83905	12.1282	64.522	Ma08_g17730	transcription	factor	LUX-like
GSMUA_Achr7G08880_001	GSMUA_Achr7G08880_001	2.43852	1	3.81918	0.636236	7.86791	Ma07_g08710	protein	NRT1/	PTR	FAMILY	4.6-like
GSMUA_Achr3G02870_001	GSMUA_Achr3G02870_001	2.43822	1	4.07431	1.33009	24.4832	Ma03_g02700	1-aminocyclopropane-1-carboxylate	oxidase-like
GSMUA_Achr4G27830_001	GSMUA_Achr4G27830_001	2.43811	1	2.65178	26.4768	122.363	Ma04_g34400	MATE	efflux	family	protein	LAL5-like
GSMUA_Achr10G11980_001	GSMUA_Achr10G11980_001	2.43294	1	3.26596	2.08755	15.808	Ma10_g12180	uncharacterized	LOC104000668	Ma10_g12180	uncharacterized	LOC104000668
GSMUA_Achr5G08460_001	GSMUA_Achr5G08460_001	2.4306	1	2.8866	5.32596	29.4287	Ma05_g08140	probable	E3	ubiquitin-protein	ligase	HIP1	Ma05_g08140	probable	E3	ubiquitin-protein	ligase	HIP1
GSMUA_Achr6G05330_001	GSMUA_Achr6G05330_001	2.42976	1	3.96526	0.499964	7.59282	Ma06_g06950	uncharacterized	LOC103987021
GSMUA_Achr2G16250_001	GSMUA_Achr2G16250_001	2.42841	1	2.45863	1364.56	5494.7	Ma02_g18000	Heat	shock	cognate	70	kDa	protein
GSMUA_Achr1G23670_001	GSMUA_Achr1G23670_001	2.42803	1	3.8794	0.572742	7.68847	Ma01_g18740	sodium	transporter	HKT1-like	Ma01_g18740	sodium	transporter	HKT1-like
GSMUA_Achr4G33610_001	GSMUA_Achr4G33610_001	2.42803	1	3.8794	1.24038	16.6508	Ma04_g40100	uncharacterized	LOC103982080
GSMUA_Achr9G17300_001	GSMUA_Achr9G17300_001	2.42785	1	3.09901	2.59809	17.0949	Ma09_g16760	flavonoid	3'
GSMUA_Achr3G29210_001	GSMUA_Achr3G29210_001	2.42703	1	2.83572	6.51544	34.6073	Ma03_g30420	vacuolar	cation/proton	exchanger	1a-like	Ma03_g30420	vacuolar	cation/proton	exchanger	1a-like
GSMUA_Achr10G20160_001	GSMUA_Achr10G20160_001	2.42673	1	3.31522	4.62262	36.4332	Ma10_g20150	E3	ubiquitin-protein	ligase	RHA2A-like
GSMUA_Achr4G18000_001	GSMUA_Achr4G18000_001	2.42175	1	2.63463	39.1698	178.878	Ma04_g18570	zinc	transporter	8-like
GSMUA_Achr10G18160_001	GSMUA_Achr10G18160_001	2.41803	1	3.12029	2.4687	16.5699	Ma10_g18170	isoflavone	2'-hydroxylase-like	Ma10_g18180	cytochrome	P450	81D1	Ma10_g18190	isoflavone	2'-hydroxylase-like	Ma10_g18210	isoflavone	2'-hydroxylase-like
GSMUA_Achr1G06140_001	GSMUA_Achr1G06140_001	2.41779	1	2.52684	66.7445	282.032	Ma04_g25840	granule-bound	starch	synthase	1
GSMUA_Achr11G26310_001	GSMUA_Achr11G26310_001	2.41664	1	3.95238	0.30012	4.51715	Ma11_g24690	patellin-3-like
GSMUA_Achr5G00840_001	GSMUA_Achr5G00840_001	2.41378	1	4.05033	0.243927	4.41558	Ma05_g00760	probable	galacturonosyltransferase	10
GSMUA_Achr11G17810_001	GSMUA_Achr11G17810_001	2.41183	1	3.05627	4.64802	29.5645	Ma11_g16380	uncharacterized	LOC103971743
GSMUA_Achr7G22120_001	GSMUA_Achr7G22120_001	2.41063	1	2.70757	6.24748	30.1292	Ma07_g23600	probable	serine/threonine-protein	kinase	WNK5	Ma07_g23600	probable	serine/threonine-protein	kinase	WNK5	Ma07_g23610	probable	potassium	transporter	9	Ma07_g23610	probable	potassium	transporter	9	Ma07_g23610	probable	potassium	transporter	9
GSMUA_Achr1G20270_001	GSMUA_Achr1G20270_001	2.40936	1	3.67895	1.18526	12.6737	Ma01_g13550	L-lactate	dehydrogenase	A-like
GSMUA_Achr11G01800_001	GSMUA_Achr11G01800_001	2.40828	1	3.20169	1.22296	8.81259	Ma11_g01710	probable	RNA	helicase	SDE3
GSMUA_Achr1G11960_001	GSMUA_Achr1G11960_001	2.40372	1	2.87347	4.54698	24.9292	Ma01_g05530	mitogen-activated	protein	kinase	10-like
GSMUA_Achr10G12420_001	GSMUA_Achr10G12420_001	2.40254	1	3.02332	2.83397	17.5565	Ma10_g12600	heparan-alpha-glucosaminide	N-acetyltransferase-like	Ma10_g12600	heparan-alpha-glucosaminide	N-acetyltransferase-like	Ma10_g12600	heparan-alpha-glucosaminide	N-acetyltransferase-like
GSMUA_Achr4G19660_001	GSMUA_Achr4G19660_001	2.40028	1	5.1627	0	4.35936	Ma04_g26300	Dehydration-responsive	element-binding	protein	1D
GSMUA_Achr9G00720_001	GSMUA_Achr9G00720_001	2.39953	1	3.78083	1.74492	21.0105	Ma09_g00710	uncharacterized	LOC103996601
GSMUA_Achr6G24440_001	GSMUA_Achr6G24440_001	2.39883	1	2.53114	64.7342	274.485	Ma06_g25800	sulfate	transporter	3.1-like
GSMUA_Achr11G06320_001	GSMUA_Achr11G06320_001	2.39725	1	4.03412	0.181221	3.24361	Ma11_g06060	wall-associated	receptor	kinase	5-like
GSMUA_Achr6G31850_001	GSMUA_Achr6G31850_001	2.39441	1	3.84636	0.299979	3.93538	Ma06_g33550	respiratory	burst	oxidase	homolog	protein	A-like
GSMUA_Achr3G16560_001	GSMUA_Achr3G16560_001	2.39434	1	2.51519	43.8835	183.982	Ma03_g18330	uncharacterized	LOC103978482
GSMUA_Achr10G26320_001	GSMUA_Achr10G26320_001	2.38882	1	5.15148	0	11.3103	Ma10_g26260	Hypothetical	protein
GSMUA_Achr11G04240_001	GSMUA_Achr11G04240_001	2.38882	1	5.15148	0	4.45584	Ma11_g03980	uncharacterized	LOC103970877
GSMUA_AchrUn_randomG18720_001	GSMUA_AchrUn_randomG18720_001	2.38761	1	2.54485	195.184	836.038	Ma06_g35280	uncharacterized	LOC103974427
GSMUA_Achr4G24760_001	GSMUA_Achr4G24760_001	2.38528	1	3.04298	2.96079	18.697	Ma04_g31290	GATA	transcription	factor	5-like	Ma04_g31290	GATA	transcription	factor	5-like
GSMUA_Achr10G21350_001	GSMUA_Achr10G21350_001	2.38335	1	2.68397	18.0182	85.5014	Ma10_g21280	zinc	finger	CCCH	domain-containing	protein	35-like
GSMUA_Achr11G26670_001	GSMUA_Achr11G26670_001	2.3808	1	3.08346	2.94867	19.2916	Ma11_g25080	lysine	histidine	transporter	1-like
GSMUA_Achr5G28980_001	GSMUA_Achr5G28980_001	2.37809	1	2.79341	8.64699	44.6244	Ma05_g31360	ultraviolet-B	receptor	UVR8-like	Ma05_g31360	ultraviolet-B	receptor	UVR8-like
GSMUA_Achr10G04570_001	GSMUA_Achr10G04570_001	2.37241	1	2.66839	23.3073	109.382	Ma10_g04400	NAC	domain-containing	protein	2
GSMUA_Achr2G06340_001	GSMUA_Achr2G06340_001	2.37153	1	2.63101	27.7725	126.763	Ma02_g08260	mitochondrial	adenine	nucleotide	transporter	ADNT1-like	Ma02_g08260	mitochondrial	adenine	nucleotide	transporter	ADNT1-like
GSMUA_Achr4G19110_001	GSMUA_Achr4G19110_001	2.37093	1	2.71423	17.8918	86.9289	Ma04_g19580	uncharacterized	LOC103982051
GSMUA_Achr9G00513_001	GSMUA_Achr9G00513_001	2.36819	1	2.42382	1123.64	4417.53	Ma09_g00500	heat	shock	protein-related
GSMUA_Achr11G21420_001	GSMUA_Achr11G21420_001	2.36559	1	5.12876	0	9.6359	Ma11_g19790	uncharacterized	LOC103972042
GSMUA_Achr1G12110_001	GSMUA_Achr1G12110_001	2.36559	1	5.12876	0	3.78118	Ma01_g05690	uncharacterized	LOC103987897	Ma01_g05700	probable	glycosyltransferase	At5g03795
GSMUA_Achr1G16200_001	GSMUA_Achr1G16200_001	2.36559	1	5.12876	0	3.27656	Ma01_g09520	MATE	efflux	family	protein	5-like
GSMUA_Achr3G30130_001	GSMUA_Achr3G30130_001	2.36559	1	4.12876	0.302121	7.68119	Ma03_g31350	LOB	domain-containing	protein	37-like
GSMUA_Achr4G08200_001	GSMUA_Achr4G08200_001	2.36559	1	5.12876	0	6.44704	Ma04_g08240	calcineurin	B-like	protein	7	Ma04_g08240	calcineurin	B-like	protein	7	Ma04_g08240	calcineurin	B-like	protein	7	Ma04_g08240	calcineurin	B-like	protein	7
GSMUA_Achr7G19840_001	GSMUA_Achr7G19840_001	2.36559	1	4.12876	0.272532	6.92891	Ma07_g21350	uncharacterized	LOC103992337
GSMUA_Achr5G28190_001	GSMUA_Achr5G28190_001	2.36423	1	2.98538	2.61227	15.7625	Ma05_g30540	protein	ESKIMO	1-like
GSMUA_Achr7G16230_001	GSMUA_Achr7G16230_001	2.36295	1	2.53082	44.5585	189.069	Ma07_g16170	protein	TIC	55	Ma07_g16180	histone-lysine	N-methyltransferase	ASHR3-like
GSMUA_Achr5G15400_001	GSMUA_Achr5G15400_001	2.36068	1	2.69536	27.0103	129.453	Ma05_g15310	Hypothetical	protein
GSMUA_Achr11G07600_001	GSMUA_Achr11G07600_001	2.35983	1	2.73168	42.297	208.42	Ma11_g07280	uncharacterized	LOC103970647
GSMUA_Achr9G16240_001	GSMUA_Achr9G16240_001	2.35752	1	2.85327	1.87861	10.1829	Ma09_g15640	Pleiotropic	drug	resistance	protein	12
GSMUA_Achr4G15630_001	GSMUA_Achr4G15630_001	2.3572	1	2.56741	29.9554	130.555	Ma04_g15670	probable	indole-3-acetic	acid-amido	synthetase	GH3.5
GSMUA_Achr6G34210_001	GSMUA_Achr6G34210_001	2.35711	1	2.42789	620.785	2447.86	Ma06_g36160	Heat	shock	cognate	70	kDa	protein
GSMUA_Achr11G04080_001	GSMUA_Achr11G04080_001	2.3563	1	3.07695	4.32641	28.2623	Ma11_g03850	remorin-like
GSMUA_Achr11G15850_001	GSMUA_Achr11G15850_001	2.35508	1	3.99278	0.177868	3.09315	Ma11_g14440	COBRA-like	protein	7
GSMUA_Achr6G36620_001	GSMUA_Achr6G36620_001	2.35488	1	2.61291	31.4239	141.631	Ma06_g38530	putative	F-box	protein	PP2-B12	Ma06_g38530	putative	F-box	protein	PP2-B12
GSMUA_Achr1G24030_001	GSMUA_Achr1G24030_001	2.35041	1	2.83032	7.12684	37.9581	Ma01_g18420	haloacid	dehalogenase-like	hydrolase	domain-containing	protein	Sgpp
GSMUA_Achr11G11740_001	GSMUA_Achr11G11740_001	2.34807	1	2.502	92.2702	383.623	Ma11_g10570	stress-related	protein-like
GSMUA_AchrUn_randomG00030_001	GSMUA_AchrUn_randomG00030_001	2.34492	1	2.91701	12.9389	73.9598	Ma11_g10700	ubiquitin-40S	ribosomal	protein	S27a-1-like
GSMUA_Achr9G05630_001	GSMUA_Achr9G05630_001	2.34206	1	2.72869	5.24154	25.8026	Ma09_g05470	probable	alpha	Ma09_g05470	probable	alpha
GSMUA_Achr1G24250_001	GSMUA_Achr1G24250_001	2.34053	1	2.40143	737.847	2856.27	Ma01_g18220	CBS	domain-containing	protein	CBSX1
GSMUA_Achr6G00930_001	GSMUA_Achr6G00930_001	2.33959	1	3.17384	2.10675	14.9645	Ma06_g02670	zinc	transporter	7-like
GSMUA_Achr10G11080_001	GSMUA_Achr10G11080_001	2.33832	1	2.8039	8.21647	42.9057	Ma10_g11340	uncharacterized	LOC104000741	Ma10_g11350	zinc	finger	A20	and	AN1	domain-containing	stress-associated	protein	5-like
GSMUA_Achr11G11630_001	GSMUA_Achr11G11630_001	2.33785	1	3.9759	0.507158	8.7164	Ma11_g09260	probable	protein	S-acyltransferase	6
GSMUA_Achr3G08860_001	GSMUA_Achr3G08860_001	2.33767	1	2.60285	17.5383	78.5244	Ma03_g08740	inactive	beta-amylase	9-like
GSMUA_Achr7G10980_001	GSMUA_Achr7G10980_001	2.33578	1	2.75139	6.74465	33.8072	Ma07_g10770	transcription	factor	VOZ1-like
GSMUA_Achr3G09400_001	GSMUA_Achr3G09400_001	2.33533	1	3.87258	1.05742	15.0551	Ma03_g09260	uncharacterized	LOC103978080
GSMUA_Achr6G29590_001	GSMUA_Achr6G29590_001	2.33271	1	3.22253	1.84301	13.6198	Ma06_g31300	uncharacterized	LOC103989415	Ma06_g31300	uncharacterized	LOC103989415	Ma06_g31300	uncharacterized	LOC103989415	Ma06_g31310	uncharacterized	LOC103989853
GSMUA_Achr10G27730_001	GSMUA_Achr10G27730_001	2.33	1	2.82597	7.7895	41.4303	Ma10_g27700	GIL1
GSMUA_Achr6G09720_001	GSMUA_Achr6G09720_001	2.32936	1	3.21922	1.85921	13.708	Ma06_g11240	metal	tolerance	protein	7-like
GSMUA_Achr1G23960_001	GSMUA_Achr1G23960_001	2.32864	1	3.71117	0.32993	3.78475	Ma01_g18500	cellulose	synthase-like	protein	D2
GSMUA_AchrUn_randomG05270_001	GSMUA_AchrUn_randomG05270_001	2.32177	1	3.02508	3.77652	23.7263	Ma00_g00600	uncharacterized	LOC103973207
GSMUA_Achr3G02600_001	GSMUA_Achr3G02600_001	2.31918	1	2.59396	21.2227	94.4813	Ma03_g02450	inorganic	phosphate	transporter	2018-01-02
GSMUA_Achr3G28230_001	GSMUA_Achr3G28230_001	2.31798	1	5.08221	0	6.0032	Ma03_g29510	transcription	factor	MYB44-like
GSMUA_Achr10G08820_001	GSMUA_Achr10G08820_001	2.31758	1	2.6944	6.84933	32.9003	Ma10_g09850	uncharacterized	LOC104000359
GSMUA_Achr2G06900_001	GSMUA_Achr2G06900_001	2.31536	1	2.66838	17.4678	82.265	Ma02_g08820	magnesium-chelatase	subunit	ChlH
GSMUA_Achr5G26940_001	GSMUA_Achr5G26940_001	2.31506	1	2.6374	9.6603	44.4401	Ma05_g29330	probable	serine/threonine-protein	kinase	At1g54610
GSMUA_Achr6G26110_001	GSMUA_Achr6G26110_001	2.30861	1	2.60606	8.63349	38.8061	Ma06_g27850	alpha	Ma06_g27850	alpha
GSMUA_AchrUn_randomG02510_001	GSMUA_AchrUn_randomG02510_001	2.30186	1	3.62489	1.71939	18.0685	Ma01_g23640	probable	serine	acetyltransferase	4
GSMUA_Achr2G06930_001	GSMUA_Achr2G06930_001	2.30099	1	2.51558	40.9987	172.406	Ma02_g08850	Putative	Haloacid	dehalogenase-like	hydrolase	domain-containing	protein	3
GSMUA_Achr9G03080_001	GSMUA_Achr9G03080_001	2.29936	1	2.40722	176	684.499	Ma09_g03080	glycine-rich	protein	A3-like	Ma09_g03080	glycine-rich	protein	A3-like	Ma09_g03080	glycine-rich	protein	A3-like
GSMUA_Achr8G21550_001	GSMUA_Achr8G21550_001	2.29909	1	2.63581	8.78432	40.4019	Ma08_g22320	Putative	Protein	ETHYLENE	INSENSITIVE	3
GSMUA_Achr6G18960_001	GSMUA_Achr6G18960_001	2.29706	1	2.44381	145.034	579.044	Ma06_g20260	polyubiquitin	11
GSMUA_Achr10G01400_001	GSMUA_Achr10G01400_001	2.29545	1	2.90636	2.12164	12.1	Ma10_g01930	probable	1-deoxy-D-xylulose-5-phosphate	synthase
GSMUA_Achr4G02140_001	GSMUA_Achr4G02140_001	2.29358	1	5.05837	0	15.9462	Ma04_g02190	flowering-promoting	factor	1-like	protein	3
GSMUA_Achr7G00660_001	GSMUA_Achr7G00660_001	2.29331	1	3.05837	2.83492	18.4129	Ma07_g00640	protein	OSB1	Ma07_g00650	uncharacterized	LOC103990992
GSMUA_Achr2G10240_001	GSMUA_Achr2G10240_001	2.29155	1	2.57308	22.2616	97.7152	Ma02_g12040	naringenin
GSMUA_Achr3G19250_001	GSMUA_Achr3G19250_001	2.28762	1	3.61091	0.769502	8.00819	Ma03_g20150	uncharacterized	protein	At1g18480
GSMUA_Achr6G18950_001	GSMUA_Achr6G18950_001	2.28644	1	2.64567	62.7483	291.019	Ma06_g20260	polyubiquitin	11
GSMUA_Achr1G23250_001	GSMUA_Achr1G23250_001	2.28122	1	5.04629	0	8.43145	Ma01_g16670	pathogenesis-related	protein	PR-4-like
GSMUA_Achr10G28270_001	GSMUA_Achr10G28270_001	2.27805	1	3.60151	0.761193	7.87011	Ma10_g28280	leucine-rich	repeat	extensin-like	protein	3	Ma10_g28290	crocetin	glucosyltransferase
GSMUA_Achr6G07250_001	GSMUA_Achr6G07250_001	2.2763	1	3.73041	0.781108	9.4529	Ma06_g08900	serine/threonine-protein	kinase	SAPK7-like	Ma06_g08900	serine/threonine-protein	kinase	SAPK7-like
GSMUA_Achr5G24590_001	GSMUA_Achr5G24590_001	2.27581	1	2.63932	33.9579	156.846	Ma05_g26840	calcium-binding	protein	CML38-like
GSMUA_Achr9G09630_001	GSMUA_Achr9G09630_001	2.27193	1	3.54379	1.47303	14.3382	Ma09_g09260	protein	PHR1-LIKE	1-like	Ma09_g09260	protein	PHR1-LIKE	1-like
GSMUA_Achr10G21120_001	GSMUA_Achr10G21120_001	2.27163	1	2.33786	750.503	2780.16	Ma10_g21080	17.2	kDa	class	II	heat	shock	protein
GSMUA_Achr8G00900_001	GSMUA_Achr8G00900_001	2.26498	1	3.64866	0.350373	3.84823	Ma08_g00860	leucine-rich	repeat	receptor	protein	kinase	EXS-like	Ma08_g00860	leucine-rich	repeat	receptor	protein	kinase	EXS-like	Ma08_g00860	leucine-rich	repeat	receptor	protein	kinase	EXS-like	Ma08_g00860	leucine-rich	repeat	receptor	protein	kinase	EXS-like	Ma08_g00860	leucine-rich	repeat	receptor	protein	kinase	EXS-like	Ma08_g00860	leucine-rich	repeat	receptor	protein	kinase	EXS-like	Ma08_g00860
GSMUA_Achr10G10400_001	GSMUA_Achr10G10400_001	2.26394	1	3.71829	1.2477	14.9727	Ma02_g02850	protein	YLS9-like
GSMUA_Achr1G18230_001	GSMUA_Achr1G18230_001	2.25415	1	2.70305	9.195	44.6979	Ma01_g11520	Putative	AP2	domain	containing	protein
GSMUA_Achr5G24000_001	GSMUA_Achr5G24000_001	2.25409	1	3.63798	0.721791	7.8689	Ma05_g26350	cytochrome	P450	71A1-like
GSMUA_Achr1G21190_001	GSMUA_Achr1G21190_001	2.25018	1	2.29034	1115.34	3996.88	Ma01_g14520	uncharacterized	LOC103995117	Ma01_g14530	18.1	kDa	class	I	heat	shock	protein-like	Ma01_g14540	paternally-expressed	gene	3	protein-like
GSMUA_Achr1G24370_001	GSMUA_Achr1G24370_001	2.24987	1	2.99179	1.33009	8.21743	Ma01_g18020	probable	linoleate	9S-lipoxygenase	5
GSMUA_Achr9G16390_001	GSMUA_Achr9G16390_001	2.24853	1	3.88844	0.591566	9.5655	Ma09_g15730	UDP-glucuronic	acid	decarboxylase	2-like
GSMUA_Achr7G20830_001	GSMUA_Achr7G20830_001	2.24666	1	3.08221	1.24178	8.27654	Ma07_g22350	probable	methyltransferase	PMT9
GSMUA_Achr9G15630_001	GSMUA_Achr9G15630_001	2.24431	1	2.71063	6.24811	30.5827	Ma09_g15040	protein	TIFY	6B
GSMUA_Achr7G04240_001	GSMUA_Achr7G04240_001	2.24349	1	5.00946	0	7.55219	Ma07_g04340	gibberellin-regulated	protein	2-like
GSMUA_Achr7G05850_001	GSMUA_Achr7G05850_001	2.24349	1	5.00946	0	2.53287	Ma07_g05950	scarecrow-like	protein	28	Ma07_g05950	scarecrow-like	protein	28
GSMUA_Achr4G26750_001	GSMUA_Achr4G26750_001	2.24338	1	2.49894	19.7638	82.2984	Ma04_g33330	probable	inorganic	phosphate	transporter	2018-08-01
GSMUA_Achr6G25480_001	GSMUA_Achr6G25480_001	2.24312	1	3.62721	0.545627	5.90397	Ma06_g27250	ABC	transporter	G	family	member	25
GSMUA_Achr9G28520_001	GSMUA_Achr9G28520_001	2.23998	1	2.52892	39.5385	168.381	Ma09_g29150	Putative	26.5	kDa	heat	shock	protein
GSMUA_Achr8G26320_001	GSMUA_Achr8G26320_001	2.23972	1	2.73644	6.15677	30.774	Ma08_g27050	zinc	transporter	2
GSMUA_Achr10G27630_001	GSMUA_Achr10G27630_001	2.23654	1	3.50903	0.537934	5.11112	Ma10_g27590	receptor-like	protein	kinase	HSL1
GSMUA_Achr5G14230_001	GSMUA_Achr5G14230_001	2.23337	1	2.53239	16.4154	70.1145	Ma05_g14150	protein	trichome	birefringence-like	28	Ma05_g14150	protein	trichome	birefringence-like	28
GSMUA_Achr11G21980_001	GSMUA_Achr11G21980_001	2.23069	1	4.99697	0	3.50763	Ma11_g20360	probable	protein	phosphatase	2C	68
GSMUA_Achr10G08330_001	GSMUA_Achr10G08330_001	2.22697	1	3.41451	0.917726	7.9434	Ma10_g09350	probable	xyloglucan	glycosyltransferase	1
GSMUA_Achr4G17810_001	GSMUA_Achr4G17810_001	2.22529	1	2.41291	42.9727	168.128	Ma04_g18350	protein	WVD2-like	1
GSMUA_Achr8G06280_001	GSMUA_Achr8G06280_001	2.22061	1	3.86113	1.74062	27.6144	Ma08_g06120	chloroplast	stem-loop	binding	protein	of	41	kDa	b	Ma08_g06130	protein	PELOTA	1	Ma08_g06130	protein	PELOTA	1
GSMUA_Achr10G13550_001	GSMUA_Achr10G13550_001	2.22013	1	2.69131	8.52762	41.2031	Ma10_g13670	soluble	inorganic	pyrophosphatase-like
GSMUA_Achr8G14630_001	GSMUA_Achr8G14630_001	2.21904	1	2.5707	11.7492	51.7019	Ma08_g15720	probable	phosphomevalonate	kinase	Ma08_g15730	pentatricopeptide	repeat-containing	protein	At1g31920
GSMUA_Achr6G19450_001	GSMUA_Achr6G19450_001	2.21779	1	4.98437	0	5.32383	Ma06_g20750	probable	CCR4-associated	factor	1	homolog	11
GSMUA_Achr6G16560_001	GSMUA_Achr6G16560_001	2.2123	1	2.40258	40.539	157.489	Ma06_g18050	ANAC083	transcription	factor
GSMUA_Achr3G05990_001	GSMUA_Achr3G05990_001	2.21182	1	2.34922	74.0504	276.815	Ma03_g05910	protein	NRT1/	PTR	FAMILY	6.4
GSMUA_Achr10G29690_001	GSMUA_Achr10G29690_001	2.20992	1	2.45281	43.7555	176.365	Ma10_g29670	uncharacterized	endoplasmic	reticulum	membrane	protein	YGL010W-like
GSMUA_Achr6G32720_001	GSMUA_Achr6G32720_001	2.20545	1	2.63924	7.13762	33.1482	Ma06_g34370	probable	WRKY	transcription	factor	25
GSMUA_Achr9G02850_001	GSMUA_Achr9G02850_001	2.20476	1	3.97165	0.243086	5.53752	Ma09_g02820	uncharacterized	LOC103997240
GSMUA_Achr5G00240_001	GSMUA_Achr5G00240_001	2.20405	1	3.58888	1.27554	13.4388	Ma05_g00210	glyceraldehyde-3-phosphate	dehydrogenase	GAPCP2
GSMUA_Achr6G32290_001	GSMUA_Achr6G32290_001	2.20405	1	3.74393	0.609467	7.93354	Ma06_g33960	no	apical	meristem	protein
GSMUA_AchrUn_randomG08060_001	GSMUA_AchrUn_randomG08060_001	2.19997	1	2.55176	14.4736	62.8596	Ma01_g22120	probable	strigolactone	esterase	DAD2
GSMUA_Achr4G12590_001	GSMUA_Achr4G12590_001	2.19879	1	2.61867	6.87178	31.4236	Ma04_g12600	probable	4-coumarate--CoA	ligase	3
GSMUA_Achr6G32330_001	GSMUA_Achr6G32330_001	2.19771	1	2.56172	14.5788	63.8088	Ma06_g33990	NAC	domain-containing	protein	68
GSMUA_Achr1G08710_001	GSMUA_Achr1G08710_001	2.1916	1	4.95883	0	2.7631	Ma01_g03980	uncharacterized	LOC103978475
GSMUA_Achr2G20660_001	GSMUA_Achr2G20660_001	2.19105	1	3.46436	0.807635	7.43898	Ma02_g22600	lipase-like	PAD4
GSMUA_Achr4G24800_001	GSMUA_Achr4G24800_001	2.18992	1	2.44357	12.1093	48.5201	Ma04_g31340	Metal-nicotianamine	transporter	YSL3
GSMUA_Achr3G21110_001	GSMUA_Achr3G21110_001	2.18802	1	3.41618	1.12867	9.89997	Ma03_g22020	uncharacterized	LOC103979224	Ma03_g22020	uncharacterized	LOC103979224	Ma03_g22020	uncharacterized	LOC103979224	Ma03_g22020	uncharacterized	LOC103979224	Ma03_g22020	uncharacterized	LOC103979224
GSMUA_Achr9G10990_001	GSMUA_Achr9G10990_001	2.18676	1	2.75187	6.31927	32.1753	Ma09_g10610	uncharacterized	LOC103997596
GSMUA_Achr6G32300_001	GSMUA_Achr6G32300_001	2.18637	1	2.24411	662.515	2299.62	Ma06_g33970	uncharacterized	LOC103989654
GSMUA_Achr10G31020_001	GSMUA_Achr10G31020_001	2.18609	1	2.43359	25.3555	100.867	Ma10_g31030	stAR-related	lipid	transfer	protein	7
GSMUA_Achr5G11450_001	GSMUA_Achr5G11450_001	2.18447	1	2.84433	2.79144	15.3566	Ma05_g11200	uncharacterized	LOC103984555
GSMUA_Achr2G18140_001	GSMUA_Achr2G18140_001	2.18205	1	2.57238	8.97129	39.6336	Ma02_g19840	transcription	factor	MYC2
GSMUA_Achr5G09830_001	GSMUA_Achr5G09830_001	2.18123	1	3.56651	0.595397	6.17609	Ma05_g09560	probable	inactive	receptor	kinase	At2g26730
GSMUA_Achr10G08650_001	GSMUA_Achr10G08650_001	2.18097	1	3.72133	1.82315	23.3614	Ma10_g09680	light-inducible	protein	CPRF2-like
GSMUA_Achr5G05940_001	GSMUA_Achr5G05940_001	2.18091	1	3.6369	1.23135	13.9625	Ma05_g05700	nudix	hydrolase	17
GSMUA_Achr3G30530_001	GSMUA_Achr3G30530_001	2.17834	1	3.94589	0.121964	2.72873	Ma03_g31740	scarecrow-like	protein	4
GSMUA_Achr7G12890_001	GSMUA_Achr7G12890_001	2.17834	1	3.94589	0.518345	11.5971	Ma07_g12720	THO	complex	subunit	7A-like	Ma07_g12720	THO	complex	subunit	7A-like
GSMUA_Achr4G25250_001	GSMUA_Achr4G25250_001	2.17545	1	2.57984	10.9031	48.4707	Ma04_g31790	uncharacterized	LOC103982746
GSMUA_Achr9G30950_001	GSMUA_Achr9G30950_001	2.17432	1	3.63045	0.992887	11.208	Ma09_g31490	CASP-like	protein	MA4_106O17.52
GSMUA_Achr6G04060_001	GSMUA_Achr6G04060_001	2.1742	1	2.76619	10.0885	52.0584	Ma06_g05630	uncharacterized	LOC103986915
GSMUA_Achr10G10910_001	GSMUA_Achr10G10910_001	2.17339	1	2.5692	8.23481	36.315	Ma10_g11190	protein	NRT1/	PTR	FAMILY	4.3-like
GSMUA_Achr2G22970_001	GSMUA_Achr2G22970_001	2.17312	1	2.42336	26.7606	105.717	Ma02_g24860	curcumin	synthase	2
GSMUA_Achr6G30550_001	GSMUA_Achr6G30550_001	2.17156	1	2.55425	10.7406	46.83	Ma06_g32210	bZIP	transcription	factor	TRAB1
GSMUA_Achr6G34390_001	GSMUA_Achr6G34390_001	2.17154	1	2.50903	14.8327	62.4783	Ma06_g36320	caffeoylshikimate	esterase-like
GSMUA_Achr10G23760_001	GSMUA_Achr10G23760_001	2.16974	1	3.06206	0.865264	5.71965	Ma10_g23670	probable	alpha
GSMUA_Achr8G06860_001	GSMUA_Achr8G06860_001	2.16974	1	3.06206	2.76451	18.2742	Ma08_g06670	broad-range	acid	phosphatase	DET1-like	Ma08_g06670	broad-range	acid	phosphatase	DET1-like	Ma08_g06670	broad-range	acid	phosphatase	DET1-like	Ma08_g06670	broad-range	acid	phosphatase	DET1-like
GSMUA_Achr7G17150_001	GSMUA_Achr7G17150_001	2.16886	1	2.34409	160.031	596.707	Ma07_g18170	histone	H1
GSMUA_Achr9G10800_001	GSMUA_Achr9G10800_001	2.16865	1	2.74244	15.7258	79.6323	Ma09_g10420	Putative	Mannose/glucose-specific	lectin	(Fragment)
GSMUA_Achr7G25100_001	GSMUA_Achr7G25100_001	2.16544	1	2.59238	5.89212	26.4722	Ma07_g26570	MACPF	domain-containing	protein	NSL1	Ma07_g26570	MACPF	domain-containing	protein	NSL1
GSMUA_Achr11G15630_001	GSMUA_Achr11G15630_001	2.16494	1	4.93284	0	3.05247	Ma11_g14250	flavonoid	3'
GSMUA_Achr11G16890_001	GSMUA_Achr11G16890_001	2.16494	1	4.93284	0	3.05247	Ma11_g15430	zinc	finger	protein	NUTCRACKER-like
GSMUA_Achr7G05070_001	GSMUA_Achr7G05070_001	2.16494	1	4.93284	0	2.85716	Ma07_g05170	probable	4-coumarate--CoA	ligase	3
GSMUA_Achr8G14110_001	GSMUA_Achr8G14110_001	2.16494	1	4.93284	0	3.91696	Ma08_g13160	Putative	Ethylene-responsive	transcription	factor	ERF054
GSMUA_Achr9G12610_001	GSMUA_Achr9G12610_001	2.1638	1	2.8239	1.88106	10.2025	Ma09_g12230	probable	glycerophosphoryl	diester	phosphodiesterase	1
GSMUA_Achr2G11030_001	GSMUA_Achr2G11030_001	2.16141	1	2.51738	10.7163	45.4569	Ma02_g12910	calcium-dependent	protein	kinase	26-like
GSMUA_Achr8G01520_001	GSMUA_Achr8G01520_001	2.16051	1	2.24888	745.71	2597.9	Ma08_g01400	polyubiquitin	Ma08_g01400	polyubiquitin
GSMUA_Achr6G17070_001	GSMUA_Achr6G17070_001	2.16039	1	2.64187	9.90616	46.2947	Ma06_g18530	pathogen-related	protein-like
GSMUA_Achr6G08890_001	GSMUA_Achr6G08890_001	2.15942	1	2.88242	1.82685	10.4258	Ma06_g10450	galactinol--sucrose	galactosyltransferase
GSMUA_Achr7G04230_001	GSMUA_Achr7G04230_001	2.15799	1	3.38669	1.51196	12.9928	Ma07_g04330	UDP-glycosyltransferase	73C3-like
GSMUA_Achr2G14550_001	GSMUA_Achr2G14550_001	2.1571	1	2.46515	14.9455	60.9576	Ma02_g16290	proline-rich	protein	kinase	Ma02_g16300	glycosyltransferase	Ma02_g16310	glycosyltransferase	Ma02_g16320	glycosyltransferase
GSMUA_Achr2G21180_001	GSMUA_Achr2G21180_001	2.15655	1	3.12493	1.73607	12.0698	Ma02_g23040	uncharacterized	LOC103976791
GSMUA_Achr5G04550_001	GSMUA_Achr5G04550_001	2.15429	1	2.5371	9.68113	41.7112	Ma05_g04310	shikimate	O-hydroxycinnamoyltransferase-like
GSMUA_Achr6G16680_001	GSMUA_Achr6G16680_001	2.15217	1	2.61925	5.42269	24.9121	Ma06_g18170	pentatricopeptide	repeat-containing	protein	At5g66520-like
GSMUA_Achr4G05040_001	GSMUA_Achr4G05040_001	2.15144	1	4.91966	0	3.38846	Ma04_g05070	GDSL	esterase/lipase	At5g55050-like
GSMUA_Achr8G11040_001	GSMUA_Achr8G11040_001	2.15098	1	2.98798	2.46574	15.3927	Ma08_g10820	uncharacterized	LOC103993292	Ma08_g10820	uncharacterized	LOC103993292
GSMUA_Achr8G02420_001	GSMUA_Achr8G02420_001	2.14986	1	2.75194	6.27695	32.1137	Ma08_g02220	uncharacterized	LOC103994031
GSMUA_Achr9G30640_001	GSMUA_Achr9G30640_001	2.14985	1	2.40158	51.8963	201.955	Ma09_g31190	Germin-like	protein	2018-01-12
GSMUA_Achr11G13400_001	GSMUA_Achr11G13400_001	2.1492	1	2.76165	2.51409	12.9678	Ma11_g11830	uncharacterized	LOC103971361
GSMUA_Achr3G19970_001	GSMUA_Achr3G19970_001	2.14903	1	2.52699	11.573	49.4959	Ma03_g20800	shikimate	kinase	3
GSMUA_Achr3G13020_001	GSMUA_Achr3G13020_001	2.14766	1	3.60433	0.788387	8.73923	Ma03_g12680	RPM1-interacting	protein	4-like	Ma03_g12680	RPM1-interacting	protein	4-like
GSMUA_Achr3G00750_001	GSMUA_Achr3G00750_001	2.14744	1	2.41354	30.3247	119.071	Ma03_g00670	REF/SRPP-like	protein	OsI_017815	Ma03_g00670	REF/SRPP-like	protein	OsI_017815
GSMUA_Achr2G22160_001	GSMUA_Achr2G22160_001	2.14739	1	2.46924	9.22615	37.7676	Ma02_g24010	acyl-coenzyme	A	oxidase	2
GSMUA_Achr3G24910_001	GSMUA_Achr3G24910_001	2.14604	1	2.25984	59.8098	210.043	Ma03_g26110	Pyruvate
GSMUA_Achr7G02310_001	GSMUA_Achr7G02310_001	2.14364	1	2.98075	1.97934	12.2943	Ma07_g02270	12-oxophytodienoate	reductase	7
GSMUA_Achr4G17520_001	GSMUA_Achr4G17520_001	2.14343	1	3.78568	0.298919	4.49906	Ma04_g18020	probable	mitochondrial	chaperone	BCS1-B
GSMUA_Achr9G23430_001	GSMUA_Achr9G23430_001	2.14343	1	3.78568	0.299342	4.50543	Ma09_g23870	type	I	inositol	1
GSMUA_Achr9G10900_001	GSMUA_Achr9G10900_001	2.14092	1	3.59773	0.346413	3.82235	Ma09_g10530	uncharacterized	LOC103997588
GSMUA_Achr3G22620_001	GSMUA_Achr3G22620_001	2.14059	1	2.48712	12.3906	51.4343	Ma03_g23740	uncharacterized	LOC103979089
GSMUA_Achr6G13000_001	GSMUA_Achr6G13000_001	2.1378	1	4.90636	0	5.94647	Ma06_g14550	protein	YLS9-like
GSMUA_Achr7G15290_001	GSMUA_Achr7G15290_001	2.1378	1	3.90636	0.515817	11.2258	Ma07_g15190	Whole	genome	shotgun	sequence	of	line	PN40024
GSMUA_AchrUn_randomG27040_001	GSMUA_AchrUn_randomG27040_001	2.1378	1	4.90636	0	5.57887	Ma03_g05380	cytochrome	P450	CYP73A100-like	Ma03_g05400	trans-cinnamate	4-monooxygenase-like
GSMUA_Achr4G25100_001	GSMUA_Achr4G25100_001	2.13618	1	2.26614	169.939	599.609	Ma04_g31640	ATP	synthase	gamma	chain	1	Ma04_g31640	ATP	synthase	gamma	chain	1
GSMUA_Achr4G11615_001	GSMUA_Achr4G11615_001	2.13505	1	2.29474	143.462	516.701	Ma04_g11590	missing_product
GSMUA_Achr9G22480_001	GSMUA_Achr9G22480_001	2.13451	1	3.40886	1.26855	11.2421	Ma09_g22990	uncharacterized	LOC103998683
GSMUA_Achr7G18900_001	GSMUA_Achr7G18900_001	2.13414	1	3.5911	1.28173	14.0775	Ma07_g20280	Heat	stress	transcription	factor	B-1
GSMUA_Achr3G27770_001	GSMUA_Achr3G27770_001	2.13266	1	2.47741	5.46997	22.5511	Ma03_g28790	uncharacterized	LOC103978632	Ma03_g28790	uncharacterized	LOC103978632	Ma03_g28800	serine/threonine-protein	kinase	At5g01020-like
GSMUA_Achr6G00160_001	GSMUA_Achr6G00160_001	2.13217	1	2.55938	11.4427	50.2461	Ma06_g01860	uncharacterized	LOC103986549
GSMUA_Achr4G30280_001	GSMUA_Achr4G30280_001	2.1297	1	3.40414	0.660595	5.8351	Ma04_g36790	probable	inorganic	phosphate	transporter	2018-08-01	Ma04_g36790	probable	inorganic	phosphate	transporter	2018-08-01
GSMUA_Achr6G20080_001	GSMUA_Achr6G20080_001	2.12847	1	2.24999	232.693	811.75	Ma06_g21380	uncharacterized	protein	PHLOEM	PROTEIN	2-LIKE	A4-like
GSMUA_Achr11G21520_001	GSMUA_Achr11G21520_001	2.12779	1	2.2882	87.5726	313.987	Ma11_g19880	beta-carotene	3-hydroxylase	2
GSMUA_AchrUn_randomG27260_001	GSMUA_AchrUn_randomG27260_001	2.12636	1	3.45265	0.682576	6.36312	Ma04_g17910	probable	LRR	receptor-like	serine/threonine-protein	kinase	At4g08850
GSMUA_Achr5G28050_001	GSMUA_Achr5G28050_001	2.12566	1	2.89294	3.19142	18.4781	Ma05_g30390	dehydration-responsive	element-binding	protein	2B-like	Ma05_g30390	dehydration-responsive	element-binding	protein	2B-like
GSMUA_Achr10G29160_001	GSMUA_Achr10G29160_001	2.12401	1	3.89294	0.33569	7.23739	Ma10_g29180	protein	LURP-one-related	8-like
GSMUA_Achr4G28500_001	GSMUA_Achr4G28500_001	2.12401	1	3.89294	0.623849	13.45	Ma04_g35040	60S	ribosomal	protein	L4-like
GSMUA_Achr7G20800_001	GSMUA_Achr7G20800_001	2.12401	1	4.89294	0	9.99902	Ma07_g22320	ethylene-responsive	transcription	factor	RAP2-9-like	Ma07_g22330	transcription	factor	SPATULA-like	Ma07_g22330	transcription	factor	SPATULA-like
GSMUA_Achr2G22810_001	GSMUA_Achr2G22810_001	2.1232	1	2.25589	88.7664	311.004	Ma02_g24680	glycosyltransferase
GSMUA_Achr10G05120_001	GSMUA_Achr10G05120_001	2.12102	1	3.44741	0.720562	6.6928	Ma10_g04950	Pyruvate	kinase
GSMUA_Achr5G24870_001	GSMUA_Achr5G24870_001	2.11932	1	2.677	4.34462	20.98	Ma05_g27110	serpin-ZXA
GSMUA_Achr9G08410_001	GSMUA_Achr9G08410_001	2.11339	1	3.75634	0.234332	3.45547	Ma09_g08070	probable	pyruvate	kinase
GSMUA_AchrUn_randomG20600_001	GSMUA_AchrUn_randomG20600_001	2.11168	1	2.39124	25.7637	99.6764	Ma03_g18730	probable	protein	phosphatase	2C	68
GSMUA_Achr9G16600_001	GSMUA_Achr9G16600_001	2.10404	1	2.24308	64.8028	225.07	Ma09_g15890	acetate/butyrate--CoA	ligase	AAE7
GSMUA_Achr4G23210_001	GSMUA_Achr4G23210_001	2.10333	1	2.60128	6.06408	27.5972	Ma04_g29730	uncharacterized	LOC103982925	Ma04_g29730	uncharacterized	LOC103982925
GSMUA_Achr8G29740_001	GSMUA_Achr8G29740_001	2.10323	1	3.74642	3.91639	57.3529	Ma08_g30180	probable	calcium-binding	protein	CML14
GSMUA_Achr10G30070_001	GSMUA_Achr10G30070_001	2.10269	1	2.76351	5.73796	29.8435	Ma10_g29980	probable	sulfate	transporter	3.3
GSMUA_Achr10G11310_001	GSMUA_Achr10G11310_001	2.10052	1	3.33028	1.51196	12.4931	Ma10_g11570	U-box	domain-containing	protein	4-like
GSMUA_Achr7G10840_001	GSMUA_Achr7G10840_001	2.09789	1	2.36343	24.3357	92.2883	Ma07_g10620	serine/threonine-protein	phosphatase	PP1	isozyme	6-like
GSMUA_Achr2G02330_001	GSMUA_Achr2G02330_001	2.09638	1	2.23299	152.767	526.854	Ma02_g04250	probable	glutathione	S-transferase	GSTF1
GSMUA_Achr6G35130_001	GSMUA_Achr6G35130_001	2.09601	1	2.46072	6.91814	28.2312	Ma06_g37010	probable	galactinol--sucrose	galactosyltransferase	6
GSMUA_Achr1G12230_001	GSMUA_Achr1G12230_001	2.09554	1	3.37064	1.37839	11.8951	Ma01_g05810	metacaspase-1-like
GSMUA_Achr11G00590_001	GSMUA_Achr11G00590_001	2.09427	1	2.33709	30.9935	115.29	Ma11_g00520	Aquaporin	PIP2-3
GSMUA_Achr3G17610_001	GSMUA_Achr3G17610_001	2.09234	1	3.4794	0.692032	6.75623	Ma03_g18650	glycerol-3-phosphate	2-O-acyltransferase	6-like
GSMUA_AchrUn_randomG08000_001	GSMUA_AchrUn_randomG08000_001	2.09234	1	3.4794	0.730266	7.1295	Ma01_g20460	uncharacterized	acetyltransferase	At3g50280-like
GSMUA_Achr7G27440_001	GSMUA_Achr7G27440_001	2.09178	1	2.48278	6.28814	26.106	Ma07_g28650	BEL1-like	homeodomain	protein	4
GSMUA_Achr1G26900_001	GSMUA_Achr1G26900_001	2.08937	1	2.43441	12.8919	51.5881	Ma01_g20620	BEL1-like	homeodomain	protein	4	Ma01_g20620	BEL1-like	homeodomain	protein	4	Ma01_g20620	BEL1-like	homeodomain	protein	4	Ma01_g20620	BEL1-like	homeodomain	protein	4
GSMUA_Achr9G07010_001	GSMUA_Achr9G07010_001	2.08876	1	2.61091	6.15975	28.2936	Ma09_g06770	cinnamoyl-CoA	reductase	2-like
[truncated: 36,896 more rows]
[truncated: 76 more columns]

## Sheet:  Lethal
#GeneSymbol	GeneName	GFOLD(0.01)	E-FDR	log2fdc	1stRPKM	2ndRPKM
[truncated: 37,604 more rows]
[truncated: 54 more columns]
