# Supplementary material for: Transcriptional profiling and genes involved in acquired thermotolerance in Banana: a non-model crop
Source: Sci Rep. 2018 Jul 16;8:10683. doi: 10.1038/s41598-018-27820-4 (PMC6048128; doi:10.1038/s41598-018-27820-4)
Supplement: Supplementary file 5 — Dataset 3 [file 41598_2018_27820_MOESM5_ESM.xlsx]

## Sheet: Sheet1
Supplementary File S3: Identification of heat shock protein (HSP), heat shock fators (HSFs)and small heat shock protein (sHSP) under transcriptome analysis.

## Sheet: IND
#GeneSymbol	GeneName	GFOLD(0.01)	E-FDR	log2fdc	1stRPKM	2ndRPKM
GSMUA_Achr8G20840_001	GSMUA_Achr8G20840_001	8.05517	1	8.80388	4.69966	852.743	Ma08_g21660	Heat	shock	cognate	70	kDa
GSMUA_Achr10G22810_001	GSMUA_Achr10G22810_001	5.59236	1	5.78034	89.3965	1876.41	Ma10_g22750	heat	shock	cognate	70	kDa
GSMUA_Achr10G22820_001	GSMUA_Achr10G22820_001	5.53933	1	6.10657	12.7772	346.475	Ma10_g22750	heat	shock	cognate	70	kDa
GSMUA_Achr2G16660_001	GSMUA_Achr2G16660_001	5.01862	1	5.09105	495.717	6435.34	Ma02_g18440	heat	shock	factor	protein	HSF30-like
GSMUA_Achr6G00960_001	GSMUA_Achr6G00960_001	4.54968	1	4.82791	26.3888	287.244	Ma06_g02700	heat	shock	factor	protein	HSF30-like
GSMUA_Achr6G34210_001	GSMUA_Achr6G34210_001	3.86098	1	3.93361	620.785	3612.7	Ma06_g36160	Heat	shock	cognate	70	kDa
GSMUA_Achr10G00900_001	GSMUA_Achr10G00900_001	3.79081	1	3.91507	71.7505	412.539	Ma10_g05550	Heat	shock	cognate	70	kDa
GSMUA_Achr5G04580_001	GSMUA_Achr5G04580_001	3.65809	1	4.32222	2.86142	22.7024	Ma05_g04340	Heat	shock	70	kDa	protein
GSMUA_Achr4G29100_001	GSMUA_Achr4G29100_001	3.61723	1	4.07173	9.74067	63.4424	Ma04_g35590	heat	stress	transcription	factor	B-2b-like
GSMUA_Achr1G07880_001	GSMUA_Achr1G07880_001	3.50995	1	4.7303	1.55123	17.312	Ma01_g03200	heat	stress	transcription	factor	B-2b-like
GSMUA_AchrUn_randomG12910_001	GSMUA_AchrUn_randomG12910_001	3.42694	1	3.60734	105.46	490.462	Ma06_g22800	Heat	shock	70	kDa	protein
GSMUA_Achr4G19760_001	GSMUA_Achr4G19760_001	3.37289	1	3.84003	12.5436	69.6015	Ma04_g26400	heat	stress	transcription	factor	B-2c-like
GSMUA_Achr4G17040_001	GSMUA_Achr4G17040_001	3.21823	1	3.51598	19.3572	84.8449	Ma04_g17580	heat	stress	transcription	factor	A-1-like
GSMUA_Achr9G00910_001	GSMUA_Achr9G00910_001	3.01289	1	4.13337	2.49099	18.1546	Ma09_g00890	heat	stress	transcription	factor	B-2a-like
GSMUA_Achr3G04010_001	GSMUA_Achr3G04010_001	2.89036	1	2.93507	704.984	2052.88	Ma03_g03830	heat	shock	protein	81-1-like
GSMUA_Achr9G22700_001	GSMUA_Achr9G22700_001	2.83262	1	2.92216	136.656	394.53	Ma09_g23200	heat	shock	protein	83-like
GSMUA_Achr7G15160_001	GSMUA_Achr7G15160_001	2.61318	1	2.68347	340.8	833.7	Ma07_g15070	Heat	shock	cognate	70	kDa
GSMUA_Achr9G00513_001	GSMUA_Achr9G00513_001	2.47587	1	2.53733	1123.64	2483.78	Ma09_g00500	heat	shock	protein-related
GSMUA_Achr8G07930_001	GSMUA_Achr8G07930_001	2.30931	1	3.18841	3.21475	11.8132	Ma08_g07770	heat	shock	protein	DnaJ
GSMUA_Achr2G16250_001	GSMUA_Achr2G16250_001	2.28667	1	2.32064	1364.56	2595.28	Ma02_g18000	Heat	shock	cognate	70	kDa
GSMUA_Achr8G19130_001	GSMUA_Achr8G19130_001	2.24814	1	2.28119	1563.02	2892.55	Ma08_g15090	heat	shock	protein	83
GSMUA_Achr11G10020_001	GSMUA_Achr11G10020_001	2.11056	1	2.14954	1083.43	1830.18	Ma06_g00390	heat	shock	protein	81-1-like
GSMUA_Achr10G30370_001	GSMUA_Achr10G30370_001	1.97001	1	2.00765	2673.01	4092.41	Ma10_g30320	heat	shock	22	kDa	protein
GSMUA_Achr3G04050_001	GSMUA_Achr3G04050_001	1.93879	1	2.38474	37.1601	74.6349	Ma03_g03860	heat	shock	protein	81-1-like
GSMUA_Achr5G07360_001	GSMUA_Achr5G07360_001	1.86027	1	1.97947	109.792	164.92	Ma05_g07120	heat	shock	protein	DnaJ
GSMUA_Achr5G03000_001	GSMUA_Achr5G03000_001	1.81988	1	2.03024	72.3889	112.769	Ma05_g02900	heat	stress	transcription	factor	A-2b-like
GSMUA_Achr3G10970_001	GSMUA_Achr3G10970_001	1.73855	1	1.84414	148.461	203.006	Ma03_g10690	heat	shock	protein	81-1-like
GSMUA_Achr8G02940_001	GSMUA_Achr8G02940_001	1.7283	1	2.61665	2.15361	5.2759	Ma08_g02830	heat	shock	protein	DnaJ
GSMUA_Achr4G04500_001	GSMUA_Achr4G04500_001	1.66635	1	1.90242	35.3738	50.4476	Ma04_g04540	heat	stress	transcription	factor	A-1-like
GSMUA_Achr10G03520_001	GSMUA_Achr10G03520_001	1.56254	1	1.58756	2729.69	3123.3	Ma10_g06370	heat	shock	protein	81-1-like
GSMUA_Achr6G36350_001	GSMUA_Achr6G36350_001	1.44216	1	1.50575	511.501	553.037	Ma06_g38280	Heat	shock	70	kDa	protein
GSMUA_AchrUn_randomG12930_001	GSMUA_AchrUn_randomG12930_001	1.19471	1	1.30266	707.181	664.285	Ma06_g22820	Heat	shock	70	kDa	protein
GSMUA_Achr7G06630_001	GSMUA_Achr7G06630_001	1.15877	1	2.57343	1.46865	3.59787	Ma07_g06720	HEAT	repeat-containing	protein	6	Ma07_g06720
GSMUA_Achr9G03960_001	GSMUA_Achr9G03960_001	1.13925	1	1.4769	19.3423	20.5543	Ma09_g03950	Heat	shock	cognate	70	kDa
GSMUA_Achr4G20360_001	GSMUA_Achr4G20360_001	1.11434	1	1.32459	43.2845	41.3085	Ma04_g26990	heat	shock	protein	STI1-like
GSMUA_Achr7G06620_001	GSMUA_Achr7G06620_001	1.09208	1	1.74324	5.55321	7.18	Ma07_g06720	HEAT	repeat-containing	protein	6	Ma07_g06720
GSMUA_Achr10G26930_001	GSMUA_Achr10G26930_001	1.02523	1	1.12861	141.56	117.852	Ma10_g26850	heat	shock	protein	83

## Sheet: I+L
#GeneSymbol	GeneName	GFOLD(0.01)	E-FDR	log2fdc	1stRPKM	2ndRPKM
GSMUA_Achr8G34360_001	GSMUA_Achr8G34360_001	2.80105	1	3.33203	4.72667	56.0328	Ma08_g34730	Heat	shock	cognate	70	kDa	protein
GSMUA_Achr7G15160_001	GSMUA_Achr7G15160_001	1.55321	1	1.62116	340.8	1201.95	Ma07_g15070	Heat	shock	cognate	70	kDa	protein
GSMUA_Achr7G18900_001	GSMUA_Achr7G18900_001	1.46311	1	2.9784	1.28173	14.2792	Ma07_g20280	Heat	stress	transcription	factor	B-1

## Sheet: Let
#GeneSymbol	GeneName	GFOLD(0.01)	E-FDR	log2fdc	1stRPKM	2ndRPKM
GSMUA_Achr8G20840_001	GSMUA_Achr8G20840_001	5.67093	1	6.41943	4.69966	314.23	Ma08_g21660	Heat	shock	cognate	70
GSMUA_Achr10G22820_001	GSMUA_Achr10G22820_001	4.59739	1	5.15897	12.7772	345.82	Ma10_g22750	heat	shock	cognate	70
GSMUA_Achr10G22810_001	GSMUA_Achr10G22810_001	4.52524	1	4.71135	89.3965	1720.94	Ma10_g22750	heat	shock	cognate	70
GSMUA_Achr4G29100_001	GSMUA_Achr4G29100_001	3.73922	1	4.17301	9.74067	131.139	Ma04_g35590	heat	stress	transcription	factor
GSMUA_Achr1G07880_001	GSMUA_Achr1G07880_001	2.9205	1	4.09867	1.55123	21.595	Ma01_g03200	heat	stress	transcription	factor
GSMUA_Achr5G04580_001	GSMUA_Achr5G04580_001	2.82299	1	3.46396	2.86142	24.1528	Ma05_g04340	Heat	shock	70	kDa
GSMUA_Achr4G19760_001	GSMUA_Achr4G19760_001	2.74938	1	3.19501	12.5436	85.7742	Ma04_g26400	heat	stress	transcription	factor
GSMUA_Achr2G16660_001	GSMUA_Achr2G16660_001	2.48648	1	2.55891	495.717	2140.56	Ma02_g18440	heat	shock	factor	protein
GSMUA_Achr2G16250_001	GSMUA_Achr2G16250_001	2.42841	1	2.45863	1364.56	5494.7	Ma02_g18000	Heat	shock	cognate	70
GSMUA_Achr9G00513_001	GSMUA_Achr9G00513_001	2.36819	1	2.42382	1123.64	4417.53	Ma09_g00500	heat	shock	protein-related
GSMUA_Achr6G34210_001	GSMUA_Achr6G34210_001	2.35711	1	2.42789	620.785	2447.86	Ma06_g36160	Heat	shock	cognate	70
GSMUA_Achr7G18900_001	GSMUA_Achr7G18900_001	2.13414	1	3.5911	1.28173	14.0775	Ma07_g20280	Heat	stress	transcription	factor
GSMUA_Achr6G00960_001	GSMUA_Achr6G00960_001	1.95859	1	2.23714	26.3888	91.7393	Ma06_g02700	heat	shock	factor	protein
GSMUA_Achr8G34360_001	GSMUA_Achr8G34360_001	1.77118	1	2.30348	4.72667	17.552	Ma08_g34730	Heat	shock	cognate	70
GSMUA_Achr10G30120_001	GSMUA_Achr10G30120_001	1.70089	1	2.22742	5.56133	19.575	Ma10_g30030	heat	stress	transcription	factor
GSMUA_AchrUn_randomG12910_001	GSMUA_AchrUn_randomG12910_001	1.62733	1	1.80316	105.46	270.247	Ma06_g22800	Heat	shock	70	kDa
GSMUA_Achr9G19250_001	GSMUA_Achr9G19250_001	1.48205	1	1.72133	14.7358	35.7552	Ma09_g19110	heat	shock	70	kDa
GSMUA_Achr3G04010_001	GSMUA_Achr3G04010_001	1.43057	1	1.47315	704.984	1433.83	Ma03_g03830	heat	shock	protein	81-1-like
GSMUA_Achr9G00910_001	GSMUA_Achr9G00910_001	1.35462	1	2.44024	2.49099	10.8423	Ma09_g00890	heat	stress	transcription	factor
GSMUA_AchrUn_randomG12930_001	GSMUA_AchrUn_randomG12930_001	1.15821	1	1.2463	707.181	1229.55	Ma06_g22820	Heat	shock	70	kDa
