# Supplementary material for: Transcriptional profiling and genes involved in acquired thermotolerance in Banana: a non-model crop
Source: Sci Rep. 2018 Jul 16;8:10683. doi: 10.1038/s41598-018-27820-4 (PMC6048128; doi:10.1038/s41598-018-27820-4)
Supplement: Supplementary file 6 — Dataset 5 [file 41598_2018_27820_MOESM6_ESM.xlsx]

## Sheet: Sheet1
Supplementary File S5:ABA signalling transcripts regulated under three stress treatments viz: induction, I+L and lethal stress
Gene id	Sample	Fold change	ID		Gene description
GSMUA_Achr8G01710_001	IND	2.76247	GO:0000166;GO:0003676;GO:0005575;GO:0008150;GO:0003674;	Ma08_g01580	receptor-like protein kinase
GSMUA_Achr8G01710_001	I+L	1.77081	GO:0000166;GO:0003676;GO:0005575;GO:0008150;GO:0003674;	Ma08_g01580	receptor-like protein kinase
GSMUA_Achr8G01710_001	Lethal	0.41092	GO:0000166;GO:0003676;GO:0005575;GO:0008150;GO:0003674;	Ma08_g01580	receptor-like protein kinase
