# Supplementary material for: Transcriptional profiling and genes involved in acquired thermotolerance in Banana: a non-model crop
Source: Sci Rep. 2018 Jul 16;8:10683. doi: 10.1038/s41598-018-27820-4 (PMC6048128; doi:10.1038/s41598-018-27820-4)
Supplement: Supplementary file 7 — Dataset 6 [file 41598_2018_27820_MOESM7_ESM.xlsx]

## Sheet: Sheet1
Supplementary File S6: Heat stressed transcripts regulating under lipid metabolism.
Transcript_ID	KO_ID	Pathway	Pathway_ID	Organism	Organism ID	Pathway Function	Description	KEGG Orthology(KO)
TCONS_00000003	K07407	00600 Sphingolipid metabolism	tcc00600	Theobroma cacao (cacao)	tcc	Metabolism	E3.2.1.22B; alpha-galactosidase [EC:3.2.1.22]	Lipid metabolism
TCONS_00000003	K07407	00600 Sphingolipid metabolism	osa00600	Oryza sativa japonica (Japanese rice) (RefSeq)	osa	Metabolism	E3.2.1.22B; alpha-galactosidase [EC:3.2.1.22]	Lipid metabolism
TCONS_00000003	K07407	00561 Glycerolipid metabolism	tcc00561	Theobroma cacao (cacao)	tcc	Metabolism	E3.2.1.22B; alpha-galactosidase [EC:3.2.1.22]	Lipid metabolism
TCONS_00000003	K07407	00561 Glycerolipid metabolism	sly00561	Solanum lycopersicum (tomato)	sly	Metabolism	E3.2.1.22B; alpha-galactosidase [EC:3.2.1.22]	Lipid metabolism
TCONS_00000003	K07407	00600 Sphingolipid metabolism	gmx00600	Glycine max (soybean)	gmx	Metabolism	E3.2.1.22B; alpha-galactosidase [EC:3.2.1.22]	Lipid metabolism
TCONS_00000003	K07407	00561 Glycerolipid metabolism	fve00561	Fragaria vesca (woodland strawberry)	fve	Metabolism	E3.2.1.22B; alpha-galactosidase [EC:3.2.1.22]	Lipid metabolism
TCONS_00000003	K07407	00600 Sphingolipid metabolism	vvi00600	Vitis vinifera (wine grape)	vvi	Metabolism	E3.2.1.22B; alpha-galactosidase [EC:3.2.1.22]	Lipid metabolism
TCONS_00000003	K07407	00561 Glycerolipid metabolism	csv00561	Cucumis sativus (cucumber)	csv	Metabolism	E3.2.1.22B; alpha-galactosidase [EC:3.2.1.22]	Lipid metabolism
TCONS_00000003	K07407	00600 Sphingolipid metabolism	aly00600	Arabidopsis lyrata (lyrate rockcress)	aly	Metabolism	E3.2.1.22B; alpha-galactosidase [EC:3.2.1.22]	Lipid metabolism
TCONS_00000003	K07407	00600 Sphingolipid metabolism	sly00600	Solanum lycopersicum (tomato)	sly	Metabolism	E3.2.1.22B; alpha-galactosidase [EC:3.2.1.22]	Lipid metabolism
TCONS_00000003	K07407	00600 Sphingolipid metabolism	fve00600	Fragaria vesca (woodland strawberry)	fve	Metabolism	E3.2.1.22B; alpha-galactosidase [EC:3.2.1.22]	Lipid metabolism
TCONS_00000003	K07407	00600 Sphingolipid metabolism	ath00600	Arabidopsis thaliana (thale cress)	ath	Metabolism	E3.2.1.22B; alpha-galactosidase [EC:3.2.1.22]	Lipid metabolism
TCONS_00000003	K07407	00561 Glycerolipid metabolism	gmx00561	Glycine max (soybean)	gmx	Metabolism	E3.2.1.22B; alpha-galactosidase [EC:3.2.1.22]	Lipid metabolism
TCONS_00000003	K07407	00600 Sphingolipid metabolism	csv00600	Cucumis sativus (cucumber)	csv	Metabolism	E3.2.1.22B; alpha-galactosidase [EC:3.2.1.22]	Lipid metabolism
TCONS_00000003	K07407	00561 Glycerolipid metabolism	aly00561	Arabidopsis lyrata (lyrate rockcress)	aly	Metabolism	E3.2.1.22B; alpha-galactosidase [EC:3.2.1.22]	Lipid metabolism
TCONS_00000003	K07407	00561 Glycerolipid metabolism	ath00561	Arabidopsis thaliana (thale cress)	ath	Metabolism	E3.2.1.22B; alpha-galactosidase [EC:3.2.1.22]	Lipid metabolism
TCONS_00000003	K07407	00561 Glycerolipid metabolism	vvi00561	Vitis vinifera (wine grape)	vvi	Metabolism	E3.2.1.22B; alpha-galactosidase [EC:3.2.1.22]	Lipid metabolism
TCONS_00000003	K07407	00561 Glycerolipid metabolism	osa00561	Oryza sativa japonica (Japanese rice) (RefSeq)	osa	Metabolism	E3.2.1.22B; alpha-galactosidase [EC:3.2.1.22]	Lipid metabolism
TCONS_00000071	K00655	00561 Glycerolipid metabolism	tcc00561	Theobroma cacao (cacao)	tcc	Metabolism	plsC; 1-acyl-sn-glycerol-3-phosphate acyltransferase [EC:2.3.1.51]	Lipid metabolism
TCONS_00000071	K00655	00564 Glycerophospholipid metabolism	sly00564	Solanum lycopersicum (tomato)	sly	Metabolism	plsC; 1-acyl-sn-glycerol-3-phosphate acyltransferase [EC:2.3.1.51]	Lipid metabolism
TCONS_00000071	K00655	00564 Glycerophospholipid metabolism	fve00564	Fragaria vesca (woodland strawberry)	fve	Metabolism	plsC; 1-acyl-sn-glycerol-3-phosphate acyltransferase [EC:2.3.1.51]	Lipid metabolism
TCONS_00000071	K00655	00564 Glycerophospholipid metabolism	aly00564	Arabidopsis lyrata (lyrate rockcress)	aly	Metabolism	plsC; 1-acyl-sn-glycerol-3-phosphate acyltransferase [EC:2.3.1.51]	Lipid metabolism
TCONS_00000071	K00655	00564 Glycerophospholipid metabolism	gmx00564	Glycine max (soybean)	gmx	Metabolism	plsC; 1-acyl-sn-glycerol-3-phosphate acyltransferase [EC:2.3.1.51]	Lipid metabolism
TCONS_00000071	K00655	00561 Glycerolipid metabolism	sly00561	Solanum lycopersicum (tomato)	sly	Metabolism	plsC; 1-acyl-sn-glycerol-3-phosphate acyltransferase [EC:2.3.1.51]	Lipid metabolism
TCONS_00000071	K00655	00561 Glycerolipid metabolism	gmx00561	Glycine max (soybean)	gmx	Metabolism	plsC; 1-acyl-sn-glycerol-3-phosphate acyltransferase [EC:2.3.1.51]	Lipid metabolism
TCONS_00000071	K00655	00561 Glycerolipid metabolism	fve00561	Fragaria vesca (woodland strawberry)	fve	Metabolism	plsC; 1-acyl-sn-glycerol-3-phosphate acyltransferase [EC:2.3.1.51]	Lipid metabolism
TCONS_00000071	K00655	00561 Glycerolipid metabolism	aly00561	Arabidopsis lyrata (lyrate rockcress)	aly	Metabolism	plsC; 1-acyl-sn-glycerol-3-phosphate acyltransferase [EC:2.3.1.51]	Lipid metabolism
TCONS_00000071	K00655	00564 Glycerophospholipid metabolism	tcc00564	Theobroma cacao (cacao)	tcc	Metabolism	plsC; 1-acyl-sn-glycerol-3-phosphate acyltransferase [EC:2.3.1.51]	Lipid metabolism
TCONS_00000071	K00655	00564 Glycerophospholipid metabolism	csv00564	Cucumis sativus (cucumber)	csv	Metabolism	plsC; 1-acyl-sn-glycerol-3-phosphate acyltransferase [EC:2.3.1.51]	Lipid metabolism
TCONS_00000071	K00655	00561 Glycerolipid metabolism	ath00561	Arabidopsis thaliana (thale cress)	ath	Metabolism	plsC; 1-acyl-sn-glycerol-3-phosphate acyltransferase [EC:2.3.1.51]	Lipid metabolism
TCONS_00000071	K00655	00561 Glycerolipid metabolism	vvi00561	Vitis vinifera (wine grape)	vvi	Metabolism	plsC; 1-acyl-sn-glycerol-3-phosphate acyltransferase [EC:2.3.1.51]	Lipid metabolism
TCONS_00000071	K00655	00561 Glycerolipid metabolism	csv00561	Cucumis sativus (cucumber)	csv	Metabolism	plsC; 1-acyl-sn-glycerol-3-phosphate acyltransferase [EC:2.3.1.51]	Lipid metabolism
TCONS_00000071	K00655	00564 Glycerophospholipid metabolism	osa00564	Oryza sativa japonica (Japanese rice) (RefSeq)	osa	Metabolism	plsC; 1-acyl-sn-glycerol-3-phosphate acyltransferase [EC:2.3.1.51]	Lipid metabolism
TCONS_00000071	K00655	00561 Glycerolipid metabolism	osa00561	Oryza sativa japonica (Japanese rice) (RefSeq)	osa	Metabolism	plsC; 1-acyl-sn-glycerol-3-phosphate acyltransferase [EC:2.3.1.51]	Lipid metabolism
TCONS_00000071	K00655	00564 Glycerophospholipid metabolism	ath00564	Arabidopsis thaliana (thale cress)	ath	Metabolism	plsC; 1-acyl-sn-glycerol-3-phosphate acyltransferase [EC:2.3.1.51]	Lipid metabolism
TCONS_00000071	K00655	00564 Glycerophospholipid metabolism	vvi00564	Vitis vinifera (wine grape)	vvi	Metabolism	plsC; 1-acyl-sn-glycerol-3-phosphate acyltransferase [EC:2.3.1.51]	Lipid metabolism
TCONS_00000072	K00655	00561 Glycerolipid metabolism	tcc00561	Theobroma cacao (cacao)	tcc	Metabolism	plsC; 1-acyl-sn-glycerol-3-phosphate acyltransferase [EC:2.3.1.51]	Lipid metabolism
TCONS_00000072	K00655	00564 Glycerophospholipid metabolism	sly00564	Solanum lycopersicum (tomato)	sly	Metabolism	plsC; 1-acyl-sn-glycerol-3-phosphate acyltransferase [EC:2.3.1.51]	Lipid metabolism
TCONS_00000072	K00655	00564 Glycerophospholipid metabolism	fve00564	Fragaria vesca (woodland strawberry)	fve	Metabolism	plsC; 1-acyl-sn-glycerol-3-phosphate acyltransferase [EC:2.3.1.51]	Lipid metabolism
TCONS_00000072	K00655	00564 Glycerophospholipid metabolism	aly00564	Arabidopsis lyrata (lyrate rockcress)	aly	Metabolism	plsC; 1-acyl-sn-glycerol-3-phosphate acyltransferase [EC:2.3.1.51]	Lipid metabolism
TCONS_00000072	K00655	00564 Glycerophospholipid metabolism	gmx00564	Glycine max (soybean)	gmx	Metabolism	plsC; 1-acyl-sn-glycerol-3-phosphate acyltransferase [EC:2.3.1.51]	Lipid metabolism
TCONS_00000072	K00655	00561 Glycerolipid metabolism	sly00561	Solanum lycopersicum (tomato)	sly	Metabolism	plsC; 1-acyl-sn-glycerol-3-phosphate acyltransferase [EC:2.3.1.51]	Lipid metabolism
TCONS_00000072	K00655	00561 Glycerolipid metabolism	gmx00561	Glycine max (soybean)	gmx	Metabolism	plsC; 1-acyl-sn-glycerol-3-phosphate acyltransferase [EC:2.3.1.51]	Lipid metabolism
TCONS_00000072	K00655	00561 Glycerolipid metabolism	fve00561	Fragaria vesca (woodland strawberry)	fve	Metabolism	plsC; 1-acyl-sn-glycerol-3-phosphate acyltransferase [EC:2.3.1.51]	Lipid metabolism
TCONS_00000072	K00655	00561 Glycerolipid metabolism	aly00561	Arabidopsis lyrata (lyrate rockcress)	aly	Metabolism	plsC; 1-acyl-sn-glycerol-3-phosphate acyltransferase [EC:2.3.1.51]	Lipid metabolism
TCONS_00000072	K00655	00564 Glycerophospholipid metabolism	tcc00564	Theobroma cacao (cacao)	tcc	Metabolism	plsC; 1-acyl-sn-glycerol-3-phosphate acyltransferase [EC:2.3.1.51]	Lipid metabolism
TCONS_00000072	K00655	00564 Glycerophospholipid metabolism	csv00564	Cucumis sativus (cucumber)	csv	Metabolism	plsC; 1-acyl-sn-glycerol-3-phosphate acyltransferase [EC:2.3.1.51]	Lipid metabolism
TCONS_00000072	K00655	00561 Glycerolipid metabolism	ath00561	Arabidopsis thaliana (thale cress)	ath	Metabolism	plsC; 1-acyl-sn-glycerol-3-phosphate acyltransferase [EC:2.3.1.51]	Lipid metabolism
TCONS_00000072	K00655	00561 Glycerolipid metabolism	vvi00561	Vitis vinifera (wine grape)	vvi	Metabolism	plsC; 1-acyl-sn-glycerol-3-phosphate acyltransferase [EC:2.3.1.51]	Lipid metabolism
TCONS_00000072	K00655	00561 Glycerolipid metabolism	csv00561	Cucumis sativus (cucumber)	csv	Metabolism	plsC; 1-acyl-sn-glycerol-3-phosphate acyltransferase [EC:2.3.1.51]	Lipid metabolism
TCONS_00000072	K00655	00564 Glycerophospholipid metabolism	osa00564	Oryza sativa japonica (Japanese rice) (RefSeq)	osa	Metabolism	plsC; 1-acyl-sn-glycerol-3-phosphate acyltransferase [EC:2.3.1.51]	Lipid metabolism
TCONS_00000072	K00655	00561 Glycerolipid metabolism	osa00561	Oryza sativa japonica (Japanese rice) (RefSeq)	osa	Metabolism	plsC; 1-acyl-sn-glycerol-3-phosphate acyltransferase [EC:2.3.1.51]	Lipid metabolism
TCONS_00000072	K00655	00564 Glycerophospholipid metabolism	ath00564	Arabidopsis thaliana (thale cress)	ath	Metabolism	plsC; 1-acyl-sn-glycerol-3-phosphate acyltransferase [EC:2.3.1.51]	Lipid metabolism
TCONS_00000072	K00655	00564 Glycerophospholipid metabolism	vvi00564	Vitis vinifera (wine grape)	vvi	Metabolism	plsC; 1-acyl-sn-glycerol-3-phosphate acyltransferase [EC:2.3.1.51]	Lipid metabolism
TCONS_00000073	K00655	00561 Glycerolipid metabolism	tcc00561	Theobroma cacao (cacao)	tcc	Metabolism	plsC; 1-acyl-sn-glycerol-3-phosphate acyltransferase [EC:2.3.1.51]	Lipid metabolism
TCONS_00000073	K00655	00564 Glycerophospholipid metabolism	sly00564	Solanum lycopersicum (tomato)	sly	Metabolism	plsC; 1-acyl-sn-glycerol-3-phosphate acyltransferase [EC:2.3.1.51]	Lipid metabolism
TCONS_00000073	K00655	00564 Glycerophospholipid metabolism	fve00564	Fragaria vesca (woodland strawberry)	fve	Metabolism	plsC; 1-acyl-sn-glycerol-3-phosphate acyltransferase [EC:2.3.1.51]	Lipid metabolism
TCONS_00000073	K00655	00564 Glycerophospholipid metabolism	aly00564	Arabidopsis lyrata (lyrate rockcress)	aly	Metabolism	plsC; 1-acyl-sn-glycerol-3-phosphate acyltransferase [EC:2.3.1.51]	Lipid metabolism
TCONS_00000073	K00655	00564 Glycerophospholipid metabolism	gmx00564	Glycine max (soybean)	gmx	Metabolism	plsC; 1-acyl-sn-glycerol-3-phosphate acyltransferase [EC:2.3.1.51]	Lipid metabolism
TCONS_00000073	K00655	00561 Glycerolipid metabolism	sly00561	Solanum lycopersicum (tomato)	sly	Metabolism	plsC; 1-acyl-sn-glycerol-3-phosphate acyltransferase [EC:2.3.1.51]	Lipid metabolism
TCONS_00000073	K00655	00561 Glycerolipid metabolism	gmx00561	Glycine max (soybean)	gmx	Metabolism	plsC; 1-acyl-sn-glycerol-3-phosphate acyltransferase [EC:2.3.1.51]	Lipid metabolism
TCONS_00000073	K00655	00561 Glycerolipid metabolism	fve00561	Fragaria vesca (woodland strawberry)	fve	Metabolism	plsC; 1-acyl-sn-glycerol-3-phosphate acyltransferase [EC:2.3.1.51]	Lipid metabolism
TCONS_00000073	K00655	00561 Glycerolipid metabolism	aly00561	Arabidopsis lyrata (lyrate rockcress)	aly	Metabolism	plsC; 1-acyl-sn-glycerol-3-phosphate acyltransferase [EC:2.3.1.51]	Lipid metabolism
TCONS_00000073	K00655	00564 Glycerophospholipid metabolism	tcc00564	Theobroma cacao (cacao)	tcc	Metabolism	plsC; 1-acyl-sn-glycerol-3-phosphate acyltransferase [EC:2.3.1.51]	Lipid metabolism
TCONS_00000073	K00655	00564 Glycerophospholipid metabolism	csv00564	Cucumis sativus (cucumber)	csv	Metabolism	plsC; 1-acyl-sn-glycerol-3-phosphate acyltransferase [EC:2.3.1.51]	Lipid metabolism
TCONS_00000073	K00655	00561 Glycerolipid metabolism	ath00561	Arabidopsis thaliana (thale cress)	ath	Metabolism	plsC; 1-acyl-sn-glycerol-3-phosphate acyltransferase [EC:2.3.1.51]	Lipid metabolism
TCONS_00000073	K00655	00561 Glycerolipid metabolism	vvi00561	Vitis vinifera (wine grape)	vvi	Metabolism	plsC; 1-acyl-sn-glycerol-3-phosphate acyltransferase [EC:2.3.1.51]	Lipid metabolism
TCONS_00000073	K00655	00561 Glycerolipid metabolism	csv00561	Cucumis sativus (cucumber)	csv	Metabolism	plsC; 1-acyl-sn-glycerol-3-phosphate acyltransferase [EC:2.3.1.51]	Lipid metabolism
TCONS_00000073	K00655	00564 Glycerophospholipid metabolism	osa00564	Oryza sativa japonica (Japanese rice) (RefSeq)	osa	Metabolism	plsC; 1-acyl-sn-glycerol-3-phosphate acyltransferase [EC:2.3.1.51]	Lipid metabolism
TCONS_00000073	K00655	00561 Glycerolipid metabolism	osa00561	Oryza sativa japonica (Japanese rice) (RefSeq)	osa	Metabolism	plsC; 1-acyl-sn-glycerol-3-phosphate acyltransferase [EC:2.3.1.51]	Lipid metabolism
TCONS_00000073	K00655	00564 Glycerophospholipid metabolism	ath00564	Arabidopsis thaliana (thale cress)	ath	Metabolism	plsC; 1-acyl-sn-glycerol-3-phosphate acyltransferase [EC:2.3.1.51]	Lipid metabolism
TCONS_00000073	K00655	00564 Glycerophospholipid metabolism	vvi00564	Vitis vinifera (wine grape)	vvi	Metabolism	plsC; 1-acyl-sn-glycerol-3-phosphate acyltransferase [EC:2.3.1.51]	Lipid metabolism
TCONS_00000074	K00655	00561 Glycerolipid metabolism	tcc00561	Theobroma cacao (cacao)	tcc	Metabolism	plsC; 1-acyl-sn-glycerol-3-phosphate acyltransferase [EC:2.3.1.51]	Lipid metabolism
TCONS_00000074	K00655	00564 Glycerophospholipid metabolism	sly00564	Solanum lycopersicum (tomato)	sly	Metabolism	plsC; 1-acyl-sn-glycerol-3-phosphate acyltransferase [EC:2.3.1.51]	Lipid metabolism
TCONS_00000074	K00655	00564 Glycerophospholipid metabolism	fve00564	Fragaria vesca (woodland strawberry)	fve	Metabolism	plsC; 1-acyl-sn-glycerol-3-phosphate acyltransferase [EC:2.3.1.51]	Lipid metabolism
TCONS_00000074	K00655	00564 Glycerophospholipid metabolism	aly00564	Arabidopsis lyrata (lyrate rockcress)	aly	Metabolism	plsC; 1-acyl-sn-glycerol-3-phosphate acyltransferase [EC:2.3.1.51]	Lipid metabolism
TCONS_00000074	K00655	00564 Glycerophospholipid metabolism	gmx00564	Glycine max (soybean)	gmx	Metabolism	plsC; 1-acyl-sn-glycerol-3-phosphate acyltransferase [EC:2.3.1.51]	Lipid metabolism
TCONS_00000074	K00655	00561 Glycerolipid metabolism	sly00561	Solanum lycopersicum (tomato)	sly	Metabolism	plsC; 1-acyl-sn-glycerol-3-phosphate acyltransferase [EC:2.3.1.51]	Lipid metabolism
TCONS_00000074	K00655	00561 Glycerolipid metabolism	gmx00561	Glycine max (soybean)	gmx	Metabolism	plsC; 1-acyl-sn-glycerol-3-phosphate acyltransferase [EC:2.3.1.51]	Lipid metabolism
TCONS_00000074	K00655	00561 Glycerolipid metabolism	fve00561	Fragaria vesca (woodland strawberry)	fve	Metabolism	plsC; 1-acyl-sn-glycerol-3-phosphate acyltransferase [EC:2.3.1.51]	Lipid metabolism
TCONS_00000074	K00655	00561 Glycerolipid metabolism	aly00561	Arabidopsis lyrata (lyrate rockcress)	aly	Metabolism	plsC; 1-acyl-sn-glycerol-3-phosphate acyltransferase [EC:2.3.1.51]	Lipid metabolism
TCONS_00000074	K00655	00564 Glycerophospholipid metabolism	tcc00564	Theobroma cacao (cacao)	tcc	Metabolism	plsC; 1-acyl-sn-glycerol-3-phosphate acyltransferase [EC:2.3.1.51]	Lipid metabolism
TCONS_00000074	K00655	00564 Glycerophospholipid metabolism	csv00564	Cucumis sativus (cucumber)	csv	Metabolism	plsC; 1-acyl-sn-glycerol-3-phosphate acyltransferase [EC:2.3.1.51]	Lipid metabolism
TCONS_00000074	K00655	00561 Glycerolipid metabolism	ath00561	Arabidopsis thaliana (thale cress)	ath	Metabolism	plsC; 1-acyl-sn-glycerol-3-phosphate acyltransferase [EC:2.3.1.51]	Lipid metabolism
TCONS_00000074	K00655	00561 Glycerolipid metabolism	vvi00561	Vitis vinifera (wine grape)	vvi	Metabolism	plsC; 1-acyl-sn-glycerol-3-phosphate acyltransferase [EC:2.3.1.51]	Lipid metabolism
TCONS_00000074	K00655	00561 Glycerolipid metabolism	csv00561	Cucumis sativus (cucumber)	csv	Metabolism	plsC; 1-acyl-sn-glycerol-3-phosphate acyltransferase [EC:2.3.1.51]	Lipid metabolism
TCONS_00000074	K00655	00564 Glycerophospholipid metabolism	osa00564	Oryza sativa japonica (Japanese rice) (RefSeq)	osa	Metabolism	plsC; 1-acyl-sn-glycerol-3-phosphate acyltransferase [EC:2.3.1.51]	Lipid metabolism
TCONS_00000074	K00655	00561 Glycerolipid metabolism	osa00561	Oryza sativa japonica (Japanese rice) (RefSeq)	osa	Metabolism	plsC; 1-acyl-sn-glycerol-3-phosphate acyltransferase [EC:2.3.1.51]	Lipid metabolism
TCONS_00000074	K00655	00564 Glycerophospholipid metabolism	ath00564	Arabidopsis thaliana (thale cress)	ath	Metabolism	plsC; 1-acyl-sn-glycerol-3-phosphate acyltransferase [EC:2.3.1.51]	Lipid metabolism
TCONS_00000074	K00655	00564 Glycerophospholipid metabolism	vvi00564	Vitis vinifera (wine grape)	vvi	Metabolism	plsC; 1-acyl-sn-glycerol-3-phosphate acyltransferase [EC:2.3.1.51]	Lipid metabolism
TCONS_00000075	K00655	00561 Glycerolipid metabolism	tcc00561	Theobroma cacao (cacao)	tcc	Metabolism	plsC; 1-acyl-sn-glycerol-3-phosphate acyltransferase [EC:2.3.1.51]	Lipid metabolism
TCONS_00000075	K00655	00564 Glycerophospholipid metabolism	sly00564	Solanum lycopersicum (tomato)	sly	Metabolism	plsC; 1-acyl-sn-glycerol-3-phosphate acyltransferase [EC:2.3.1.51]	Lipid metabolism
TCONS_00000075	K00655	00564 Glycerophospholipid metabolism	fve00564	Fragaria vesca (woodland strawberry)	fve	Metabolism	plsC; 1-acyl-sn-glycerol-3-phosphate acyltransferase [EC:2.3.1.51]	Lipid metabolism
TCONS_00000075	K00655	00564 Glycerophospholipid metabolism	aly00564	Arabidopsis lyrata (lyrate rockcress)	aly	Metabolism	plsC; 1-acyl-sn-glycerol-3-phosphate acyltransferase [EC:2.3.1.51]	Lipid metabolism
TCONS_00000075	K00655	00564 Glycerophospholipid metabolism	gmx00564	Glycine max (soybean)	gmx	Metabolism	plsC; 1-acyl-sn-glycerol-3-phosphate acyltransferase [EC:2.3.1.51]	Lipid metabolism
TCONS_00000075	K00655	00561 Glycerolipid metabolism	sly00561	Solanum lycopersicum (tomato)	sly	Metabolism	plsC; 1-acyl-sn-glycerol-3-phosphate acyltransferase [EC:2.3.1.51]	Lipid metabolism
TCONS_00000075	K00655	00561 Glycerolipid metabolism	gmx00561	Glycine max (soybean)	gmx	Metabolism	plsC; 1-acyl-sn-glycerol-3-phosphate acyltransferase [EC:2.3.1.51]	Lipid metabolism
TCONS_00000075	K00655	00561 Glycerolipid metabolism	fve00561	Fragaria vesca (woodland strawberry)	fve	Metabolism	plsC; 1-acyl-sn-glycerol-3-phosphate acyltransferase [EC:2.3.1.51]	Lipid metabolism
TCONS_00000075	K00655	00561 Glycerolipid metabolism	aly00561	Arabidopsis lyrata (lyrate rockcress)	aly	Metabolism	plsC; 1-acyl-sn-glycerol-3-phosphate acyltransferase [EC:2.3.1.51]	Lipid metabolism
TCONS_00000075	K00655	00564 Glycerophospholipid metabolism	tcc00564	Theobroma cacao (cacao)	tcc	Metabolism	plsC; 1-acyl-sn-glycerol-3-phosphate acyltransferase [EC:2.3.1.51]	Lipid metabolism
TCONS_00000075	K00655	00564 Glycerophospholipid metabolism	csv00564	Cucumis sativus (cucumber)	csv	Metabolism	plsC; 1-acyl-sn-glycerol-3-phosphate acyltransferase [EC:2.3.1.51]	Lipid metabolism
TCONS_00000075	K00655	00561 Glycerolipid metabolism	ath00561	Arabidopsis thaliana (thale cress)	ath	Metabolism	plsC; 1-acyl-sn-glycerol-3-phosphate acyltransferase [EC:2.3.1.51]	Lipid metabolism
TCONS_00000075	K00655	00561 Glycerolipid metabolism	vvi00561	Vitis vinifera (wine grape)	vvi	Metabolism	plsC; 1-acyl-sn-glycerol-3-phosphate acyltransferase [EC:2.3.1.51]	Lipid metabolism
TCONS_00000075	K00655	00561 Glycerolipid metabolism	csv00561	Cucumis sativus (cucumber)	csv	Metabolism	plsC; 1-acyl-sn-glycerol-3-phosphate acyltransferase [EC:2.3.1.51]	Lipid metabolism
TCONS_00000075	K00655	00564 Glycerophospholipid metabolism	osa00564	Oryza sativa japonica (Japanese rice) (RefSeq)	osa	Metabolism	plsC; 1-acyl-sn-glycerol-3-phosphate acyltransferase [EC:2.3.1.51]	Lipid metabolism
TCONS_00000075	K00655	00561 Glycerolipid metabolism	osa00561	Oryza sativa japonica (Japanese rice) (RefSeq)	osa	Metabolism	plsC; 1-acyl-sn-glycerol-3-phosphate acyltransferase [EC:2.3.1.51]	Lipid metabolism
TCONS_00000075	K00655	00564 Glycerophospholipid metabolism	ath00564	Arabidopsis thaliana (thale cress)	ath	Metabolism	plsC; 1-acyl-sn-glycerol-3-phosphate acyltransferase [EC:2.3.1.51]	Lipid metabolism
TCONS_00000075	K00655	00564 Glycerophospholipid metabolism	vvi00564	Vitis vinifera (wine grape)	vvi	Metabolism	plsC; 1-acyl-sn-glycerol-3-phosphate acyltransferase [EC:2.3.1.51]	Lipid metabolism
TCONS_00000076	K00655	00561 Glycerolipid metabolism	tcc00561	Theobroma cacao (cacao)	tcc	Metabolism	plsC; 1-acyl-sn-glycerol-3-phosphate acyltransferase [EC:2.3.1.51]	Lipid metabolism
TCONS_00000076	K00655	00564 Glycerophospholipid metabolism	sly00564	Solanum lycopersicum (tomato)	sly	Metabolism	plsC; 1-acyl-sn-glycerol-3-phosphate acyltransferase [EC:2.3.1.51]	Lipid metabolism
TCONS_00000076	K00655	00564 Glycerophospholipid metabolism	fve00564	Fragaria vesca (woodland strawberry)	fve	Metabolism	plsC; 1-acyl-sn-glycerol-3-phosphate acyltransferase [EC:2.3.1.51]	Lipid metabolism
TCONS_00000076	K00655	00564 Glycerophospholipid metabolism	aly00564	Arabidopsis lyrata (lyrate rockcress)	aly	Metabolism	plsC; 1-acyl-sn-glycerol-3-phosphate acyltransferase [EC:2.3.1.51]	Lipid metabolism
TCONS_00000076	K00655	00564 Glycerophospholipid metabolism	gmx00564	Glycine max (soybean)	gmx	Metabolism	plsC; 1-acyl-sn-glycerol-3-phosphate acyltransferase [EC:2.3.1.51]	Lipid metabolism
TCONS_00000076	K00655	00561 Glycerolipid metabolism	sly00561	Solanum lycopersicum (tomato)	sly	Metabolism	plsC; 1-acyl-sn-glycerol-3-phosphate acyltransferase [EC:2.3.1.51]	Lipid metabolism
TCONS_00000076	K00655	00561 Glycerolipid metabolism	gmx00561	Glycine max (soybean)	gmx	Metabolism	plsC; 1-acyl-sn-glycerol-3-phosphate acyltransferase [EC:2.3.1.51]	Lipid metabolism
TCONS_00000076	K00655	00561 Glycerolipid metabolism	fve00561	Fragaria vesca (woodland strawberry)	fve	Metabolism	plsC; 1-acyl-sn-glycerol-3-phosphate acyltransferase [EC:2.3.1.51]	Lipid metabolism
TCONS_00000076	K00655	00561 Glycerolipid metabolism	aly00561	Arabidopsis lyrata (lyrate rockcress)	aly	Metabolism	plsC; 1-acyl-sn-glycerol-3-phosphate acyltransferase [EC:2.3.1.51]	Lipid metabolism
TCONS_00000076	K00655	00564 Glycerophospholipid metabolism	tcc00564	Theobroma cacao (cacao)	tcc	Metabolism	plsC; 1-acyl-sn-glycerol-3-phosphate acyltransferase [EC:2.3.1.51]	Lipid metabolism
TCONS_00000076	K00655	00564 Glycerophospholipid metabolism	csv00564	Cucumis sativus (cucumber)	csv	Metabolism	plsC; 1-acyl-sn-glycerol-3-phosphate acyltransferase [EC:2.3.1.51]	Lipid metabolism
TCONS_00000076	K00655	00561 Glycerolipid metabolism	ath00561	Arabidopsis thaliana (thale cress)	ath	Metabolism	plsC; 1-acyl-sn-glycerol-3-phosphate acyltransferase [EC:2.3.1.51]	Lipid metabolism
TCONS_00000076	K00655	00561 Glycerolipid metabolism	vvi00561	Vitis vinifera (wine grape)	vvi	Metabolism	plsC; 1-acyl-sn-glycerol-3-phosphate acyltransferase [EC:2.3.1.51]	Lipid metabolism
TCONS_00000076	K00655	00561 Glycerolipid metabolism	csv00561	Cucumis sativus (cucumber)	csv	Metabolism	plsC; 1-acyl-sn-glycerol-3-phosphate acyltransferase [EC:2.3.1.51]	Lipid metabolism
TCONS_00000076	K00655	00564 Glycerophospholipid metabolism	osa00564	Oryza sativa japonica (Japanese rice) (RefSeq)	osa	Metabolism	plsC; 1-acyl-sn-glycerol-3-phosphate acyltransferase [EC:2.3.1.51]	Lipid metabolism
TCONS_00000076	K00655	00561 Glycerolipid metabolism	osa00561	Oryza sativa japonica (Japanese rice) (RefSeq)	osa	Metabolism	plsC; 1-acyl-sn-glycerol-3-phosphate acyltransferase [EC:2.3.1.51]	Lipid metabolism
TCONS_00000076	K00655	00564 Glycerophospholipid metabolism	ath00564	Arabidopsis thaliana (thale cress)	ath	Metabolism	plsC; 1-acyl-sn-glycerol-3-phosphate acyltransferase [EC:2.3.1.51]	Lipid metabolism
TCONS_00000076	K00655	00564 Glycerophospholipid metabolism	vvi00564	Vitis vinifera (wine grape)	vvi	Metabolism	plsC; 1-acyl-sn-glycerol-3-phosphate acyltransferase [EC:2.3.1.51]	Lipid metabolism
TCONS_00002938	K09828	00100 Steroid biosynthesis	vvi00100	Vitis vinifera (wine grape)	vvi	Metabolism	DHCR24; delta24-sterol reductase [EC:1.3.1.72]	Lipid metabolism
TCONS_00002938	K09828	00100 Steroid biosynthesis	ath00100	Arabidopsis thaliana (thale cress)	ath	Metabolism	DHCR24; delta24-sterol reductase [EC:1.3.1.72]	Lipid metabolism
TCONS_00002938	K09828	00100 Steroid biosynthesis	sly00100	Solanum lycopersicum (tomato)	sly	Metabolism	DHCR24; delta24-sterol reductase [EC:1.3.1.72]	Lipid metabolism
TCONS_00002938	K09828	00100 Steroid biosynthesis	aly00100	Arabidopsis lyrata (lyrate rockcress)	aly	Metabolism	DHCR24; delta24-sterol reductase [EC:1.3.1.72]	Lipid metabolism
TCONS_00002938	K09828	00100 Steroid biosynthesis	csv00100	Cucumis sativus (cucumber)	csv	Metabolism	DHCR24; delta24-sterol reductase [EC:1.3.1.72]	Lipid metabolism
TCONS_00002938	K09828	00100 Steroid biosynthesis	tcc00100	Theobroma cacao (cacao)	tcc	Metabolism	DHCR24; delta24-sterol reductase [EC:1.3.1.72]	Lipid metabolism
TCONS_00002938	K09828	00100 Steroid biosynthesis	gmx00100	Glycine max (soybean)	gmx	Metabolism	DHCR24; delta24-sterol reductase [EC:1.3.1.72]	Lipid metabolism
TCONS_00002938	K09828	00100 Steroid biosynthesis	fve00100	Fragaria vesca (woodland strawberry)	fve	Metabolism	DHCR24; delta24-sterol reductase [EC:1.3.1.72]	Lipid metabolism
TCONS_00000175	K15402	00073 Cutin	NA	Cucumis sativus (cucumber)	csv	Metabolism	CYP86B1; fatty acid omega-hydroxylase [EC:1.14.-.-]	Lipid metabolism
TCONS_00000175	K15402	00073 Cutin	NA	Glycine max (soybean)	gmx	Metabolism	CYP86B1; fatty acid omega-hydroxylase [EC:1.14.-.-]	Lipid metabolism
TCONS_00000175	K15402	00073 Cutin	NA	Fragaria vesca (woodland strawberry)	fve	Metabolism	CYP86B1; fatty acid omega-hydroxylase [EC:1.14.-.-]	Lipid metabolism
TCONS_00000175	K15402	00073 Cutin	NA	Theobroma cacao (cacao)	tcc	Metabolism	CYP86B1; fatty acid omega-hydroxylase [EC:1.14.-.-]	Lipid metabolism
TCONS_00000175	K15402	00073 Cutin	NA	Arabidopsis lyrata (lyrate rockcress)	aly	Metabolism	CYP86B1; fatty acid omega-hydroxylase [EC:1.14.-.-]	Lipid metabolism
TCONS_00000175	K15402	00073 Cutin	NA	Solanum lycopersicum (tomato)	sly	Metabolism	CYP86B1; fatty acid omega-hydroxylase [EC:1.14.-.-]	Lipid metabolism
TCONS_00000175	K15402	00073 Cutin	NA	Vitis vinifera (wine grape)	vvi	Metabolism	CYP86B1; fatty acid omega-hydroxylase [EC:1.14.-.-]	Lipid metabolism
TCONS_00000175	K15402	00073 Cutin	NA	Arabidopsis thaliana (thale cress)	ath	Metabolism	CYP86B1; fatty acid omega-hydroxylase [EC:1.14.-.-]	Lipid metabolism
TCONS_00000175	K15402	00073 Cutin	NA	Oryza sativa japonica (Japanese rice) (RefSeq)	osa	Metabolism	CYP86B1; fatty acid omega-hydroxylase [EC:1.14.-.-]	Lipid metabolism
TCONS_00000227	K15397	00062 Fatty acid elongation	fve00062	Fragaria vesca (woodland strawberry)	fve	Metabolism	KCS; 3-ketoacyl-CoA synthase [EC:2.3.1.199]	Lipid metabolism
TCONS_00000227	K15397	00062 Fatty acid elongation	osa00062	Oryza sativa japonica (Japanese rice) (RefSeq)	osa	Metabolism	KCS; 3-ketoacyl-CoA synthase [EC:2.3.1.199]	Lipid metabolism
TCONS_00000227	K15397	00062 Fatty acid elongation	vvi00062	Vitis vinifera (wine grape)	vvi	Metabolism	KCS; 3-ketoacyl-CoA synthase [EC:2.3.1.199]	Lipid metabolism
TCONS_00000227	K15397	00062 Fatty acid elongation	csv00062	Cucumis sativus (cucumber)	csv	Metabolism	KCS; 3-ketoacyl-CoA synthase [EC:2.3.1.199]	Lipid metabolism
TCONS_00000227	K15397	00062 Fatty acid elongation	aly00062	Arabidopsis lyrata (lyrate rockcress)	aly	Metabolism	KCS; 3-ketoacyl-CoA synthase [EC:2.3.1.199]	Lipid metabolism
TCONS_00000227	K15397	00062 Fatty acid elongation	gmx00062	Glycine max (soybean)	gmx	Metabolism	KCS; 3-ketoacyl-CoA synthase [EC:2.3.1.199]	Lipid metabolism
TCONS_00000227	K15397	00062 Fatty acid elongation	tcc00062	Theobroma cacao (cacao)	tcc	Metabolism	KCS; 3-ketoacyl-CoA synthase [EC:2.3.1.199]	Lipid metabolism
TCONS_00000227	K15397	00062 Fatty acid elongation	ath00062	Arabidopsis thaliana (thale cress)	ath	Metabolism	KCS; 3-ketoacyl-CoA synthase [EC:2.3.1.199]	Lipid metabolism
TCONS_00000227	K15397	00062 Fatty acid elongation	sly00062	Solanum lycopersicum (tomato)	sly	Metabolism	KCS; 3-ketoacyl-CoA synthase [EC:2.3.1.199]	Lipid metabolism
TCONS_00003064	K08242	00100 Steroid biosynthesis	ath00100	Arabidopsis thaliana (thale cress)	ath	Metabolism	E2.1.1.143; 24-methylenesterol C-methyltransferase [EC:2.1.1.143]	Lipid metabolism
TCONS_00003064	K08242	00100 Steroid biosynthesis	csv00100	Cucumis sativus (cucumber)	csv	Metabolism	E2.1.1.143; 24-methylenesterol C-methyltransferase [EC:2.1.1.143]	Lipid metabolism
TCONS_00003064	K08242	00100 Steroid biosynthesis	sly00100	Solanum lycopersicum (tomato)	sly	Metabolism	E2.1.1.143; 24-methylenesterol C-methyltransferase [EC:2.1.1.143]	Lipid metabolism
TCONS_00003064	K08242	00100 Steroid biosynthesis	aly00100	Arabidopsis lyrata (lyrate rockcress)	aly	Metabolism	E2.1.1.143; 24-methylenesterol C-methyltransferase [EC:2.1.1.143]	Lipid metabolism
TCONS_00003064	K08242	00100 Steroid biosynthesis	vvi00100	Vitis vinifera (wine grape)	vvi	Metabolism	E2.1.1.143; 24-methylenesterol C-methyltransferase [EC:2.1.1.143]	Lipid metabolism
TCONS_00003064	K08242	00100 Steroid biosynthesis	gmx00100	Glycine max (soybean)	gmx	Metabolism	E2.1.1.143; 24-methylenesterol C-methyltransferase [EC:2.1.1.143]	Lipid metabolism
TCONS_00003064	K08242	00100 Steroid biosynthesis	tcc00100	Theobroma cacao (cacao)	tcc	Metabolism	E2.1.1.143; 24-methylenesterol C-methyltransferase [EC:2.1.1.143]	Lipid metabolism
TCONS_00003064	K08242	00100 Steroid biosynthesis	fve00100	Fragaria vesca (woodland strawberry)	fve	Metabolism	E2.1.1.143; 24-methylenesterol C-methyltransferase [EC:2.1.1.143]	Lipid metabolism
TCONS_00003064	K08242	00100 Steroid biosynthesis	osa00100	Oryza sativa japonica (Japanese rice) (RefSeq)	osa	Metabolism	E2.1.1.143; 24-methylenesterol C-methyltransferase [EC:2.1.1.143]	Lipid metabolism
TCONS_00003336	K13356	00073 Cutin	NA	Oryza sativa japonica (Japanese rice) (RefSeq)	osa	Metabolism	FAR; fatty acyl-CoA reductase [EC:1.2.1.-]	Lipid metabolism
TCONS_00003336	K13356	00073 Cutin	NA	Glycine max (soybean)	gmx	Metabolism	FAR; fatty acyl-CoA reductase [EC:1.2.1.-]	Lipid metabolism
TCONS_00003336	K13356	00073 Cutin	NA	Fragaria vesca (woodland strawberry)	fve	Metabolism	FAR; fatty acyl-CoA reductase [EC:1.2.1.-]	Lipid metabolism
TCONS_00003336	K13356	00073 Cutin	NA	Arabidopsis lyrata (lyrate rockcress)	aly	Metabolism	FAR; fatty acyl-CoA reductase [EC:1.2.1.-]	Lipid metabolism
TCONS_00003336	K13356	00073 Cutin	NA	Vitis vinifera (wine grape)	vvi	Metabolism	FAR; fatty acyl-CoA reductase [EC:1.2.1.-]	Lipid metabolism
TCONS_00003336	K13356	00073 Cutin	NA	Arabidopsis thaliana (thale cress)	ath	Metabolism	FAR; fatty acyl-CoA reductase [EC:1.2.1.-]	Lipid metabolism
TCONS_00003336	K13356	00073 Cutin	NA	Cucumis sativus (cucumber)	csv	Metabolism	FAR; fatty acyl-CoA reductase [EC:1.2.1.-]	Lipid metabolism
TCONS_00003336	K13356	00073 Cutin	NA	Theobroma cacao (cacao)	tcc	Metabolism	FAR; fatty acyl-CoA reductase [EC:1.2.1.-]	Lipid metabolism
TCONS_00003336	K13356	00073 Cutin	NA	Solanum lycopersicum (tomato)	sly	Metabolism	FAR; fatty acyl-CoA reductase [EC:1.2.1.-]	Lipid metabolism
TCONS_00000546	K00121	00071 Fatty acid degradation	csv00071	Cucumis sativus (cucumber)	csv	Metabolism	frmA; S-(hydroxymethyl)glutathione dehydrogenase / alcohol dehydrogenase [EC:1.1.1.284 1.1.1.1]	Lipid metabolism
TCONS_00000546	K00121	00071 Fatty acid degradation	sly00071	Solanum lycopersicum (tomato)	sly	Metabolism	frmA; S-(hydroxymethyl)glutathione dehydrogenase / alcohol dehydrogenase [EC:1.1.1.284 1.1.1.1]	Lipid metabolism
TCONS_00000546	K00121	00071 Fatty acid degradation	fve00071	Fragaria vesca (woodland strawberry)	fve	Metabolism	frmA; S-(hydroxymethyl)glutathione dehydrogenase / alcohol dehydrogenase [EC:1.1.1.284 1.1.1.1]	Lipid metabolism
TCONS_00000546	K00121	00071 Fatty acid degradation	tcc00071	Theobroma cacao (cacao)	tcc	Metabolism	frmA; S-(hydroxymethyl)glutathione dehydrogenase / alcohol dehydrogenase [EC:1.1.1.284 1.1.1.1]	Lipid metabolism
TCONS_00000546	K00121	00071 Fatty acid degradation	osa00071	Oryza sativa japonica (Japanese rice) (RefSeq)	osa	Metabolism	frmA; S-(hydroxymethyl)glutathione dehydrogenase / alcohol dehydrogenase [EC:1.1.1.284 1.1.1.1]	Lipid metabolism
TCONS_00000546	K00121	00071 Fatty acid degradation	aly00071	Arabidopsis lyrata (lyrate rockcress)	aly	Metabolism	frmA; S-(hydroxymethyl)glutathione dehydrogenase / alcohol dehydrogenase [EC:1.1.1.284 1.1.1.1]	Lipid metabolism
TCONS_00000546	K00121	00071 Fatty acid degradation	vvi00071	Vitis vinifera (wine grape)	vvi	Metabolism	frmA; S-(hydroxymethyl)glutathione dehydrogenase / alcohol dehydrogenase [EC:1.1.1.284 1.1.1.1]	Lipid metabolism
TCONS_00000546	K00121	00071 Fatty acid degradation	gmx00071	Glycine max (soybean)	gmx	Metabolism	frmA; S-(hydroxymethyl)glutathione dehydrogenase / alcohol dehydrogenase [EC:1.1.1.284 1.1.1.1]	Lipid metabolism
TCONS_00000546	K00121	00071 Fatty acid degradation	ath00071	Arabidopsis thaliana (thale cress)	ath	Metabolism	frmA; S-(hydroxymethyl)glutathione dehydrogenase / alcohol dehydrogenase [EC:1.1.1.284 1.1.1.1]	Lipid metabolism
TCONS_00003478	K13508	00561 Glycerolipid metabolism	csv00561	Cucumis sativus (cucumber)	csv	Metabolism	GPAT; glycerol-3-phosphate acyltransferase [EC:2.3.1.15]	Lipid metabolism
TCONS_00003478	K13508	00561 Glycerolipid metabolism	osa00561	Oryza sativa japonica (Japanese rice) (RefSeq)	osa	Metabolism	GPAT; glycerol-3-phosphate acyltransferase [EC:2.3.1.15]	Lipid metabolism
TCONS_00003478	K13508	00564 Glycerophospholipid metabolism	osa00564	Oryza sativa japonica (Japanese rice) (RefSeq)	osa	Metabolism	GPAT; glycerol-3-phosphate acyltransferase [EC:2.3.1.15]	Lipid metabolism
TCONS_00003478	K13508	00564 Glycerophospholipid metabolism	ath00564	Arabidopsis thaliana (thale cress)	ath	Metabolism	GPAT; glycerol-3-phosphate acyltransferase [EC:2.3.1.15]	Lipid metabolism
TCONS_00003478	K13508	00564 Glycerophospholipid metabolism	vvi00564	Vitis vinifera (wine grape)	vvi	Metabolism	GPAT; glycerol-3-phosphate acyltransferase [EC:2.3.1.15]	Lipid metabolism
TCONS_00003478	K13508	00561 Glycerolipid metabolism	aly00561	Arabidopsis lyrata (lyrate rockcress)	aly	Metabolism	GPAT; glycerol-3-phosphate acyltransferase [EC:2.3.1.15]	Lipid metabolism
TCONS_00003478	K13508	00564 Glycerophospholipid metabolism	tcc00564	Theobroma cacao (cacao)	tcc	Metabolism	GPAT; glycerol-3-phosphate acyltransferase [EC:2.3.1.15]	Lipid metabolism
TCONS_00003478	K13508	00564 Glycerophospholipid metabolism	csv00564	Cucumis sativus (cucumber)	csv	Metabolism	GPAT; glycerol-3-phosphate acyltransferase [EC:2.3.1.15]	Lipid metabolism
TCONS_00003478	K13508	00561 Glycerolipid metabolism	ath00561	Arabidopsis thaliana (thale cress)	ath	Metabolism	GPAT; glycerol-3-phosphate acyltransferase [EC:2.3.1.15]	Lipid metabolism
TCONS_00003478	K13508	00561 Glycerolipid metabolism	vvi00561	Vitis vinifera (wine grape)	vvi	Metabolism	GPAT; glycerol-3-phosphate acyltransferase [EC:2.3.1.15]	Lipid metabolism
TCONS_00003478	K13508	00564 Glycerophospholipid metabolism	aly00564	Arabidopsis lyrata (lyrate rockcress)	aly	Metabolism	GPAT; glycerol-3-phosphate acyltransferase [EC:2.3.1.15]	Lipid metabolism
TCONS_00003478	K13508	00564 Glycerophospholipid metabolism	gmx00564	Glycine max (soybean)	gmx	Metabolism	GPAT; glycerol-3-phosphate acyltransferase [EC:2.3.1.15]	Lipid metabolism
TCONS_00003478	K13508	00561 Glycerolipid metabolism	sly00561	Solanum lycopersicum (tomato)	sly	Metabolism	GPAT; glycerol-3-phosphate acyltransferase [EC:2.3.1.15]	Lipid metabolism
TCONS_00003478	K13508	00561 Glycerolipid metabolism	gmx00561	Glycine max (soybean)	gmx	Metabolism	GPAT; glycerol-3-phosphate acyltransferase [EC:2.3.1.15]	Lipid metabolism
TCONS_00003478	K13508	00561 Glycerolipid metabolism	fve00561	Fragaria vesca (woodland strawberry)	fve	Metabolism	GPAT; glycerol-3-phosphate acyltransferase [EC:2.3.1.15]	Lipid metabolism
TCONS_00003478	K13508	00561 Glycerolipid metabolism	tcc00561	Theobroma cacao (cacao)	tcc	Metabolism	GPAT; glycerol-3-phosphate acyltransferase [EC:2.3.1.15]	Lipid metabolism
TCONS_00003478	K13508	00564 Glycerophospholipid metabolism	sly00564	Solanum lycopersicum (tomato)	sly	Metabolism	GPAT; glycerol-3-phosphate acyltransferase [EC:2.3.1.15]	Lipid metabolism
TCONS_00003478	K13508	00564 Glycerophospholipid metabolism	fve00564	Fragaria vesca (woodland strawberry)	fve	Metabolism	GPAT; glycerol-3-phosphate acyltransferase [EC:2.3.1.15]	Lipid metabolism
TCONS_00000744	K13510	00564 Glycerophospholipid metabolism	aly00564	Arabidopsis lyrata (lyrate rockcress)	aly	Metabolism	LPCAT1_2; lysophosphatidylcholine acyltransferase / lyso-PAF acetyltransferase [EC:2.3.1.23 2.3.1.67]	Lipid metabolism
TCONS_00000744	K13510	00564 Glycerophospholipid metabolism	gmx00564	Glycine max (soybean)	gmx	Metabolism	LPCAT1_2; lysophosphatidylcholine acyltransferase / lyso-PAF acetyltransferase [EC:2.3.1.23 2.3.1.67]	Lipid metabolism
TCONS_00000744	K13510	00564 Glycerophospholipid metabolism	fve00564	Fragaria vesca (woodland strawberry)	fve	Metabolism	LPCAT1_2; lysophosphatidylcholine acyltransferase / lyso-PAF acetyltransferase [EC:2.3.1.23 2.3.1.67]	Lipid metabolism
TCONS_00000744	K13510	00564 Glycerophospholipid metabolism	sly00564	Solanum lycopersicum (tomato)	sly	Metabolism	LPCAT1_2; lysophosphatidylcholine acyltransferase / lyso-PAF acetyltransferase [EC:2.3.1.23 2.3.1.67]	Lipid metabolism
TCONS_00000744	K13510	00565 Ether lipid metabolism	tcc00565	Theobroma cacao (cacao)	tcc	Metabolism	LPCAT1_2; lysophosphatidylcholine acyltransferase / lyso-PAF acetyltransferase [EC:2.3.1.23 2.3.1.67]	Lipid metabolism
TCONS_00000744	K13510	00565 Ether lipid metabolism	sly00565	Solanum lycopersicum (tomato)	sly	Metabolism	LPCAT1_2; lysophosphatidylcholine acyltransferase / lyso-PAF acetyltransferase [EC:2.3.1.23 2.3.1.67]	Lipid metabolism
TCONS_00000744	K13510	00565 Ether lipid metabolism	aly00565	Arabidopsis lyrata (lyrate rockcress)	aly	Metabolism	LPCAT1_2; lysophosphatidylcholine acyltransferase / lyso-PAF acetyltransferase [EC:2.3.1.23 2.3.1.67]	Lipid metabolism
TCONS_00000744	K13510	00564 Glycerophospholipid metabolism	osa00564	Oryza sativa japonica (Japanese rice) (RefSeq)	osa	Metabolism	LPCAT1_2; lysophosphatidylcholine acyltransferase / lyso-PAF acetyltransferase [EC:2.3.1.23 2.3.1.67]	Lipid metabolism
TCONS_00000744	K13510	00565 Ether lipid metabolism	fve00565	Fragaria vesca (woodland strawberry)	fve	Metabolism	LPCAT1_2; lysophosphatidylcholine acyltransferase / lyso-PAF acetyltransferase [EC:2.3.1.23 2.3.1.67]	Lipid metabolism
TCONS_00000744	K13510	00564 Glycerophospholipid metabolism	ath00564	Arabidopsis thaliana (thale cress)	ath	Metabolism	LPCAT1_2; lysophosphatidylcholine acyltransferase / lyso-PAF acetyltransferase [EC:2.3.1.23 2.3.1.67]	Lipid metabolism
TCONS_00000744	K13510	00564 Glycerophospholipid metabolism	vvi00564	Vitis vinifera (wine grape)	vvi	Metabolism	LPCAT1_2; lysophosphatidylcholine acyltransferase / lyso-PAF acetyltransferase [EC:2.3.1.23 2.3.1.67]	Lipid metabolism
TCONS_00000744	K13510	00565 Ether lipid metabolism	osa00565	Oryza sativa japonica (Japanese rice) (RefSeq)	osa	Metabolism	LPCAT1_2; lysophosphatidylcholine acyltransferase / lyso-PAF acetyltransferase [EC:2.3.1.23 2.3.1.67]	Lipid metabolism
TCONS_00000744	K13510	00565 Ether lipid metabolism	csv00565	Cucumis sativus (cucumber)	csv	Metabolism	LPCAT1_2; lysophosphatidylcholine acyltransferase / lyso-PAF acetyltransferase [EC:2.3.1.23 2.3.1.67]	Lipid metabolism
TCONS_00000744	K13510	00565 Ether lipid metabolism	gmx00565	Glycine max (soybean)	gmx	Metabolism	LPCAT1_2; lysophosphatidylcholine acyltransferase / lyso-PAF acetyltransferase [EC:2.3.1.23 2.3.1.67]	Lipid metabolism
TCONS_00000744	K13510	00564 Glycerophospholipid metabolism	csv00564	Cucumis sativus (cucumber)	csv	Metabolism	LPCAT1_2; lysophosphatidylcholine acyltransferase / lyso-PAF acetyltransferase [EC:2.3.1.23 2.3.1.67]	Lipid metabolism
TCONS_00000744	K13510	00564 Glycerophospholipid metabolism	tcc00564	Theobroma cacao (cacao)	tcc	Metabolism	LPCAT1_2; lysophosphatidylcholine acyltransferase / lyso-PAF acetyltransferase [EC:2.3.1.23 2.3.1.67]	Lipid metabolism
TCONS_00000744	K13510	00565 Ether lipid metabolism	vvi00565	Vitis vinifera (wine grape)	vvi	Metabolism	LPCAT1_2; lysophosphatidylcholine acyltransferase / lyso-PAF acetyltransferase [EC:2.3.1.23 2.3.1.67]	Lipid metabolism
TCONS_00000744	K13510	00565 Ether lipid metabolism	ath00565	Arabidopsis thaliana (thale cress)	ath	Metabolism	LPCAT1_2; lysophosphatidylcholine acyltransferase / lyso-PAF acetyltransferase [EC:2.3.1.23 2.3.1.67]	Lipid metabolism
TCONS_00000818	K13513	00561 Glycerolipid metabolism	aly00561	Arabidopsis lyrata (lyrate rockcress)	aly	Metabolism	LCLAT1; lysocardiolipin and lysophospholipid acyltransferase [EC:2.3.1.- 2.3.1.51]	Lipid metabolism
TCONS_00000818	K13513	00564 Glycerophospholipid metabolism	csv00564	Cucumis sativus (cucumber)	csv	Metabolism	LCLAT1; lysocardiolipin and lysophospholipid acyltransferase [EC:2.3.1.- 2.3.1.51]	Lipid metabolism
TCONS_00000818	K13513	00564 Glycerophospholipid metabolism	tcc00564	Theobroma cacao (cacao)	tcc	Metabolism	LCLAT1; lysocardiolipin and lysophospholipid acyltransferase [EC:2.3.1.- 2.3.1.51]	Lipid metabolism
TCONS_00000818	K13513	00561 Glycerolipid metabolism	ath00561	Arabidopsis thaliana (thale cress)	ath	Metabolism	LCLAT1; lysocardiolipin and lysophospholipid acyltransferase [EC:2.3.1.- 2.3.1.51]	Lipid metabolism
TCONS_00000818	K13513	00561 Glycerolipid metabolism	vvi00561	Vitis vinifera (wine grape)	vvi	Metabolism	LCLAT1; lysocardiolipin and lysophospholipid acyltransferase [EC:2.3.1.- 2.3.1.51]	Lipid metabolism
TCONS_00000818	K13513	00561 Glycerolipid metabolism	csv00561	Cucumis sativus (cucumber)	csv	Metabolism	LCLAT1; lysocardiolipin and lysophospholipid acyltransferase [EC:2.3.1.- 2.3.1.51]	Lipid metabolism
TCONS_00000818	K13513	00564 Glycerophospholipid metabolism	osa00564	Oryza sativa japonica (Japanese rice) (RefSeq)	osa	Metabolism	LCLAT1; lysocardiolipin and lysophospholipid acyltransferase [EC:2.3.1.- 2.3.1.51]	Lipid metabolism
TCONS_00000818	K13513	00561 Glycerolipid metabolism	osa00561	Oryza sativa japonica (Japanese rice) (RefSeq)	osa	Metabolism	LCLAT1; lysocardiolipin and lysophospholipid acyltransferase [EC:2.3.1.- 2.3.1.51]	Lipid metabolism
TCONS_00000818	K13513	00564 Glycerophospholipid metabolism	ath00564	Arabidopsis thaliana (thale cress)	ath	Metabolism	LCLAT1; lysocardiolipin and lysophospholipid acyltransferase [EC:2.3.1.- 2.3.1.51]	Lipid metabolism
TCONS_00000818	K13513	00564 Glycerophospholipid metabolism	vvi00564	Vitis vinifera (wine grape)	vvi	Metabolism	LCLAT1; lysocardiolipin and lysophospholipid acyltransferase [EC:2.3.1.- 2.3.1.51]	Lipid metabolism
TCONS_00000818	K13513	00561 Glycerolipid metabolism	tcc00561	Theobroma cacao (cacao)	tcc	Metabolism	LCLAT1; lysocardiolipin and lysophospholipid acyltransferase [EC:2.3.1.- 2.3.1.51]	Lipid metabolism
TCONS_00000818	K13513	00564 Glycerophospholipid metabolism	sly00564	Solanum lycopersicum (tomato)	sly	Metabolism	LCLAT1; lysocardiolipin and lysophospholipid acyltransferase [EC:2.3.1.- 2.3.1.51]	Lipid metabolism
TCONS_00000818	K13513	00564 Glycerophospholipid metabolism	fve00564	Fragaria vesca (woodland strawberry)	fve	Metabolism	LCLAT1; lysocardiolipin and lysophospholipid acyltransferase [EC:2.3.1.- 2.3.1.51]	Lipid metabolism
TCONS_00000818	K13513	00564 Glycerophospholipid metabolism	aly00564	Arabidopsis lyrata (lyrate rockcress)	aly	Metabolism	LCLAT1; lysocardiolipin and lysophospholipid acyltransferase [EC:2.3.1.- 2.3.1.51]	Lipid metabolism
TCONS_00000818	K13513	00564 Glycerophospholipid metabolism	gmx00564	Glycine max (soybean)	gmx	Metabolism	LCLAT1; lysocardiolipin and lysophospholipid acyltransferase [EC:2.3.1.- 2.3.1.51]	Lipid metabolism
TCONS_00000818	K13513	00561 Glycerolipid metabolism	sly00561	Solanum lycopersicum (tomato)	sly	Metabolism	LCLAT1; lysocardiolipin and lysophospholipid acyltransferase [EC:2.3.1.- 2.3.1.51]	Lipid metabolism
TCONS_00000818	K13513	00561 Glycerolipid metabolism	gmx00561	Glycine max (soybean)	gmx	Metabolism	LCLAT1; lysocardiolipin and lysophospholipid acyltransferase [EC:2.3.1.- 2.3.1.51]	Lipid metabolism
TCONS_00000818	K13513	00561 Glycerolipid metabolism	fve00561	Fragaria vesca (woodland strawberry)	fve	Metabolism	LCLAT1; lysocardiolipin and lysophospholipid acyltransferase [EC:2.3.1.- 2.3.1.51]	Lipid metabolism
TCONS_00000823	K04718	00600 Sphingolipid metabolism	fve00600	Fragaria vesca (woodland strawberry)	fve	Metabolism	SPHK; sphingosine kinase [EC:2.7.1.91]	Lipid metabolism
TCONS_00000823	K04718	00600 Sphingolipid metabolism	vvi00600	Vitis vinifera (wine grape)	vvi	Metabolism	SPHK; sphingosine kinase [EC:2.7.1.91]	Lipid metabolism
TCONS_00000823	K04718	00600 Sphingolipid metabolism	osa00600	Oryza sativa japonica (Japanese rice) (RefSeq)	osa	Metabolism	SPHK; sphingosine kinase [EC:2.7.1.91]	Lipid metabolism
TCONS_00000823	K04718	00600 Sphingolipid metabolism	sly00600	Solanum lycopersicum (tomato)	sly	Metabolism	SPHK; sphingosine kinase [EC:2.7.1.91]	Lipid metabolism
TCONS_00000823	K04718	00600 Sphingolipid metabolism	tcc00600	Theobroma cacao (cacao)	tcc	Metabolism	SPHK; sphingosine kinase [EC:2.7.1.91]	Lipid metabolism
TCONS_00000823	K04718	00600 Sphingolipid metabolism	csv00600	Cucumis sativus (cucumber)	csv	Metabolism	SPHK; sphingosine kinase [EC:2.7.1.91]	Lipid metabolism
TCONS_00000823	K04718	00600 Sphingolipid metabolism	ath00600	Arabidopsis thaliana (thale cress)	ath	Metabolism	SPHK; sphingosine kinase [EC:2.7.1.91]	Lipid metabolism
TCONS_00000823	K04718	00600 Sphingolipid metabolism	gmx00600	Glycine max (soybean)	gmx	Metabolism	SPHK; sphingosine kinase [EC:2.7.1.91]	Lipid metabolism
TCONS_00000823	K04718	00600 Sphingolipid metabolism	aly00600	Arabidopsis lyrata (lyrate rockcress)	aly	Metabolism	SPHK; sphingosine kinase [EC:2.7.1.91]	Lipid metabolism
TCONS_00003737	K00626	00072 Synthesis and degradation of ketone bodies	osa00072	Oryza sativa japonica (Japanese rice) (RefSeq)	osa	Metabolism	E2.3.1.9; acetyl-CoA C-acetyltransferase [EC:2.3.1.9]	Lipid metabolism
TCONS_00003737	K00626	00071 Fatty acid degradation	osa00071	Oryza sativa japonica (Japanese rice) (RefSeq)	osa	Metabolism	E2.3.1.9; acetyl-CoA C-acetyltransferase [EC:2.3.1.9]	Lipid metabolism
TCONS_00003737	K00626	00072 Synthesis and degradation of ketone bodies	tcc00072	Theobroma cacao (cacao)	tcc	Metabolism	E2.3.1.9; acetyl-CoA C-acetyltransferase [EC:2.3.1.9]	Lipid metabolism
TCONS_00003737	K00626	00072 Synthesis and degradation of ketone bodies	ath00072	Arabidopsis thaliana (thale cress)	ath	Metabolism	E2.3.1.9; acetyl-CoA C-acetyltransferase [EC:2.3.1.9]	Lipid metabolism
TCONS_00003737	K00626	00072 Synthesis and degradation of ketone bodies	sly00072	Solanum lycopersicum (tomato)	sly	Metabolism	E2.3.1.9; acetyl-CoA C-acetyltransferase [EC:2.3.1.9]	Lipid metabolism
TCONS_00003737	K00626	00071 Fatty acid degradation	vvi00071	Vitis vinifera (wine grape)	vvi	Metabolism	E2.3.1.9; acetyl-CoA C-acetyltransferase [EC:2.3.1.9]	Lipid metabolism
TCONS_00003737	K00626	00071 Fatty acid degradation	ath00071	Arabidopsis thaliana (thale cress)	ath	Metabolism	E2.3.1.9; acetyl-CoA C-acetyltransferase [EC:2.3.1.9]	Lipid metabolism
TCONS_00003737	K00626	00072 Synthesis and degradation of ketone bodies	fve00072	Fragaria vesca (woodland strawberry)	fve	Metabolism	E2.3.1.9; acetyl-CoA C-acetyltransferase [EC:2.3.1.9]	Lipid metabolism
TCONS_00003737	K00626	00072 Synthesis and degradation of ketone bodies	csv00072	Cucumis sativus (cucumber)	csv	Metabolism	E2.3.1.9; acetyl-CoA C-acetyltransferase [EC:2.3.1.9]	Lipid metabolism
TCONS_00003737	K00626	00071 Fatty acid degradation	fve00071	Fragaria vesca (woodland strawberry)	fve	Metabolism	E2.3.1.9; acetyl-CoA C-acetyltransferase [EC:2.3.1.9]	Lipid metabolism
TCONS_00003737	K00626	00071 Fatty acid degradation	tcc00071	Theobroma cacao (cacao)	tcc	Metabolism	E2.3.1.9; acetyl-CoA C-acetyltransferase [EC:2.3.1.9]	Lipid metabolism
TCONS_00003737	K00626	00071 Fatty acid degradation	aly00071	Arabidopsis lyrata (lyrate rockcress)	aly	Metabolism	E2.3.1.9; acetyl-CoA C-acetyltransferase [EC:2.3.1.9]	Lipid metabolism
TCONS_00003737	K00626	00072 Synthesis and degradation of ketone bodies	aly00072	Arabidopsis lyrata (lyrate rockcress)	aly	Metabolism	E2.3.1.9; acetyl-CoA C-acetyltransferase [EC:2.3.1.9]	Lipid metabolism
TCONS_00003737	K00626	00071 Fatty acid degradation	sly00071	Solanum lycopersicum (tomato)	sly	Metabolism	E2.3.1.9; acetyl-CoA C-acetyltransferase [EC:2.3.1.9]	Lipid metabolism
TCONS_00003737	K00626	00072 Synthesis and degradation of ketone bodies	vvi00072	Vitis vinifera (wine grape)	vvi	Metabolism	E2.3.1.9; acetyl-CoA C-acetyltransferase [EC:2.3.1.9]	Lipid metabolism
TCONS_00003737	K00626	00072 Synthesis and degradation of ketone bodies	gmx00072	Glycine max (soybean)	gmx	Metabolism	E2.3.1.9; acetyl-CoA C-acetyltransferase [EC:2.3.1.9]	Lipid metabolism
TCONS_00003737	K00626	00071 Fatty acid degradation	csv00071	Cucumis sativus (cucumber)	csv	Metabolism	E2.3.1.9; acetyl-CoA C-acetyltransferase [EC:2.3.1.9]	Lipid metabolism
TCONS_00003737	K00626	00071 Fatty acid degradation	gmx00071	Glycine max (soybean)	gmx	Metabolism	E2.3.1.9; acetyl-CoA C-acetyltransferase [EC:2.3.1.9]	Lipid metabolism
TCONS_00003738	K00626	00072 Synthesis and degradation of ketone bodies	osa00072	Oryza sativa japonica (Japanese rice) (RefSeq)	osa	Metabolism	E2.3.1.9; acetyl-CoA C-acetyltransferase [EC:2.3.1.9]	Lipid metabolism
TCONS_00003738	K00626	00071 Fatty acid degradation	osa00071	Oryza sativa japonica (Japanese rice) (RefSeq)	osa	Metabolism	E2.3.1.9; acetyl-CoA C-acetyltransferase [EC:2.3.1.9]	Lipid metabolism
TCONS_00003738	K00626	00072 Synthesis and degradation of ketone bodies	tcc00072	Theobroma cacao (cacao)	tcc	Metabolism	E2.3.1.9; acetyl-CoA C-acetyltransferase [EC:2.3.1.9]	Lipid metabolism
TCONS_00003738	K00626	00072 Synthesis and degradation of ketone bodies	ath00072	Arabidopsis thaliana (thale cress)	ath	Metabolism	E2.3.1.9; acetyl-CoA C-acetyltransferase [EC:2.3.1.9]	Lipid metabolism
TCONS_00003738	K00626	00072 Synthesis and degradation of ketone bodies	sly00072	Solanum lycopersicum (tomato)	sly	Metabolism	E2.3.1.9; acetyl-CoA C-acetyltransferase [EC:2.3.1.9]	Lipid metabolism
TCONS_00003738	K00626	00071 Fatty acid degradation	vvi00071	Vitis vinifera (wine grape)	vvi	Metabolism	E2.3.1.9; acetyl-CoA C-acetyltransferase [EC:2.3.1.9]	Lipid metabolism
TCONS_00003738	K00626	00071 Fatty acid degradation	ath00071	Arabidopsis thaliana (thale cress)	ath	Metabolism	E2.3.1.9; acetyl-CoA C-acetyltransferase [EC:2.3.1.9]	Lipid metabolism
TCONS_00003738	K00626	00072 Synthesis and degradation of ketone bodies	fve00072	Fragaria vesca (woodland strawberry)	fve	Metabolism	E2.3.1.9; acetyl-CoA C-acetyltransferase [EC:2.3.1.9]	Lipid metabolism
TCONS_00003738	K00626	00072 Synthesis and degradation of ketone bodies	csv00072	Cucumis sativus (cucumber)	csv	Metabolism	E2.3.1.9; acetyl-CoA C-acetyltransferase [EC:2.3.1.9]	Lipid metabolism
TCONS_00003738	K00626	00071 Fatty acid degradation	fve00071	Fragaria vesca (woodland strawberry)	fve	Metabolism	E2.3.1.9; acetyl-CoA C-acetyltransferase [EC:2.3.1.9]	Lipid metabolism
TCONS_00003738	K00626	00071 Fatty acid degradation	tcc00071	Theobroma cacao (cacao)	tcc	Metabolism	E2.3.1.9; acetyl-CoA C-acetyltransferase [EC:2.3.1.9]	Lipid metabolism
TCONS_00003738	K00626	00071 Fatty acid degradation	aly00071	Arabidopsis lyrata (lyrate rockcress)	aly	Metabolism	E2.3.1.9; acetyl-CoA C-acetyltransferase [EC:2.3.1.9]	Lipid metabolism
TCONS_00003738	K00626	00072 Synthesis and degradation of ketone bodies	aly00072	Arabidopsis lyrata (lyrate rockcress)	aly	Metabolism	E2.3.1.9; acetyl-CoA C-acetyltransferase [EC:2.3.1.9]	Lipid metabolism
TCONS_00003738	K00626	00071 Fatty acid degradation	sly00071	Solanum lycopersicum (tomato)	sly	Metabolism	E2.3.1.9; acetyl-CoA C-acetyltransferase [EC:2.3.1.9]	Lipid metabolism
TCONS_00003738	K00626	00072 Synthesis and degradation of ketone bodies	vvi00072	Vitis vinifera (wine grape)	vvi	Metabolism	E2.3.1.9; acetyl-CoA C-acetyltransferase [EC:2.3.1.9]	Lipid metabolism
TCONS_00003738	K00626	00072 Synthesis and degradation of ketone bodies	gmx00072	Glycine max (soybean)	gmx	Metabolism	E2.3.1.9; acetyl-CoA C-acetyltransferase [EC:2.3.1.9]	Lipid metabolism
TCONS_00003738	K00626	00071 Fatty acid degradation	csv00071	Cucumis sativus (cucumber)	csv	Metabolism	E2.3.1.9; acetyl-CoA C-acetyltransferase [EC:2.3.1.9]	Lipid metabolism
TCONS_00003738	K00626	00071 Fatty acid degradation	gmx00071	Glycine max (soybean)	gmx	Metabolism	E2.3.1.9; acetyl-CoA C-acetyltransferase [EC:2.3.1.9]	Lipid metabolism
TCONS_00003739	K00626	00072 Synthesis and degradation of ketone bodies	osa00072	Oryza sativa japonica (Japanese rice) (RefSeq)	osa	Metabolism	E2.3.1.9; acetyl-CoA C-acetyltransferase [EC:2.3.1.9]	Lipid metabolism
TCONS_00003739	K00626	00071 Fatty acid degradation	osa00071	Oryza sativa japonica (Japanese rice) (RefSeq)	osa	Metabolism	E2.3.1.9; acetyl-CoA C-acetyltransferase [EC:2.3.1.9]	Lipid metabolism
TCONS_00003739	K00626	00072 Synthesis and degradation of ketone bodies	tcc00072	Theobroma cacao (cacao)	tcc	Metabolism	E2.3.1.9; acetyl-CoA C-acetyltransferase [EC:2.3.1.9]	Lipid metabolism
TCONS_00003739	K00626	00072 Synthesis and degradation of ketone bodies	ath00072	Arabidopsis thaliana (thale cress)	ath	Metabolism	E2.3.1.9; acetyl-CoA C-acetyltransferase [EC:2.3.1.9]	Lipid metabolism
TCONS_00003739	K00626	00072 Synthesis and degradation of ketone bodies	sly00072	Solanum lycopersicum (tomato)	sly	Metabolism	E2.3.1.9; acetyl-CoA C-acetyltransferase [EC:2.3.1.9]	Lipid metabolism
TCONS_00003739	K00626	00071 Fatty acid degradation	vvi00071	Vitis vinifera (wine grape)	vvi	Metabolism	E2.3.1.9; acetyl-CoA C-acetyltransferase [EC:2.3.1.9]	Lipid metabolism
TCONS_00003739	K00626	00071 Fatty acid degradation	ath00071	Arabidopsis thaliana (thale cress)	ath	Metabolism	E2.3.1.9; acetyl-CoA C-acetyltransferase [EC:2.3.1.9]	Lipid metabolism
TCONS_00003739	K00626	00072 Synthesis and degradation of ketone bodies	fve00072	Fragaria vesca (woodland strawberry)	fve	Metabolism	E2.3.1.9; acetyl-CoA C-acetyltransferase [EC:2.3.1.9]	Lipid metabolism
TCONS_00003739	K00626	00072 Synthesis and degradation of ketone bodies	csv00072	Cucumis sativus (cucumber)	csv	Metabolism	E2.3.1.9; acetyl-CoA C-acetyltransferase [EC:2.3.1.9]	Lipid metabolism
TCONS_00003739	K00626	00071 Fatty acid degradation	fve00071	Fragaria vesca (woodland strawberry)	fve	Metabolism	E2.3.1.9; acetyl-CoA C-acetyltransferase [EC:2.3.1.9]	Lipid metabolism
TCONS_00003739	K00626	00071 Fatty acid degradation	tcc00071	Theobroma cacao (cacao)	tcc	Metabolism	E2.3.1.9; acetyl-CoA C-acetyltransferase [EC:2.3.1.9]	Lipid metabolism
TCONS_00003739	K00626	00071 Fatty acid degradation	aly00071	Arabidopsis lyrata (lyrate rockcress)	aly	Metabolism	E2.3.1.9; acetyl-CoA C-acetyltransferase [EC:2.3.1.9]	Lipid metabolism
TCONS_00003739	K00626	00072 Synthesis and degradation of ketone bodies	aly00072	Arabidopsis lyrata (lyrate rockcress)	aly	Metabolism	E2.3.1.9; acetyl-CoA C-acetyltransferase [EC:2.3.1.9]	Lipid metabolism
TCONS_00003739	K00626	00071 Fatty acid degradation	sly00071	Solanum lycopersicum (tomato)	sly	Metabolism	E2.3.1.9; acetyl-CoA C-acetyltransferase [EC:2.3.1.9]	Lipid metabolism
TCONS_00003739	K00626	00072 Synthesis and degradation of ketone bodies	vvi00072	Vitis vinifera (wine grape)	vvi	Metabolism	E2.3.1.9; acetyl-CoA C-acetyltransferase [EC:2.3.1.9]	Lipid metabolism
TCONS_00003739	K00626	00072 Synthesis and degradation of ketone bodies	gmx00072	Glycine max (soybean)	gmx	Metabolism	E2.3.1.9; acetyl-CoA C-acetyltransferase [EC:2.3.1.9]	Lipid metabolism
TCONS_00003739	K00626	00071 Fatty acid degradation	csv00071	Cucumis sativus (cucumber)	csv	Metabolism	E2.3.1.9; acetyl-CoA C-acetyltransferase [EC:2.3.1.9]	Lipid metabolism
TCONS_00003739	K00626	00071 Fatty acid degradation	gmx00071	Glycine max (soybean)	gmx	Metabolism	E2.3.1.9; acetyl-CoA C-acetyltransferase [EC:2.3.1.9]	Lipid metabolism
TCONS_00003759	K06130	00564 Glycerophospholipid metabolism	csv00564	Cucumis sativus (cucumber)	csv	Metabolism	LYPLA2; lysophospholipase II [EC:3.1.1.5]	Lipid metabolism
TCONS_00003759	K06130	00564 Glycerophospholipid metabolism	tcc00564	Theobroma cacao (cacao)	tcc	Metabolism	LYPLA2; lysophospholipase II [EC:3.1.1.5]	Lipid metabolism
TCONS_00003759	K06130	00564 Glycerophospholipid metabolism	fve00564	Fragaria vesca (woodland strawberry)	fve	Metabolism	LYPLA2; lysophospholipase II [EC:3.1.1.5]	Lipid metabolism
TCONS_00003759	K06130	00564 Glycerophospholipid metabolism	sly00564	Solanum lycopersicum (tomato)	sly	Metabolism	LYPLA2; lysophospholipase II [EC:3.1.1.5]	Lipid metabolism
TCONS_00003759	K06130	00564 Glycerophospholipid metabolism	gmx00564	Glycine max (soybean)	gmx	Metabolism	LYPLA2; lysophospholipase II [EC:3.1.1.5]	Lipid metabolism
TCONS_00003759	K06130	00564 Glycerophospholipid metabolism	aly00564	Arabidopsis lyrata (lyrate rockcress)	aly	Metabolism	LYPLA2; lysophospholipase II [EC:3.1.1.5]	Lipid metabolism
TCONS_00003759	K06130	00564 Glycerophospholipid metabolism	ath00564	Arabidopsis thaliana (thale cress)	ath	Metabolism	LYPLA2; lysophospholipase II [EC:3.1.1.5]	Lipid metabolism
TCONS_00003759	K06130	00564 Glycerophospholipid metabolism	vvi00564	Vitis vinifera (wine grape)	vvi	Metabolism	LYPLA2; lysophospholipase II [EC:3.1.1.5]	Lipid metabolism
TCONS_00003759	K06130	00564 Glycerophospholipid metabolism	osa00564	Oryza sativa japonica (Japanese rice) (RefSeq)	osa	Metabolism	LYPLA2; lysophospholipase II [EC:3.1.1.5]	Lipid metabolism
TCONS_00003873	K04708	00600 Sphingolipid metabolism	ath00600	Arabidopsis thaliana (thale cress)	ath	Metabolism	E1.1.1.102; 3-dehydrosphinganine reductase [EC:1.1.1.102]	Lipid metabolism
TCONS_00003873	K04708	00600 Sphingolipid metabolism	gmx00600	Glycine max (soybean)	gmx	Metabolism	E1.1.1.102; 3-dehydrosphinganine reductase [EC:1.1.1.102]	Lipid metabolism
TCONS_00003873	K04708	00600 Sphingolipid metabolism	aly00600	Arabidopsis lyrata (lyrate rockcress)	aly	Metabolism	E1.1.1.102; 3-dehydrosphinganine reductase [EC:1.1.1.102]	Lipid metabolism
TCONS_00003873	K04708	00600 Sphingolipid metabolism	vvi00600	Vitis vinifera (wine grape)	vvi	Metabolism	E1.1.1.102; 3-dehydrosphinganine reductase [EC:1.1.1.102]	Lipid metabolism
TCONS_00003873	K04708	00600 Sphingolipid metabolism	fve00600	Fragaria vesca (woodland strawberry)	fve	Metabolism	E1.1.1.102; 3-dehydrosphinganine reductase [EC:1.1.1.102]	Lipid metabolism
TCONS_00003873	K04708	00600 Sphingolipid metabolism	sly00600	Solanum lycopersicum (tomato)	sly	Metabolism	E1.1.1.102; 3-dehydrosphinganine reductase [EC:1.1.1.102]	Lipid metabolism
TCONS_00003873	K04708	00600 Sphingolipid metabolism	tcc00600	Theobroma cacao (cacao)	tcc	Metabolism	E1.1.1.102; 3-dehydrosphinganine reductase [EC:1.1.1.102]	Lipid metabolism
TCONS_00003873	K04708	00600 Sphingolipid metabolism	csv00600	Cucumis sativus (cucumber)	csv	Metabolism	E1.1.1.102; 3-dehydrosphinganine reductase [EC:1.1.1.102]	Lipid metabolism
TCONS_00003873	K04708	00600 Sphingolipid metabolism	osa00600	Oryza sativa japonica (Japanese rice) (RefSeq)	osa	Metabolism	E1.1.1.102; 3-dehydrosphinganine reductase [EC:1.1.1.102]	Lipid metabolism
TCONS_00001150	K00227	00100 Steroid biosynthesis	osa00100	Oryza sativa japonica (Japanese rice) (RefSeq)	osa	Metabolism	SC5DL; lathosterol oxidase [EC:1.14.21.6]	Lipid metabolism
TCONS_00001150	K00227	00100 Steroid biosynthesis	fve00100	Fragaria vesca (woodland strawberry)	fve	Metabolism	SC5DL; lathosterol oxidase [EC:1.14.21.6]	Lipid metabolism
TCONS_00001150	K00227	00100 Steroid biosynthesis	tcc00100	Theobroma cacao (cacao)	tcc	Metabolism	SC5DL; lathosterol oxidase [EC:1.14.21.6]	Lipid metabolism
TCONS_00001150	K00227	00100 Steroid biosynthesis	gmx00100	Glycine max (soybean)	gmx	Metabolism	SC5DL; lathosterol oxidase [EC:1.14.21.6]	Lipid metabolism
TCONS_00001150	K00227	00100 Steroid biosynthesis	aly00100	Arabidopsis lyrata (lyrate rockcress)	aly	Metabolism	SC5DL; lathosterol oxidase [EC:1.14.21.6]	Lipid metabolism
TCONS_00001150	K00227	00100 Steroid biosynthesis	sly00100	Solanum lycopersicum (tomato)	sly	Metabolism	SC5DL; lathosterol oxidase [EC:1.14.21.6]	Lipid metabolism
TCONS_00001150	K00227	00100 Steroid biosynthesis	csv00100	Cucumis sativus (cucumber)	csv	Metabolism	SC5DL; lathosterol oxidase [EC:1.14.21.6]	Lipid metabolism
TCONS_00001150	K00227	00100 Steroid biosynthesis	ath00100	Arabidopsis thaliana (thale cress)	ath	Metabolism	SC5DL; lathosterol oxidase [EC:1.14.21.6]	Lipid metabolism
TCONS_00001150	K00227	00100 Steroid biosynthesis	vvi00100	Vitis vinifera (wine grape)	vvi	Metabolism	SC5DL; lathosterol oxidase [EC:1.14.21.6]	Lipid metabolism
TCONS_00001156	K04713	00600 Sphingolipid metabolism	fve00600	Fragaria vesca (woodland strawberry)	fve	Metabolism	SUR2; sphinganine C4-monooxygenase [EC:1.14.13.169]	Lipid metabolism
TCONS_00001156	K04713	00600 Sphingolipid metabolism	vvi00600	Vitis vinifera (wine grape)	vvi	Metabolism	SUR2; sphinganine C4-monooxygenase [EC:1.14.13.169]	Lipid metabolism
TCONS_00001156	K04713	00600 Sphingolipid metabolism	osa00600	Oryza sativa japonica (Japanese rice) (RefSeq)	osa	Metabolism	SUR2; sphinganine C4-monooxygenase [EC:1.14.13.169]	Lipid metabolism
TCONS_00001156	K04713	00600 Sphingolipid metabolism	csv00600	Cucumis sativus (cucumber)	csv	Metabolism	SUR2; sphinganine C4-monooxygenase [EC:1.14.13.169]	Lipid metabolism
TCONS_00001156	K04713	00600 Sphingolipid metabolism	tcc00600	Theobroma cacao (cacao)	tcc	Metabolism	SUR2; sphinganine C4-monooxygenase [EC:1.14.13.169]	Lipid metabolism
TCONS_00001156	K04713	00600 Sphingolipid metabolism	sly00600	Solanum lycopersicum (tomato)	sly	Metabolism	SUR2; sphinganine C4-monooxygenase [EC:1.14.13.169]	Lipid metabolism
TCONS_00001156	K04713	00600 Sphingolipid metabolism	gmx00600	Glycine max (soybean)	gmx	Metabolism	SUR2; sphinganine C4-monooxygenase [EC:1.14.13.169]	Lipid metabolism
TCONS_00001156	K04713	00600 Sphingolipid metabolism	ath00600	Arabidopsis thaliana (thale cress)	ath	Metabolism	SUR2; sphinganine C4-monooxygenase [EC:1.14.13.169]	Lipid metabolism
TCONS_00001156	K04713	00600 Sphingolipid metabolism	aly00600	Arabidopsis lyrata (lyrate rockcress)	aly	Metabolism	SUR2; sphinganine C4-monooxygenase [EC:1.14.13.169]	Lipid metabolism
TCONS_00004079	K00863	00561 Glycerolipid metabolism	osa00561	Oryza sativa japonica (Japanese rice) (RefSeq)	osa	Metabolism	E2.7.1.29; dihydroxyacetone kinase [EC:2.7.1.29]	Lipid metabolism
TCONS_00004079	K00863	00561 Glycerolipid metabolism	csv00561	Cucumis sativus (cucumber)	csv	Metabolism	E2.7.1.29; dihydroxyacetone kinase [EC:2.7.1.29]	Lipid metabolism
TCONS_00004079	K00863	00561 Glycerolipid metabolism	vvi00561	Vitis vinifera (wine grape)	vvi	Metabolism	E2.7.1.29; dihydroxyacetone kinase [EC:2.7.1.29]	Lipid metabolism
TCONS_00004079	K00863	00561 Glycerolipid metabolism	ath00561	Arabidopsis thaliana (thale cress)	ath	Metabolism	E2.7.1.29; dihydroxyacetone kinase [EC:2.7.1.29]	Lipid metabolism
TCONS_00004079	K00863	00561 Glycerolipid metabolism	aly00561	Arabidopsis lyrata (lyrate rockcress)	aly	Metabolism	E2.7.1.29; dihydroxyacetone kinase [EC:2.7.1.29]	Lipid metabolism
TCONS_00004079	K00863	00561 Glycerolipid metabolism	fve00561	Fragaria vesca (woodland strawberry)	fve	Metabolism	E2.7.1.29; dihydroxyacetone kinase [EC:2.7.1.29]	Lipid metabolism
TCONS_00004079	K00863	00561 Glycerolipid metabolism	gmx00561	Glycine max (soybean)	gmx	Metabolism	E2.7.1.29; dihydroxyacetone kinase [EC:2.7.1.29]	Lipid metabolism
TCONS_00004079	K00863	00561 Glycerolipid metabolism	sly00561	Solanum lycopersicum (tomato)	sly	Metabolism	E2.7.1.29; dihydroxyacetone kinase [EC:2.7.1.29]	Lipid metabolism
TCONS_00004079	K00863	00561 Glycerolipid metabolism	tcc00561	Theobroma cacao (cacao)	tcc	Metabolism	E2.7.1.29; dihydroxyacetone kinase [EC:2.7.1.29]	Lipid metabolism
TCONS_00004080	K00863	00561 Glycerolipid metabolism	osa00561	Oryza sativa japonica (Japanese rice) (RefSeq)	osa	Metabolism	E2.7.1.29; dihydroxyacetone kinase [EC:2.7.1.29]	Lipid metabolism
TCONS_00004080	K00863	00561 Glycerolipid metabolism	csv00561	Cucumis sativus (cucumber)	csv	Metabolism	E2.7.1.29; dihydroxyacetone kinase [EC:2.7.1.29]	Lipid metabolism
TCONS_00004080	K00863	00561 Glycerolipid metabolism	vvi00561	Vitis vinifera (wine grape)	vvi	Metabolism	E2.7.1.29; dihydroxyacetone kinase [EC:2.7.1.29]	Lipid metabolism
TCONS_00004080	K00863	00561 Glycerolipid metabolism	ath00561	Arabidopsis thaliana (thale cress)	ath	Metabolism	E2.7.1.29; dihydroxyacetone kinase [EC:2.7.1.29]	Lipid metabolism
TCONS_00004080	K00863	00561 Glycerolipid metabolism	aly00561	Arabidopsis lyrata (lyrate rockcress)	aly	Metabolism	E2.7.1.29; dihydroxyacetone kinase [EC:2.7.1.29]	Lipid metabolism
TCONS_00004080	K00863	00561 Glycerolipid metabolism	fve00561	Fragaria vesca (woodland strawberry)	fve	Metabolism	E2.7.1.29; dihydroxyacetone kinase [EC:2.7.1.29]	Lipid metabolism
TCONS_00004080	K00863	00561 Glycerolipid metabolism	gmx00561	Glycine max (soybean)	gmx	Metabolism	E2.7.1.29; dihydroxyacetone kinase [EC:2.7.1.29]	Lipid metabolism
TCONS_00004080	K00863	00561 Glycerolipid metabolism	sly00561	Solanum lycopersicum (tomato)	sly	Metabolism	E2.7.1.29; dihydroxyacetone kinase [EC:2.7.1.29]	Lipid metabolism
TCONS_00004080	K00863	00561 Glycerolipid metabolism	tcc00561	Theobroma cacao (cacao)	tcc	Metabolism	E2.7.1.29; dihydroxyacetone kinase [EC:2.7.1.29]	Lipid metabolism
TCONS_00004081	K00863	00561 Glycerolipid metabolism	osa00561	Oryza sativa japonica (Japanese rice) (RefSeq)	osa	Metabolism	E2.7.1.29; dihydroxyacetone kinase [EC:2.7.1.29]	Lipid metabolism
TCONS_00004081	K00863	00561 Glycerolipid metabolism	csv00561	Cucumis sativus (cucumber)	csv	Metabolism	E2.7.1.29; dihydroxyacetone kinase [EC:2.7.1.29]	Lipid metabolism
TCONS_00004081	K00863	00561 Glycerolipid metabolism	vvi00561	Vitis vinifera (wine grape)	vvi	Metabolism	E2.7.1.29; dihydroxyacetone kinase [EC:2.7.1.29]	Lipid metabolism
TCONS_00004081	K00863	00561 Glycerolipid metabolism	ath00561	Arabidopsis thaliana (thale cress)	ath	Metabolism	E2.7.1.29; dihydroxyacetone kinase [EC:2.7.1.29]	Lipid metabolism
TCONS_00004081	K00863	00561 Glycerolipid metabolism	aly00561	Arabidopsis lyrata (lyrate rockcress)	aly	Metabolism	E2.7.1.29; dihydroxyacetone kinase [EC:2.7.1.29]	Lipid metabolism
TCONS_00004081	K00863	00561 Glycerolipid metabolism	fve00561	Fragaria vesca (woodland strawberry)	fve	Metabolism	E2.7.1.29; dihydroxyacetone kinase [EC:2.7.1.29]	Lipid metabolism
TCONS_00004081	K00863	00561 Glycerolipid metabolism	gmx00561	Glycine max (soybean)	gmx	Metabolism	E2.7.1.29; dihydroxyacetone kinase [EC:2.7.1.29]	Lipid metabolism
TCONS_00004081	K00863	00561 Glycerolipid metabolism	sly00561	Solanum lycopersicum (tomato)	sly	Metabolism	E2.7.1.29; dihydroxyacetone kinase [EC:2.7.1.29]	Lipid metabolism
TCONS_00004081	K00863	00561 Glycerolipid metabolism	tcc00561	Theobroma cacao (cacao)	tcc	Metabolism	E2.7.1.29; dihydroxyacetone kinase [EC:2.7.1.29]	Lipid metabolism
TCONS_00004084	K00863	00561 Glycerolipid metabolism	osa00561	Oryza sativa japonica (Japanese rice) (RefSeq)	osa	Metabolism	E2.7.1.29; dihydroxyacetone kinase [EC:2.7.1.29]	Lipid metabolism
TCONS_00004084	K00863	00561 Glycerolipid metabolism	csv00561	Cucumis sativus (cucumber)	csv	Metabolism	E2.7.1.29; dihydroxyacetone kinase [EC:2.7.1.29]	Lipid metabolism
TCONS_00004084	K00863	00561 Glycerolipid metabolism	vvi00561	Vitis vinifera (wine grape)	vvi	Metabolism	E2.7.1.29; dihydroxyacetone kinase [EC:2.7.1.29]	Lipid metabolism
TCONS_00004084	K00863	00561 Glycerolipid metabolism	ath00561	Arabidopsis thaliana (thale cress)	ath	Metabolism	E2.7.1.29; dihydroxyacetone kinase [EC:2.7.1.29]	Lipid metabolism
TCONS_00004084	K00863	00561 Glycerolipid metabolism	aly00561	Arabidopsis lyrata (lyrate rockcress)	aly	Metabolism	E2.7.1.29; dihydroxyacetone kinase [EC:2.7.1.29]	Lipid metabolism
TCONS_00004084	K00863	00561 Glycerolipid metabolism	fve00561	Fragaria vesca (woodland strawberry)	fve	Metabolism	E2.7.1.29; dihydroxyacetone kinase [EC:2.7.1.29]	Lipid metabolism
TCONS_00004084	K00863	00561 Glycerolipid metabolism	gmx00561	Glycine max (soybean)	gmx	Metabolism	E2.7.1.29; dihydroxyacetone kinase [EC:2.7.1.29]	Lipid metabolism
TCONS_00004084	K00863	00561 Glycerolipid metabolism	sly00561	Solanum lycopersicum (tomato)	sly	Metabolism	E2.7.1.29; dihydroxyacetone kinase [EC:2.7.1.29]	Lipid metabolism
TCONS_00004084	K00863	00561 Glycerolipid metabolism	tcc00561	Theobroma cacao (cacao)	tcc	Metabolism	E2.7.1.29; dihydroxyacetone kinase [EC:2.7.1.29]	Lipid metabolism
TCONS_00001186	K05929	00564 Glycerophospholipid metabolism	tcc00564	Theobroma cacao (cacao)	tcc	Metabolism	E2.1.1.103; phosphoethanolamine N-methyltransferase [EC:2.1.1.103]	Lipid metabolism
TCONS_00001186	K05929	00564 Glycerophospholipid metabolism	csv00564	Cucumis sativus (cucumber)	csv	Metabolism	E2.1.1.103; phosphoethanolamine N-methyltransferase [EC:2.1.1.103]	Lipid metabolism
TCONS_00001186	K05929	00564 Glycerophospholipid metabolism	fve00564	Fragaria vesca (woodland strawberry)	fve	Metabolism	E2.1.1.103; phosphoethanolamine N-methyltransferase [EC:2.1.1.103]	Lipid metabolism
TCONS_00001186	K05929	00564 Glycerophospholipid metabolism	sly00564	Solanum lycopersicum (tomato)	sly	Metabolism	E2.1.1.103; phosphoethanolamine N-methyltransferase [EC:2.1.1.103]	Lipid metabolism
TCONS_00001186	K05929	00564 Glycerophospholipid metabolism	aly00564	Arabidopsis lyrata (lyrate rockcress)	aly	Metabolism	E2.1.1.103; phosphoethanolamine N-methyltransferase [EC:2.1.1.103]	Lipid metabolism
TCONS_00001186	K05929	00564 Glycerophospholipid metabolism	gmx00564	Glycine max (soybean)	gmx	Metabolism	E2.1.1.103; phosphoethanolamine N-methyltransferase [EC:2.1.1.103]	Lipid metabolism
TCONS_00001186	K05929	00564 Glycerophospholipid metabolism	ath00564	Arabidopsis thaliana (thale cress)	ath	Metabolism	E2.1.1.103; phosphoethanolamine N-methyltransferase [EC:2.1.1.103]	Lipid metabolism
TCONS_00001186	K05929	00564 Glycerophospholipid metabolism	vvi00564	Vitis vinifera (wine grape)	vvi	Metabolism	E2.1.1.103; phosphoethanolamine N-methyltransferase [EC:2.1.1.103]	Lipid metabolism
TCONS_00001187	K05929	00564 Glycerophospholipid metabolism	tcc00564	Theobroma cacao (cacao)	tcc	Metabolism	E2.1.1.103; phosphoethanolamine N-methyltransferase [EC:2.1.1.103]	Lipid metabolism
TCONS_00001187	K05929	00564 Glycerophospholipid metabolism	csv00564	Cucumis sativus (cucumber)	csv	Metabolism	E2.1.1.103; phosphoethanolamine N-methyltransferase [EC:2.1.1.103]	Lipid metabolism
TCONS_00001187	K05929	00564 Glycerophospholipid metabolism	fve00564	Fragaria vesca (woodland strawberry)	fve	Metabolism	E2.1.1.103; phosphoethanolamine N-methyltransferase [EC:2.1.1.103]	Lipid metabolism
TCONS_00001187	K05929	00564 Glycerophospholipid metabolism	sly00564	Solanum lycopersicum (tomato)	sly	Metabolism	E2.1.1.103; phosphoethanolamine N-methyltransferase [EC:2.1.1.103]	Lipid metabolism
TCONS_00001187	K05929	00564 Glycerophospholipid metabolism	aly00564	Arabidopsis lyrata (lyrate rockcress)	aly	Metabolism	E2.1.1.103; phosphoethanolamine N-methyltransferase [EC:2.1.1.103]	Lipid metabolism
TCONS_00001187	K05929	00564 Glycerophospholipid metabolism	gmx00564	Glycine max (soybean)	gmx	Metabolism	E2.1.1.103; phosphoethanolamine N-methyltransferase [EC:2.1.1.103]	Lipid metabolism
TCONS_00001187	K05929	00564 Glycerophospholipid metabolism	ath00564	Arabidopsis thaliana (thale cress)	ath	Metabolism	E2.1.1.103; phosphoethanolamine N-methyltransferase [EC:2.1.1.103]	Lipid metabolism
TCONS_00001187	K05929	00564 Glycerophospholipid metabolism	vvi00564	Vitis vinifera (wine grape)	vvi	Metabolism	E2.1.1.103; phosphoethanolamine N-methyltransferase [EC:2.1.1.103]	Lipid metabolism
TCONS_00001233	K02372	00061 Fatty acid biosynthesis	vvi00061	Vitis vinifera (wine grape)	vvi	Metabolism	fabZ; 3-hydroxyacyl-[acyl-carrier-protein] dehydratase [EC:4.2.1.59]	Lipid metabolism
TCONS_00001233	K02372	00061 Fatty acid biosynthesis	sly00061	Solanum lycopersicum (tomato)	sly	Metabolism	fabZ; 3-hydroxyacyl-[acyl-carrier-protein] dehydratase [EC:4.2.1.59]	Lipid metabolism
TCONS_00001233	K02372	00061 Fatty acid biosynthesis	osa00061	Oryza sativa japonica (Japanese rice) (RefSeq)	osa	Metabolism	fabZ; 3-hydroxyacyl-[acyl-carrier-protein] dehydratase [EC:4.2.1.59]	Lipid metabolism
TCONS_00001233	K02372	00061 Fatty acid biosynthesis	tcc00061	Theobroma cacao (cacao)	tcc	Metabolism	fabZ; 3-hydroxyacyl-[acyl-carrier-protein] dehydratase [EC:4.2.1.59]	Lipid metabolism
TCONS_00001233	K02372	00061 Fatty acid biosynthesis	ath00061	Arabidopsis thaliana (thale cress)	ath	Metabolism	fabZ; 3-hydroxyacyl-[acyl-carrier-protein] dehydratase [EC:4.2.1.59]	Lipid metabolism
TCONS_00001233	K02372	00061 Fatty acid biosynthesis	csv00061	Cucumis sativus (cucumber)	csv	Metabolism	fabZ; 3-hydroxyacyl-[acyl-carrier-protein] dehydratase [EC:4.2.1.59]	Lipid metabolism
TCONS_00001233	K02372	00061 Fatty acid biosynthesis	gmx00061	Glycine max (soybean)	gmx	Metabolism	fabZ; 3-hydroxyacyl-[acyl-carrier-protein] dehydratase [EC:4.2.1.59]	Lipid metabolism
TCONS_00001233	K02372	00061 Fatty acid biosynthesis	fve00061	Fragaria vesca (woodland strawberry)	fve	Metabolism	fabZ; 3-hydroxyacyl-[acyl-carrier-protein] dehydratase [EC:4.2.1.59]	Lipid metabolism
TCONS_00001233	K02372	00061 Fatty acid biosynthesis	aly00061	Arabidopsis lyrata (lyrate rockcress)	aly	Metabolism	fabZ; 3-hydroxyacyl-[acyl-carrier-protein] dehydratase [EC:4.2.1.59]	Lipid metabolism
TCONS_00001458	K07513	00592 alpha-Linolenic acid metabolism	aly00592	Arabidopsis lyrata (lyrate rockcress)	aly	Metabolism	ACAA1; acetyl-CoA acyltransferase 1 [EC:2.3.1.16]	Lipid metabolism
TCONS_00001458	K07513	00592 alpha-Linolenic acid metabolism	gmx00592	Glycine max (soybean)	gmx	Metabolism	ACAA1; acetyl-CoA acyltransferase 1 [EC:2.3.1.16]	Lipid metabolism
TCONS_00001458	K07513	00592 alpha-Linolenic acid metabolism	sly00592	Solanum lycopersicum (tomato)	sly	Metabolism	ACAA1; acetyl-CoA acyltransferase 1 [EC:2.3.1.16]	Lipid metabolism
TCONS_00001458	K07513	01040 Biosynthesis of unsaturated fatty acids	sly01040	Solanum lycopersicum (tomato)	sly	Metabolism	ACAA1; acetyl-CoA acyltransferase 1 [EC:2.3.1.16]	Lipid metabolism
TCONS_00001458	K07513	01040 Biosynthesis of unsaturated fatty acids	tcc01040	Theobroma cacao (cacao)	tcc	Metabolism	ACAA1; acetyl-CoA acyltransferase 1 [EC:2.3.1.16]	Lipid metabolism
TCONS_00001458	K07513	01040 Biosynthesis of unsaturated fatty acids	aly01040	Arabidopsis lyrata (lyrate rockcress)	aly	Metabolism	ACAA1; acetyl-CoA acyltransferase 1 [EC:2.3.1.16]	Lipid metabolism
TCONS_00001458	K07513	00071 Fatty acid degradation	ath00071	Arabidopsis thaliana (thale cress)	ath	Metabolism	ACAA1; acetyl-CoA acyltransferase 1 [EC:2.3.1.16]	Lipid metabolism
TCONS_00001458	K07513	00071 Fatty acid degradation	vvi00071	Vitis vinifera (wine grape)	vvi	Metabolism	ACAA1; acetyl-CoA acyltransferase 1 [EC:2.3.1.16]	Lipid metabolism
TCONS_00001458	K07513	00071 Fatty acid degradation	gmx00071	Glycine max (soybean)	gmx	Metabolism	ACAA1; acetyl-CoA acyltransferase 1 [EC:2.3.1.16]	Lipid metabolism
TCONS_00001458	K07513	00071 Fatty acid degradation	csv00071	Cucumis sativus (cucumber)	csv	Metabolism	ACAA1; acetyl-CoA acyltransferase 1 [EC:2.3.1.16]	Lipid metabolism
TCONS_00001458	K07513	00592 alpha-Linolenic acid metabolism	tcc00592	Theobroma cacao (cacao)	tcc	Metabolism	ACAA1; acetyl-CoA acyltransferase 1 [EC:2.3.1.16]	Lipid metabolism
TCONS_00001458	K07513	00592 alpha-Linolenic acid metabolism	osa00592	Oryza sativa japonica (Japanese rice) (RefSeq)	osa	Metabolism	ACAA1; acetyl-CoA acyltransferase 1 [EC:2.3.1.16]	Lipid metabolism
TCONS_00001458	K07513	00592 alpha-Linolenic acid metabolism	csv00592	Cucumis sativus (cucumber)	csv	Metabolism	ACAA1; acetyl-CoA acyltransferase 1 [EC:2.3.1.16]	Lipid metabolism
TCONS_00001458	K07513	01040 Biosynthesis of unsaturated fatty acids	osa01040	Oryza sativa japonica (Japanese rice) (RefSeq)	osa	Metabolism	ACAA1; acetyl-CoA acyltransferase 1 [EC:2.3.1.16]	Lipid metabolism
TCONS_00001458	K07513	00592 alpha-Linolenic acid metabolism	vvi00592	Vitis vinifera (wine grape)	vvi	Metabolism	ACAA1; acetyl-CoA acyltransferase 1 [EC:2.3.1.16]	Lipid metabolism
TCONS_00001458	K07513	00071 Fatty acid degradation	sly00071	Solanum lycopersicum (tomato)	sly	Metabolism	ACAA1; acetyl-CoA acyltransferase 1 [EC:2.3.1.16]	Lipid metabolism
TCONS_00001458	K07513	00592 alpha-Linolenic acid metabolism	fve00592	Fragaria vesca (woodland strawberry)	fve	Metabolism	ACAA1; acetyl-CoA acyltransferase 1 [EC:2.3.1.16]	Lipid metabolism
TCONS_00001458	K07513	01040 Biosynthesis of unsaturated fatty acids	vvi01040	Vitis vinifera (wine grape)	vvi	Metabolism	ACAA1; acetyl-CoA acyltransferase 1 [EC:2.3.1.16]	Lipid metabolism
TCONS_00001458	K07513	01040 Biosynthesis of unsaturated fatty acids	ath01040	Arabidopsis thaliana (thale cress)	ath	Metabolism	ACAA1; acetyl-CoA acyltransferase 1 [EC:2.3.1.16]	Lipid metabolism
TCONS_00001458	K07513	01040 Biosynthesis of unsaturated fatty acids	gmx01040	Glycine max (soybean)	gmx	Metabolism	ACAA1; acetyl-CoA acyltransferase 1 [EC:2.3.1.16]	Lipid metabolism
TCONS_00001458	K07513	00592 alpha-Linolenic acid metabolism	ath00592	Arabidopsis thaliana (thale cress)	ath	Metabolism	ACAA1; acetyl-CoA acyltransferase 1 [EC:2.3.1.16]	Lipid metabolism
TCONS_00001458	K07513	00071 Fatty acid degradation	tcc00071	Theobroma cacao (cacao)	tcc	Metabolism	ACAA1; acetyl-CoA acyltransferase 1 [EC:2.3.1.16]	Lipid metabolism
TCONS_00001458	K07513	00071 Fatty acid degradation	fve00071	Fragaria vesca (woodland strawberry)	fve	Metabolism	ACAA1; acetyl-CoA acyltransferase 1 [EC:2.3.1.16]	Lipid metabolism
TCONS_00001458	K07513	00071 Fatty acid degradation	aly00071	Arabidopsis lyrata (lyrate rockcress)	aly	Metabolism	ACAA1; acetyl-CoA acyltransferase 1 [EC:2.3.1.16]	Lipid metabolism
TCONS_00001458	K07513	01040 Biosynthesis of unsaturated fatty acids	fve01040	Fragaria vesca (woodland strawberry)	fve	Metabolism	ACAA1; acetyl-CoA acyltransferase 1 [EC:2.3.1.16]	Lipid metabolism
TCONS_00001458	K07513	00071 Fatty acid degradation	osa00071	Oryza sativa japonica (Japanese rice) (RefSeq)	osa	Metabolism	ACAA1; acetyl-CoA acyltransferase 1 [EC:2.3.1.16]	Lipid metabolism
TCONS_00001458	K07513	01040 Biosynthesis of unsaturated fatty acids	csv01040	Cucumis sativus (cucumber)	csv	Metabolism	ACAA1; acetyl-CoA acyltransferase 1 [EC:2.3.1.16]	Lipid metabolism
TCONS_00004459	K00626	00072 Synthesis and degradation of ketone bodies	osa00072	Oryza sativa japonica (Japanese rice) (RefSeq)	osa	Metabolism	E2.3.1.9; acetyl-CoA C-acetyltransferase [EC:2.3.1.9]	Lipid metabolism
TCONS_00004459	K00626	00071 Fatty acid degradation	osa00071	Oryza sativa japonica (Japanese rice) (RefSeq)	osa	Metabolism	E2.3.1.9; acetyl-CoA C-acetyltransferase [EC:2.3.1.9]	Lipid metabolism
TCONS_00004459	K00626	00072 Synthesis and degradation of ketone bodies	tcc00072	Theobroma cacao (cacao)	tcc	Metabolism	E2.3.1.9; acetyl-CoA C-acetyltransferase [EC:2.3.1.9]	Lipid metabolism
TCONS_00004459	K00626	00072 Synthesis and degradation of ketone bodies	ath00072	Arabidopsis thaliana (thale cress)	ath	Metabolism	E2.3.1.9; acetyl-CoA C-acetyltransferase [EC:2.3.1.9]	Lipid metabolism
TCONS_00004459	K00626	00072 Synthesis and degradation of ketone bodies	sly00072	Solanum lycopersicum (tomato)	sly	Metabolism	E2.3.1.9; acetyl-CoA C-acetyltransferase [EC:2.3.1.9]	Lipid metabolism
TCONS_00004459	K00626	00071 Fatty acid degradation	vvi00071	Vitis vinifera (wine grape)	vvi	Metabolism	E2.3.1.9; acetyl-CoA C-acetyltransferase [EC:2.3.1.9]	Lipid metabolism
TCONS_00004459	K00626	00071 Fatty acid degradation	ath00071	Arabidopsis thaliana (thale cress)	ath	Metabolism	E2.3.1.9; acetyl-CoA C-acetyltransferase [EC:2.3.1.9]	Lipid metabolism
TCONS_00004459	K00626	00072 Synthesis and degradation of ketone bodies	fve00072	Fragaria vesca (woodland strawberry)	fve	Metabolism	E2.3.1.9; acetyl-CoA C-acetyltransferase [EC:2.3.1.9]	Lipid metabolism
TCONS_00004459	K00626	00072 Synthesis and degradation of ketone bodies	csv00072	Cucumis sativus (cucumber)	csv	Metabolism	E2.3.1.9; acetyl-CoA C-acetyltransferase [EC:2.3.1.9]	Lipid metabolism
TCONS_00004459	K00626	00071 Fatty acid degradation	fve00071	Fragaria vesca (woodland strawberry)	fve	Metabolism	E2.3.1.9; acetyl-CoA C-acetyltransferase [EC:2.3.1.9]	Lipid metabolism
TCONS_00004459	K00626	00071 Fatty acid degradation	tcc00071	Theobroma cacao (cacao)	tcc	Metabolism	E2.3.1.9; acetyl-CoA C-acetyltransferase [EC:2.3.1.9]	Lipid metabolism
TCONS_00004459	K00626	00071 Fatty acid degradation	aly00071	Arabidopsis lyrata (lyrate rockcress)	aly	Metabolism	E2.3.1.9; acetyl-CoA C-acetyltransferase [EC:2.3.1.9]	Lipid metabolism
TCONS_00004459	K00626	00072 Synthesis and degradation of ketone bodies	aly00072	Arabidopsis lyrata (lyrate rockcress)	aly	Metabolism	E2.3.1.9; acetyl-CoA C-acetyltransferase [EC:2.3.1.9]	Lipid metabolism
TCONS_00004459	K00626	00071 Fatty acid degradation	sly00071	Solanum lycopersicum (tomato)	sly	Metabolism	E2.3.1.9; acetyl-CoA C-acetyltransferase [EC:2.3.1.9]	Lipid metabolism
TCONS_00004459	K00626	00072 Synthesis and degradation of ketone bodies	vvi00072	Vitis vinifera (wine grape)	vvi	Metabolism	E2.3.1.9; acetyl-CoA C-acetyltransferase [EC:2.3.1.9]	Lipid metabolism
TCONS_00004459	K00626	00072 Synthesis and degradation of ketone bodies	gmx00072	Glycine max (soybean)	gmx	Metabolism	E2.3.1.9; acetyl-CoA C-acetyltransferase [EC:2.3.1.9]	Lipid metabolism
TCONS_00004459	K00626	00071 Fatty acid degradation	csv00071	Cucumis sativus (cucumber)	csv	Metabolism	E2.3.1.9; acetyl-CoA C-acetyltransferase [EC:2.3.1.9]	Lipid metabolism
TCONS_00004459	K00626	00071 Fatty acid degradation	gmx00071	Glycine max (soybean)	gmx	Metabolism	E2.3.1.9; acetyl-CoA C-acetyltransferase [EC:2.3.1.9]	Lipid metabolism
TCONS_00004460	K00626	00072 Synthesis and degradation of ketone bodies	osa00072	Oryza sativa japonica (Japanese rice) (RefSeq)	osa	Metabolism	E2.3.1.9; acetyl-CoA C-acetyltransferase [EC:2.3.1.9]	Lipid metabolism
TCONS_00004460	K00626	00071 Fatty acid degradation	osa00071	Oryza sativa japonica (Japanese rice) (RefSeq)	osa	Metabolism	E2.3.1.9; acetyl-CoA C-acetyltransferase [EC:2.3.1.9]	Lipid metabolism
TCONS_00004460	K00626	00072 Synthesis and degradation of ketone bodies	tcc00072	Theobroma cacao (cacao)	tcc	Metabolism	E2.3.1.9; acetyl-CoA C-acetyltransferase [EC:2.3.1.9]	Lipid metabolism
TCONS_00004460	K00626	00072 Synthesis and degradation of ketone bodies	ath00072	Arabidopsis thaliana (thale cress)	ath	Metabolism	E2.3.1.9; acetyl-CoA C-acetyltransferase [EC:2.3.1.9]	Lipid metabolism
TCONS_00004460	K00626	00072 Synthesis and degradation of ketone bodies	sly00072	Solanum lycopersicum (tomato)	sly	Metabolism	E2.3.1.9; acetyl-CoA C-acetyltransferase [EC:2.3.1.9]	Lipid metabolism
TCONS_00004460	K00626	00071 Fatty acid degradation	vvi00071	Vitis vinifera (wine grape)	vvi	Metabolism	E2.3.1.9; acetyl-CoA C-acetyltransferase [EC:2.3.1.9]	Lipid metabolism
TCONS_00004460	K00626	00071 Fatty acid degradation	ath00071	Arabidopsis thaliana (thale cress)	ath	Metabolism	E2.3.1.9; acetyl-CoA C-acetyltransferase [EC:2.3.1.9]	Lipid metabolism
TCONS_00004460	K00626	00072 Synthesis and degradation of ketone bodies	fve00072	Fragaria vesca (woodland strawberry)	fve	Metabolism	E2.3.1.9; acetyl-CoA C-acetyltransferase [EC:2.3.1.9]	Lipid metabolism
TCONS_00004460	K00626	00072 Synthesis and degradation of ketone bodies	csv00072	Cucumis sativus (cucumber)	csv	Metabolism	E2.3.1.9; acetyl-CoA C-acetyltransferase [EC:2.3.1.9]	Lipid metabolism
TCONS_00004460	K00626	00071 Fatty acid degradation	fve00071	Fragaria vesca (woodland strawberry)	fve	Metabolism	E2.3.1.9; acetyl-CoA C-acetyltransferase [EC:2.3.1.9]	Lipid metabolism
TCONS_00004460	K00626	00071 Fatty acid degradation	tcc00071	Theobroma cacao (cacao)	tcc	Metabolism	E2.3.1.9; acetyl-CoA C-acetyltransferase [EC:2.3.1.9]	Lipid metabolism
TCONS_00004460	K00626	00071 Fatty acid degradation	aly00071	Arabidopsis lyrata (lyrate rockcress)	aly	Metabolism	E2.3.1.9; acetyl-CoA C-acetyltransferase [EC:2.3.1.9]	Lipid metabolism
TCONS_00004460	K00626	00072 Synthesis and degradation of ketone bodies	aly00072	Arabidopsis lyrata (lyrate rockcress)	aly	Metabolism	E2.3.1.9; acetyl-CoA C-acetyltransferase [EC:2.3.1.9]	Lipid metabolism
TCONS_00004460	K00626	00071 Fatty acid degradation	sly00071	Solanum lycopersicum (tomato)	sly	Metabolism	E2.3.1.9; acetyl-CoA C-acetyltransferase [EC:2.3.1.9]	Lipid metabolism
TCONS_00004460	K00626	00072 Synthesis and degradation of ketone bodies	vvi00072	Vitis vinifera (wine grape)	vvi	Metabolism	E2.3.1.9; acetyl-CoA C-acetyltransferase [EC:2.3.1.9]	Lipid metabolism
TCONS_00004460	K00626	00072 Synthesis and degradation of ketone bodies	gmx00072	Glycine max (soybean)	gmx	Metabolism	E2.3.1.9; acetyl-CoA C-acetyltransferase [EC:2.3.1.9]	Lipid metabolism
TCONS_00004460	K00626	00071 Fatty acid degradation	csv00071	Cucumis sativus (cucumber)	csv	Metabolism	E2.3.1.9; acetyl-CoA C-acetyltransferase [EC:2.3.1.9]	Lipid metabolism
TCONS_00004460	K00626	00071 Fatty acid degradation	gmx00071	Glycine max (soybean)	gmx	Metabolism	E2.3.1.9; acetyl-CoA C-acetyltransferase [EC:2.3.1.9]	Lipid metabolism
TCONS_00001871	K00626	00072 Synthesis and degradation of ketone bodies	osa00072	Oryza sativa japonica (Japanese rice) (RefSeq)	osa	Metabolism	E2.3.1.9; acetyl-CoA C-acetyltransferase [EC:2.3.1.9]	Lipid metabolism
TCONS_00001871	K00626	00071 Fatty acid degradation	osa00071	Oryza sativa japonica (Japanese rice) (RefSeq)	osa	Metabolism	E2.3.1.9; acetyl-CoA C-acetyltransferase [EC:2.3.1.9]	Lipid metabolism
TCONS_00001871	K00626	00072 Synthesis and degradation of ketone bodies	tcc00072	Theobroma cacao (cacao)	tcc	Metabolism	E2.3.1.9; acetyl-CoA C-acetyltransferase [EC:2.3.1.9]	Lipid metabolism
TCONS_00001871	K00626	00072 Synthesis and degradation of ketone bodies	ath00072	Arabidopsis thaliana (thale cress)	ath	Metabolism	E2.3.1.9; acetyl-CoA C-acetyltransferase [EC:2.3.1.9]	Lipid metabolism
TCONS_00001871	K00626	00072 Synthesis and degradation of ketone bodies	sly00072	Solanum lycopersicum (tomato)	sly	Metabolism	E2.3.1.9; acetyl-CoA C-acetyltransferase [EC:2.3.1.9]	Lipid metabolism
TCONS_00001871	K00626	00071 Fatty acid degradation	vvi00071	Vitis vinifera (wine grape)	vvi	Metabolism	E2.3.1.9; acetyl-CoA C-acetyltransferase [EC:2.3.1.9]	Lipid metabolism
TCONS_00001871	K00626	00071 Fatty acid degradation	ath00071	Arabidopsis thaliana (thale cress)	ath	Metabolism	E2.3.1.9; acetyl-CoA C-acetyltransferase [EC:2.3.1.9]	Lipid metabolism
TCONS_00001871	K00626	00072 Synthesis and degradation of ketone bodies	fve00072	Fragaria vesca (woodland strawberry)	fve	Metabolism	E2.3.1.9; acetyl-CoA C-acetyltransferase [EC:2.3.1.9]	Lipid metabolism
TCONS_00001871	K00626	00072 Synthesis and degradation of ketone bodies	csv00072	Cucumis sativus (cucumber)	csv	Metabolism	E2.3.1.9; acetyl-CoA C-acetyltransferase [EC:2.3.1.9]	Lipid metabolism
TCONS_00001871	K00626	00071 Fatty acid degradation	fve00071	Fragaria vesca (woodland strawberry)	fve	Metabolism	E2.3.1.9; acetyl-CoA C-acetyltransferase [EC:2.3.1.9]	Lipid metabolism
TCONS_00001871	K00626	00071 Fatty acid degradation	tcc00071	Theobroma cacao (cacao)	tcc	Metabolism	E2.3.1.9; acetyl-CoA C-acetyltransferase [EC:2.3.1.9]	Lipid metabolism
TCONS_00001871	K00626	00071 Fatty acid degradation	aly00071	Arabidopsis lyrata (lyrate rockcress)	aly	Metabolism	E2.3.1.9; acetyl-CoA C-acetyltransferase [EC:2.3.1.9]	Lipid metabolism
TCONS_00001871	K00626	00072 Synthesis and degradation of ketone bodies	aly00072	Arabidopsis lyrata (lyrate rockcress)	aly	Metabolism	E2.3.1.9; acetyl-CoA C-acetyltransferase [EC:2.3.1.9]	Lipid metabolism
TCONS_00001871	K00626	00071 Fatty acid degradation	sly00071	Solanum lycopersicum (tomato)	sly	Metabolism	E2.3.1.9; acetyl-CoA C-acetyltransferase [EC:2.3.1.9]	Lipid metabolism
TCONS_00001871	K00626	00072 Synthesis and degradation of ketone bodies	vvi00072	Vitis vinifera (wine grape)	vvi	Metabolism	E2.3.1.9; acetyl-CoA C-acetyltransferase [EC:2.3.1.9]	Lipid metabolism
TCONS_00001871	K00626	00072 Synthesis and degradation of ketone bodies	gmx00072	Glycine max (soybean)	gmx	Metabolism	E2.3.1.9; acetyl-CoA C-acetyltransferase [EC:2.3.1.9]	Lipid metabolism
TCONS_00001871	K00626	00071 Fatty acid degradation	csv00071	Cucumis sativus (cucumber)	csv	Metabolism	E2.3.1.9; acetyl-CoA C-acetyltransferase [EC:2.3.1.9]	Lipid metabolism
TCONS_00001871	K00626	00071 Fatty acid degradation	gmx00071	Glycine max (soybean)	gmx	Metabolism	E2.3.1.9; acetyl-CoA C-acetyltransferase [EC:2.3.1.9]	Lipid metabolism
TCONS_00001872	K00626	00072 Synthesis and degradation of ketone bodies	osa00072	Oryza sativa japonica (Japanese rice) (RefSeq)	osa	Metabolism	E2.3.1.9; acetyl-CoA C-acetyltransferase [EC:2.3.1.9]	Lipid metabolism
TCONS_00001872	K00626	00071 Fatty acid degradation	osa00071	Oryza sativa japonica (Japanese rice) (RefSeq)	osa	Metabolism	E2.3.1.9; acetyl-CoA C-acetyltransferase [EC:2.3.1.9]	Lipid metabolism
TCONS_00001872	K00626	00072 Synthesis and degradation of ketone bodies	tcc00072	Theobroma cacao (cacao)	tcc	Metabolism	E2.3.1.9; acetyl-CoA C-acetyltransferase [EC:2.3.1.9]	Lipid metabolism
TCONS_00001872	K00626	00072 Synthesis and degradation of ketone bodies	ath00072	Arabidopsis thaliana (thale cress)	ath	Metabolism	E2.3.1.9; acetyl-CoA C-acetyltransferase [EC:2.3.1.9]	Lipid metabolism
TCONS_00001872	K00626	00072 Synthesis and degradation of ketone bodies	sly00072	Solanum lycopersicum (tomato)	sly	Metabolism	E2.3.1.9; acetyl-CoA C-acetyltransferase [EC:2.3.1.9]	Lipid metabolism
TCONS_00001872	K00626	00071 Fatty acid degradation	vvi00071	Vitis vinifera (wine grape)	vvi	Metabolism	E2.3.1.9; acetyl-CoA C-acetyltransferase [EC:2.3.1.9]	Lipid metabolism
TCONS_00001872	K00626	00071 Fatty acid degradation	ath00071	Arabidopsis thaliana (thale cress)	ath	Metabolism	E2.3.1.9; acetyl-CoA C-acetyltransferase [EC:2.3.1.9]	Lipid metabolism
TCONS_00001872	K00626	00072 Synthesis and degradation of ketone bodies	fve00072	Fragaria vesca (woodland strawberry)	fve	Metabolism	E2.3.1.9; acetyl-CoA C-acetyltransferase [EC:2.3.1.9]	Lipid metabolism
TCONS_00001872	K00626	00072 Synthesis and degradation of ketone bodies	csv00072	Cucumis sativus (cucumber)	csv	Metabolism	E2.3.1.9; acetyl-CoA C-acetyltransferase [EC:2.3.1.9]	Lipid metabolism
TCONS_00001872	K00626	00071 Fatty acid degradation	fve00071	Fragaria vesca (woodland strawberry)	fve	Metabolism	E2.3.1.9; acetyl-CoA C-acetyltransferase [EC:2.3.1.9]	Lipid metabolism
TCONS_00001872	K00626	00071 Fatty acid degradation	tcc00071	Theobroma cacao (cacao)	tcc	Metabolism	E2.3.1.9; acetyl-CoA C-acetyltransferase [EC:2.3.1.9]	Lipid metabolism
TCONS_00001872	K00626	00071 Fatty acid degradation	aly00071	Arabidopsis lyrata (lyrate rockcress)	aly	Metabolism	E2.3.1.9; acetyl-CoA C-acetyltransferase [EC:2.3.1.9]	Lipid metabolism
TCONS_00001872	K00626	00072 Synthesis and degradation of ketone bodies	aly00072	Arabidopsis lyrata (lyrate rockcress)	aly	Metabolism	E2.3.1.9; acetyl-CoA C-acetyltransferase [EC:2.3.1.9]	Lipid metabolism
TCONS_00001872	K00626	00071 Fatty acid degradation	sly00071	Solanum lycopersicum (tomato)	sly	Metabolism	E2.3.1.9; acetyl-CoA C-acetyltransferase [EC:2.3.1.9]	Lipid metabolism
TCONS_00001872	K00626	00072 Synthesis and degradation of ketone bodies	vvi00072	Vitis vinifera (wine grape)	vvi	Metabolism	E2.3.1.9; acetyl-CoA C-acetyltransferase [EC:2.3.1.9]	Lipid metabolism
TCONS_00001872	K00626	00072 Synthesis and degradation of ketone bodies	gmx00072	Glycine max (soybean)	gmx	Metabolism	E2.3.1.9; acetyl-CoA C-acetyltransferase [EC:2.3.1.9]	Lipid metabolism
TCONS_00001872	K00626	00071 Fatty acid degradation	csv00071	Cucumis sativus (cucumber)	csv	Metabolism	E2.3.1.9; acetyl-CoA C-acetyltransferase [EC:2.3.1.9]	Lipid metabolism
TCONS_00001872	K00626	00071 Fatty acid degradation	gmx00071	Glycine max (soybean)	gmx	Metabolism	E2.3.1.9; acetyl-CoA C-acetyltransferase [EC:2.3.1.9]	Lipid metabolism
TCONS_00001873	K00626	00072 Synthesis and degradation of ketone bodies	osa00072	Oryza sativa japonica (Japanese rice) (RefSeq)	osa	Metabolism	E2.3.1.9; acetyl-CoA C-acetyltransferase [EC:2.3.1.9]	Lipid metabolism
TCONS_00001873	K00626	00071 Fatty acid degradation	osa00071	Oryza sativa japonica (Japanese rice) (RefSeq)	osa	Metabolism	E2.3.1.9; acetyl-CoA C-acetyltransferase [EC:2.3.1.9]	Lipid metabolism
TCONS_00001873	K00626	00072 Synthesis and degradation of ketone bodies	tcc00072	Theobroma cacao (cacao)	tcc	Metabolism	E2.3.1.9; acetyl-CoA C-acetyltransferase [EC:2.3.1.9]	Lipid metabolism
TCONS_00001873	K00626	00072 Synthesis and degradation of ketone bodies	ath00072	Arabidopsis thaliana (thale cress)	ath	Metabolism	E2.3.1.9; acetyl-CoA C-acetyltransferase [EC:2.3.1.9]	Lipid metabolism
TCONS_00001873	K00626	00072 Synthesis and degradation of ketone bodies	sly00072	Solanum lycopersicum (tomato)	sly	Metabolism	E2.3.1.9; acetyl-CoA C-acetyltransferase [EC:2.3.1.9]	Lipid metabolism
TCONS_00001873	K00626	00071 Fatty acid degradation	vvi00071	Vitis vinifera (wine grape)	vvi	Metabolism	E2.3.1.9; acetyl-CoA C-acetyltransferase [EC:2.3.1.9]	Lipid metabolism
TCONS_00001873	K00626	00071 Fatty acid degradation	ath00071	Arabidopsis thaliana (thale cress)	ath	Metabolism	E2.3.1.9; acetyl-CoA C-acetyltransferase [EC:2.3.1.9]	Lipid metabolism
TCONS_00001873	K00626	00072 Synthesis and degradation of ketone bodies	fve00072	Fragaria vesca (woodland strawberry)	fve	Metabolism	E2.3.1.9; acetyl-CoA C-acetyltransferase [EC:2.3.1.9]	Lipid metabolism
TCONS_00001873	K00626	00072 Synthesis and degradation of ketone bodies	csv00072	Cucumis sativus (cucumber)	csv	Metabolism	E2.3.1.9; acetyl-CoA C-acetyltransferase [EC:2.3.1.9]	Lipid metabolism
TCONS_00001873	K00626	00071 Fatty acid degradation	fve00071	Fragaria vesca (woodland strawberry)	fve	Metabolism	E2.3.1.9; acetyl-CoA C-acetyltransferase [EC:2.3.1.9]	Lipid metabolism
TCONS_00001873	K00626	00071 Fatty acid degradation	tcc00071	Theobroma cacao (cacao)	tcc	Metabolism	E2.3.1.9; acetyl-CoA C-acetyltransferase [EC:2.3.1.9]	Lipid metabolism
TCONS_00001873	K00626	00071 Fatty acid degradation	aly00071	Arabidopsis lyrata (lyrate rockcress)	aly	Metabolism	E2.3.1.9; acetyl-CoA C-acetyltransferase [EC:2.3.1.9]	Lipid metabolism
TCONS_00001873	K00626	00072 Synthesis and degradation of ketone bodies	aly00072	Arabidopsis lyrata (lyrate rockcress)	aly	Metabolism	E2.3.1.9; acetyl-CoA C-acetyltransferase [EC:2.3.1.9]	Lipid metabolism
TCONS_00001873	K00626	00071 Fatty acid degradation	sly00071	Solanum lycopersicum (tomato)	sly	Metabolism	E2.3.1.9; acetyl-CoA C-acetyltransferase [EC:2.3.1.9]	Lipid metabolism
TCONS_00001873	K00626	00072 Synthesis and degradation of ketone bodies	vvi00072	Vitis vinifera (wine grape)	vvi	Metabolism	E2.3.1.9; acetyl-CoA C-acetyltransferase [EC:2.3.1.9]	Lipid metabolism
TCONS_00001873	K00626	00072 Synthesis and degradation of ketone bodies	gmx00072	Glycine max (soybean)	gmx	Metabolism	E2.3.1.9; acetyl-CoA C-acetyltransferase [EC:2.3.1.9]	Lipid metabolism
TCONS_00001873	K00626	00071 Fatty acid degradation	csv00071	Cucumis sativus (cucumber)	csv	Metabolism	E2.3.1.9; acetyl-CoA C-acetyltransferase [EC:2.3.1.9]	Lipid metabolism
TCONS_00001873	K00626	00071 Fatty acid degradation	gmx00071	Glycine max (soybean)	gmx	Metabolism	E2.3.1.9; acetyl-CoA C-acetyltransferase [EC:2.3.1.9]	Lipid metabolism
TCONS_00001874	K00626	00072 Synthesis and degradation of ketone bodies	osa00072	Oryza sativa japonica (Japanese rice) (RefSeq)	osa	Metabolism	E2.3.1.9; acetyl-CoA C-acetyltransferase [EC:2.3.1.9]	Lipid metabolism
TCONS_00001874	K00626	00071 Fatty acid degradation	osa00071	Oryza sativa japonica (Japanese rice) (RefSeq)	osa	Metabolism	E2.3.1.9; acetyl-CoA C-acetyltransferase [EC:2.3.1.9]	Lipid metabolism
TCONS_00001874	K00626	00072 Synthesis and degradation of ketone bodies	tcc00072	Theobroma cacao (cacao)	tcc	Metabolism	E2.3.1.9; acetyl-CoA C-acetyltransferase [EC:2.3.1.9]	Lipid metabolism
TCONS_00001874	K00626	00072 Synthesis and degradation of ketone bodies	ath00072	Arabidopsis thaliana (thale cress)	ath	Metabolism	E2.3.1.9; acetyl-CoA C-acetyltransferase [EC:2.3.1.9]	Lipid metabolism
TCONS_00001874	K00626	00072 Synthesis and degradation of ketone bodies	sly00072	Solanum lycopersicum (tomato)	sly	Metabolism	E2.3.1.9; acetyl-CoA C-acetyltransferase [EC:2.3.1.9]	Lipid metabolism
TCONS_00001874	K00626	00071 Fatty acid degradation	vvi00071	Vitis vinifera (wine grape)	vvi	Metabolism	E2.3.1.9; acetyl-CoA C-acetyltransferase [EC:2.3.1.9]	Lipid metabolism
TCONS_00001874	K00626	00071 Fatty acid degradation	ath00071	Arabidopsis thaliana (thale cress)	ath	Metabolism	E2.3.1.9; acetyl-CoA C-acetyltransferase [EC:2.3.1.9]	Lipid metabolism
TCONS_00001874	K00626	00072 Synthesis and degradation of ketone bodies	fve00072	Fragaria vesca (woodland strawberry)	fve	Metabolism	E2.3.1.9; acetyl-CoA C-acetyltransferase [EC:2.3.1.9]	Lipid metabolism
TCONS_00001874	K00626	00072 Synthesis and degradation of ketone bodies	csv00072	Cucumis sativus (cucumber)	csv	Metabolism	E2.3.1.9; acetyl-CoA C-acetyltransferase [EC:2.3.1.9]	Lipid metabolism
TCONS_00001874	K00626	00071 Fatty acid degradation	fve00071	Fragaria vesca (woodland strawberry)	fve	Metabolism	E2.3.1.9; acetyl-CoA C-acetyltransferase [EC:2.3.1.9]	Lipid metabolism
TCONS_00001874	K00626	00071 Fatty acid degradation	tcc00071	Theobroma cacao (cacao)	tcc	Metabolism	E2.3.1.9; acetyl-CoA C-acetyltransferase [EC:2.3.1.9]	Lipid metabolism
TCONS_00001874	K00626	00071 Fatty acid degradation	aly00071	Arabidopsis lyrata (lyrate rockcress)	aly	Metabolism	E2.3.1.9; acetyl-CoA C-acetyltransferase [EC:2.3.1.9]	Lipid metabolism
TCONS_00001874	K00626	00072 Synthesis and degradation of ketone bodies	aly00072	Arabidopsis lyrata (lyrate rockcress)	aly	Metabolism	E2.3.1.9; acetyl-CoA C-acetyltransferase [EC:2.3.1.9]	Lipid metabolism
TCONS_00001874	K00626	00071 Fatty acid degradation	sly00071	Solanum lycopersicum (tomato)	sly	Metabolism	E2.3.1.9; acetyl-CoA C-acetyltransferase [EC:2.3.1.9]	Lipid metabolism
TCONS_00001874	K00626	00072 Synthesis and degradation of ketone bodies	vvi00072	Vitis vinifera (wine grape)	vvi	Metabolism	E2.3.1.9; acetyl-CoA C-acetyltransferase [EC:2.3.1.9]	Lipid metabolism
TCONS_00001874	K00626	00072 Synthesis and degradation of ketone bodies	gmx00072	Glycine max (soybean)	gmx	Metabolism	E2.3.1.9; acetyl-CoA C-acetyltransferase [EC:2.3.1.9]	Lipid metabolism
TCONS_00001874	K00626	00071 Fatty acid degradation	csv00071	Cucumis sativus (cucumber)	csv	Metabolism	E2.3.1.9; acetyl-CoA C-acetyltransferase [EC:2.3.1.9]	Lipid metabolism
TCONS_00001874	K00626	00071 Fatty acid degradation	gmx00071	Glycine max (soybean)	gmx	Metabolism	E2.3.1.9; acetyl-CoA C-acetyltransferase [EC:2.3.1.9]	Lipid metabolism
TCONS_00001875	K00626	00072 Synthesis and degradation of ketone bodies	osa00072	Oryza sativa japonica (Japanese rice) (RefSeq)	osa	Metabolism	E2.3.1.9; acetyl-CoA C-acetyltransferase [EC:2.3.1.9]	Lipid metabolism
TCONS_00001875	K00626	00071 Fatty acid degradation	osa00071	Oryza sativa japonica (Japanese rice) (RefSeq)	osa	Metabolism	E2.3.1.9; acetyl-CoA C-acetyltransferase [EC:2.3.1.9]	Lipid metabolism
TCONS_00001875	K00626	00072 Synthesis and degradation of ketone bodies	tcc00072	Theobroma cacao (cacao)	tcc	Metabolism	E2.3.1.9; acetyl-CoA C-acetyltransferase [EC:2.3.1.9]	Lipid metabolism
TCONS_00001875	K00626	00072 Synthesis and degradation of ketone bodies	ath00072	Arabidopsis thaliana (thale cress)	ath	Metabolism	E2.3.1.9; acetyl-CoA C-acetyltransferase [EC:2.3.1.9]	Lipid metabolism
TCONS_00001875	K00626	00072 Synthesis and degradation of ketone bodies	sly00072	Solanum lycopersicum (tomato)	sly	Metabolism	E2.3.1.9; acetyl-CoA C-acetyltransferase [EC:2.3.1.9]	Lipid metabolism
TCONS_00001875	K00626	00071 Fatty acid degradation	vvi00071	Vitis vinifera (wine grape)	vvi	Metabolism	E2.3.1.9; acetyl-CoA C-acetyltransferase [EC:2.3.1.9]	Lipid metabolism
TCONS_00001875	K00626	00071 Fatty acid degradation	ath00071	Arabidopsis thaliana (thale cress)	ath	Metabolism	E2.3.1.9; acetyl-CoA C-acetyltransferase [EC:2.3.1.9]	Lipid metabolism
TCONS_00001875	K00626	00072 Synthesis and degradation of ketone bodies	fve00072	Fragaria vesca (woodland strawberry)	fve	Metabolism	E2.3.1.9; acetyl-CoA C-acetyltransferase [EC:2.3.1.9]	Lipid metabolism
TCONS_00001875	K00626	00072 Synthesis and degradation of ketone bodies	csv00072	Cucumis sativus (cucumber)	csv	Metabolism	E2.3.1.9; acetyl-CoA C-acetyltransferase [EC:2.3.1.9]	Lipid metabolism
TCONS_00001875	K00626	00071 Fatty acid degradation	fve00071	Fragaria vesca (woodland strawberry)	fve	Metabolism	E2.3.1.9; acetyl-CoA C-acetyltransferase [EC:2.3.1.9]	Lipid metabolism
TCONS_00001875	K00626	00071 Fatty acid degradation	tcc00071	Theobroma cacao (cacao)	tcc	Metabolism	E2.3.1.9; acetyl-CoA C-acetyltransferase [EC:2.3.1.9]	Lipid metabolism
TCONS_00001875	K00626	00071 Fatty acid degradation	aly00071	Arabidopsis lyrata (lyrate rockcress)	aly	Metabolism	E2.3.1.9; acetyl-CoA C-acetyltransferase [EC:2.3.1.9]	Lipid metabolism
TCONS_00001875	K00626	00072 Synthesis and degradation of ketone bodies	aly00072	Arabidopsis lyrata (lyrate rockcress)	aly	Metabolism	E2.3.1.9; acetyl-CoA C-acetyltransferase [EC:2.3.1.9]	Lipid metabolism
TCONS_00001875	K00626	00071 Fatty acid degradation	sly00071	Solanum lycopersicum (tomato)	sly	Metabolism	E2.3.1.9; acetyl-CoA C-acetyltransferase [EC:2.3.1.9]	Lipid metabolism
TCONS_00001875	K00626	00072 Synthesis and degradation of ketone bodies	vvi00072	Vitis vinifera (wine grape)	vvi	Metabolism	E2.3.1.9; acetyl-CoA C-acetyltransferase [EC:2.3.1.9]	Lipid metabolism
TCONS_00001875	K00626	00072 Synthesis and degradation of ketone bodies	gmx00072	Glycine max (soybean)	gmx	Metabolism	E2.3.1.9; acetyl-CoA C-acetyltransferase [EC:2.3.1.9]	Lipid metabolism
TCONS_00001875	K00626	00071 Fatty acid degradation	csv00071	Cucumis sativus (cucumber)	csv	Metabolism	E2.3.1.9; acetyl-CoA C-acetyltransferase [EC:2.3.1.9]	Lipid metabolism
TCONS_00001875	K00626	00071 Fatty acid degradation	gmx00071	Glycine max (soybean)	gmx	Metabolism	E2.3.1.9; acetyl-CoA C-acetyltransferase [EC:2.3.1.9]	Lipid metabolism
TCONS_00004779	K00208	00061 Fatty acid biosynthesis	sly00061	Solanum lycopersicum (tomato)	sly	Metabolism	fabI; enoyl-[acyl-carrier protein] reductase I [EC:1.3.1.9 1.3.1.10]	Lipid metabolism
TCONS_00004779	K00208	00061 Fatty acid biosynthesis	vvi00061	Vitis vinifera (wine grape)	vvi	Metabolism	fabI; enoyl-[acyl-carrier protein] reductase I [EC:1.3.1.9 1.3.1.10]	Lipid metabolism
TCONS_00004779	K00208	00061 Fatty acid biosynthesis	ath00061	Arabidopsis thaliana (thale cress)	ath	Metabolism	fabI; enoyl-[acyl-carrier protein] reductase I [EC:1.3.1.9 1.3.1.10]	Lipid metabolism
TCONS_00004779	K00208	00061 Fatty acid biosynthesis	tcc00061	Theobroma cacao (cacao)	tcc	Metabolism	fabI; enoyl-[acyl-carrier protein] reductase I [EC:1.3.1.9 1.3.1.10]	Lipid metabolism
TCONS_00004779	K00208	00061 Fatty acid biosynthesis	osa00061	Oryza sativa japonica (Japanese rice) (RefSeq)	osa	Metabolism	fabI; enoyl-[acyl-carrier protein] reductase I [EC:1.3.1.9 1.3.1.10]	Lipid metabolism
TCONS_00004779	K00208	00061 Fatty acid biosynthesis	gmx00061	Glycine max (soybean)	gmx	Metabolism	fabI; enoyl-[acyl-carrier protein] reductase I [EC:1.3.1.9 1.3.1.10]	Lipid metabolism
TCONS_00004779	K00208	00061 Fatty acid biosynthesis	csv00061	Cucumis sativus (cucumber)	csv	Metabolism	fabI; enoyl-[acyl-carrier protein] reductase I [EC:1.3.1.9 1.3.1.10]	Lipid metabolism
TCONS_00004779	K00208	00061 Fatty acid biosynthesis	aly00061	Arabidopsis lyrata (lyrate rockcress)	aly	Metabolism	fabI; enoyl-[acyl-carrier protein] reductase I [EC:1.3.1.9 1.3.1.10]	Lipid metabolism
TCONS_00004779	K00208	00061 Fatty acid biosynthesis	fve00061	Fragaria vesca (woodland strawberry)	fve	Metabolism	fabI; enoyl-[acyl-carrier protein] reductase I [EC:1.3.1.9 1.3.1.10]	Lipid metabolism
TCONS_00004781	K00208	00061 Fatty acid biosynthesis	sly00061	Solanum lycopersicum (tomato)	sly	Metabolism	fabI; enoyl-[acyl-carrier protein] reductase I [EC:1.3.1.9 1.3.1.10]	Lipid metabolism
TCONS_00004781	K00208	00061 Fatty acid biosynthesis	vvi00061	Vitis vinifera (wine grape)	vvi	Metabolism	fabI; enoyl-[acyl-carrier protein] reductase I [EC:1.3.1.9 1.3.1.10]	Lipid metabolism
TCONS_00004781	K00208	00061 Fatty acid biosynthesis	ath00061	Arabidopsis thaliana (thale cress)	ath	Metabolism	fabI; enoyl-[acyl-carrier protein] reductase I [EC:1.3.1.9 1.3.1.10]	Lipid metabolism
TCONS_00004781	K00208	00061 Fatty acid biosynthesis	tcc00061	Theobroma cacao (cacao)	tcc	Metabolism	fabI; enoyl-[acyl-carrier protein] reductase I [EC:1.3.1.9 1.3.1.10]	Lipid metabolism
TCONS_00004781	K00208	00061 Fatty acid biosynthesis	osa00061	Oryza sativa japonica (Japanese rice) (RefSeq)	osa	Metabolism	fabI; enoyl-[acyl-carrier protein] reductase I [EC:1.3.1.9 1.3.1.10]	Lipid metabolism
TCONS_00004781	K00208	00061 Fatty acid biosynthesis	gmx00061	Glycine max (soybean)	gmx	Metabolism	fabI; enoyl-[acyl-carrier protein] reductase I [EC:1.3.1.9 1.3.1.10]	Lipid metabolism
TCONS_00004781	K00208	00061 Fatty acid biosynthesis	csv00061	Cucumis sativus (cucumber)	csv	Metabolism	fabI; enoyl-[acyl-carrier protein] reductase I [EC:1.3.1.9 1.3.1.10]	Lipid metabolism
TCONS_00004781	K00208	00061 Fatty acid biosynthesis	aly00061	Arabidopsis lyrata (lyrate rockcress)	aly	Metabolism	fabI; enoyl-[acyl-carrier protein] reductase I [EC:1.3.1.9 1.3.1.10]	Lipid metabolism
TCONS_00004781	K00208	00061 Fatty acid biosynthesis	fve00061	Fragaria vesca (woodland strawberry)	fve	Metabolism	fabI; enoyl-[acyl-carrier protein] reductase I [EC:1.3.1.9 1.3.1.10]	Lipid metabolism
TCONS_00004823	K16818	00592 alpha-Linolenic acid metabolism	aly00592	Arabidopsis lyrata (lyrate rockcress)	aly	Metabolism	DAD1; phospholipase A1 [EC:3.1.1.32]	Lipid metabolism
TCONS_00004823	K16818	00564 Glycerophospholipid metabolism	csv00564	Cucumis sativus (cucumber)	csv	Metabolism	DAD1; phospholipase A1 [EC:3.1.1.32]	Lipid metabolism
TCONS_00004823	K16818	00564 Glycerophospholipid metabolism	tcc00564	Theobroma cacao (cacao)	tcc	Metabolism	DAD1; phospholipase A1 [EC:3.1.1.32]	Lipid metabolism
TCONS_00004823	K16818	00592 alpha-Linolenic acid metabolism	gmx00592	Glycine max (soybean)	gmx	Metabolism	DAD1; phospholipase A1 [EC:3.1.1.32]	Lipid metabolism
TCONS_00004823	K16818	00592 alpha-Linolenic acid metabolism	tcc00592	Theobroma cacao (cacao)	tcc	Metabolism	DAD1; phospholipase A1 [EC:3.1.1.32]	Lipid metabolism
TCONS_00004823	K16818	00592 alpha-Linolenic acid metabolism	csv00592	Cucumis sativus (cucumber)	csv	Metabolism	DAD1; phospholipase A1 [EC:3.1.1.32]	Lipid metabolism
TCONS_00004823	K16818	00564 Glycerophospholipid metabolism	ath00564	Arabidopsis thaliana (thale cress)	ath	Metabolism	DAD1; phospholipase A1 [EC:3.1.1.32]	Lipid metabolism
TCONS_00004823	K16818	00592 alpha-Linolenic acid metabolism	sly00592	Solanum lycopersicum (tomato)	sly	Metabolism	DAD1; phospholipase A1 [EC:3.1.1.32]	Lipid metabolism
TCONS_00004823	K16818	00564 Glycerophospholipid metabolism	vvi00564	Vitis vinifera (wine grape)	vvi	Metabolism	DAD1; phospholipase A1 [EC:3.1.1.32]	Lipid metabolism
TCONS_00004823	K16818	00592 alpha-Linolenic acid metabolism	vvi00592	Vitis vinifera (wine grape)	vvi	Metabolism	DAD1; phospholipase A1 [EC:3.1.1.32]	Lipid metabolism
TCONS_00004823	K16818	00592 alpha-Linolenic acid metabolism	fve00592	Fragaria vesca (woodland strawberry)	fve	Metabolism	DAD1; phospholipase A1 [EC:3.1.1.32]	Lipid metabolism
TCONS_00004823	K16818	00564 Glycerophospholipid metabolism	sly00564	Solanum lycopersicum (tomato)	sly	Metabolism	DAD1; phospholipase A1 [EC:3.1.1.32]	Lipid metabolism
TCONS_00004823	K16818	00564 Glycerophospholipid metabolism	fve00564	Fragaria vesca (woodland strawberry)	fve	Metabolism	DAD1; phospholipase A1 [EC:3.1.1.32]	Lipid metabolism
TCONS_00004823	K16818	00564 Glycerophospholipid metabolism	aly00564	Arabidopsis lyrata (lyrate rockcress)	aly	Metabolism	DAD1; phospholipase A1 [EC:3.1.1.32]	Lipid metabolism
TCONS_00004823	K16818	00592 alpha-Linolenic acid metabolism	ath00592	Arabidopsis thaliana (thale cress)	ath	Metabolism	DAD1; phospholipase A1 [EC:3.1.1.32]	Lipid metabolism
TCONS_00004823	K16818	00564 Glycerophospholipid metabolism	gmx00564	Glycine max (soybean)	gmx	Metabolism	DAD1; phospholipase A1 [EC:3.1.1.32]	Lipid metabolism
TCONS_00004847	K15404	00073 Cutin	NA	Oryza sativa japonica (Japanese rice) (RefSeq)	osa	Metabolism	K15404; aldehyde decarbonylase [EC:4.1.99.5]	Lipid metabolism
TCONS_00004847	K15404	00073 Cutin	NA	Vitis vinifera (wine grape)	vvi	Metabolism	K15404; aldehyde decarbonylase [EC:4.1.99.5]	Lipid metabolism
TCONS_00004847	K15404	00073 Cutin	NA	Arabidopsis thaliana (thale cress)	ath	Metabolism	K15404; aldehyde decarbonylase [EC:4.1.99.5]	Lipid metabolism
TCONS_00004847	K15404	00073 Cutin	NA	Arabidopsis lyrata (lyrate rockcress)	aly	Metabolism	K15404; aldehyde decarbonylase [EC:4.1.99.5]	Lipid metabolism
TCONS_00004847	K15404	00073 Cutin	NA	Solanum lycopersicum (tomato)	sly	Metabolism	K15404; aldehyde decarbonylase [EC:4.1.99.5]	Lipid metabolism
TCONS_00004847	K15404	00073 Cutin	NA	Theobroma cacao (cacao)	tcc	Metabolism	K15404; aldehyde decarbonylase [EC:4.1.99.5]	Lipid metabolism
TCONS_00004847	K15404	00073 Cutin	NA	Fragaria vesca (woodland strawberry)	fve	Metabolism	K15404; aldehyde decarbonylase [EC:4.1.99.5]	Lipid metabolism
TCONS_00004847	K15404	00073 Cutin	NA	Cucumis sativus (cucumber)	csv	Metabolism	K15404; aldehyde decarbonylase [EC:4.1.99.5]	Lipid metabolism
TCONS_00004847	K15404	00073 Cutin	NA	Glycine max (soybean)	gmx	Metabolism	K15404; aldehyde decarbonylase [EC:4.1.99.5]	Lipid metabolism
TCONS_00002279	K15718	00591 Linoleic acid metabolism	ath00591	Arabidopsis thaliana (thale cress)	ath	Metabolism	LOX1_5; linoleate 9S-lipoxygenase [EC:1.13.11.58]	Lipid metabolism
TCONS_00002279	K15718	00591 Linoleic acid metabolism	gmx00591	Glycine max (soybean)	gmx	Metabolism	LOX1_5; linoleate 9S-lipoxygenase [EC:1.13.11.58]	Lipid metabolism
TCONS_00002279	K15718	00591 Linoleic acid metabolism	osa00591	Oryza sativa japonica (Japanese rice) (RefSeq)	osa	Metabolism	LOX1_5; linoleate 9S-lipoxygenase [EC:1.13.11.58]	Lipid metabolism
TCONS_00002279	K15718	00591 Linoleic acid metabolism	fve00591	Fragaria vesca (woodland strawberry)	fve	Metabolism	LOX1_5; linoleate 9S-lipoxygenase [EC:1.13.11.58]	Lipid metabolism
TCONS_00002279	K15718	00591 Linoleic acid metabolism	aly00591	Arabidopsis lyrata (lyrate rockcress)	aly	Metabolism	LOX1_5; linoleate 9S-lipoxygenase [EC:1.13.11.58]	Lipid metabolism
TCONS_00002279	K15718	00591 Linoleic acid metabolism	tcc00591	Theobroma cacao (cacao)	tcc	Metabolism	LOX1_5; linoleate 9S-lipoxygenase [EC:1.13.11.58]	Lipid metabolism
TCONS_00002279	K15718	00591 Linoleic acid metabolism	sly00591	Solanum lycopersicum (tomato)	sly	Metabolism	LOX1_5; linoleate 9S-lipoxygenase [EC:1.13.11.58]	Lipid metabolism
TCONS_00002279	K15718	00591 Linoleic acid metabolism	vvi00591	Vitis vinifera (wine grape)	vvi	Metabolism	LOX1_5; linoleate 9S-lipoxygenase [EC:1.13.11.58]	Lipid metabolism
TCONS_00002279	K15718	00591 Linoleic acid metabolism	csv00591	Cucumis sativus (cucumber)	csv	Metabolism	LOX1_5; linoleate 9S-lipoxygenase [EC:1.13.11.58]	Lipid metabolism
TCONS_00002427	K15718	00591 Linoleic acid metabolism	ath00591	Arabidopsis thaliana (thale cress)	ath	Metabolism	LOX1_5; linoleate 9S-lipoxygenase [EC:1.13.11.58]	Lipid metabolism
TCONS_00002427	K15718	00591 Linoleic acid metabolism	gmx00591	Glycine max (soybean)	gmx	Metabolism	LOX1_5; linoleate 9S-lipoxygenase [EC:1.13.11.58]	Lipid metabolism
TCONS_00002427	K15718	00591 Linoleic acid metabolism	osa00591	Oryza sativa japonica (Japanese rice) (RefSeq)	osa	Metabolism	LOX1_5; linoleate 9S-lipoxygenase [EC:1.13.11.58]	Lipid metabolism
TCONS_00002427	K15718	00591 Linoleic acid metabolism	fve00591	Fragaria vesca (woodland strawberry)	fve	Metabolism	LOX1_5; linoleate 9S-lipoxygenase [EC:1.13.11.58]	Lipid metabolism
TCONS_00002427	K15718	00591 Linoleic acid metabolism	aly00591	Arabidopsis lyrata (lyrate rockcress)	aly	Metabolism	LOX1_5; linoleate 9S-lipoxygenase [EC:1.13.11.58]	Lipid metabolism
TCONS_00002427	K15718	00591 Linoleic acid metabolism	tcc00591	Theobroma cacao (cacao)	tcc	Metabolism	LOX1_5; linoleate 9S-lipoxygenase [EC:1.13.11.58]	Lipid metabolism
TCONS_00002427	K15718	00591 Linoleic acid metabolism	sly00591	Solanum lycopersicum (tomato)	sly	Metabolism	LOX1_5; linoleate 9S-lipoxygenase [EC:1.13.11.58]	Lipid metabolism
TCONS_00002427	K15718	00591 Linoleic acid metabolism	vvi00591	Vitis vinifera (wine grape)	vvi	Metabolism	LOX1_5; linoleate 9S-lipoxygenase [EC:1.13.11.58]	Lipid metabolism
TCONS_00002427	K15718	00591 Linoleic acid metabolism	csv00591	Cucumis sativus (cucumber)	csv	Metabolism	LOX1_5; linoleate 9S-lipoxygenase [EC:1.13.11.58]	Lipid metabolism
TCONS_00002586	K04711	00600 Sphingolipid metabolism	fve00600	Fragaria vesca (woodland strawberry)	fve	Metabolism	YDC1; dihydroceramidase [EC:3.5.1.-]	Lipid metabolism
TCONS_00002586	K04711	00600 Sphingolipid metabolism	vvi00600	Vitis vinifera (wine grape)	vvi	Metabolism	YDC1; dihydroceramidase [EC:3.5.1.-]	Lipid metabolism
TCONS_00002586	K04711	00600 Sphingolipid metabolism	sly00600	Solanum lycopersicum (tomato)	sly	Metabolism	YDC1; dihydroceramidase [EC:3.5.1.-]	Lipid metabolism
TCONS_00002586	K04711	00600 Sphingolipid metabolism	tcc00600	Theobroma cacao (cacao)	tcc	Metabolism	YDC1; dihydroceramidase [EC:3.5.1.-]	Lipid metabolism
TCONS_00002586	K04711	00600 Sphingolipid metabolism	csv00600	Cucumis sativus (cucumber)	csv	Metabolism	YDC1; dihydroceramidase [EC:3.5.1.-]	Lipid metabolism
TCONS_00002586	K04711	00600 Sphingolipid metabolism	osa00600	Oryza sativa japonica (Japanese rice) (RefSeq)	osa	Metabolism	YDC1; dihydroceramidase [EC:3.5.1.-]	Lipid metabolism
TCONS_00002586	K04711	00600 Sphingolipid metabolism	ath00600	Arabidopsis thaliana (thale cress)	ath	Metabolism	YDC1; dihydroceramidase [EC:3.5.1.-]	Lipid metabolism
TCONS_00002586	K04711	00600 Sphingolipid metabolism	gmx00600	Glycine max (soybean)	gmx	Metabolism	YDC1; dihydroceramidase [EC:3.5.1.-]	Lipid metabolism
TCONS_00002586	K04711	00600 Sphingolipid metabolism	aly00600	Arabidopsis lyrata (lyrate rockcress)	aly	Metabolism	YDC1; dihydroceramidase [EC:3.5.1.-]	Lipid metabolism
TCONS_00002587	K04711	00600 Sphingolipid metabolism	fve00600	Fragaria vesca (woodland strawberry)	fve	Metabolism	YDC1; dihydroceramidase [EC:3.5.1.-]	Lipid metabolism
TCONS_00002587	K04711	00600 Sphingolipid metabolism	vvi00600	Vitis vinifera (wine grape)	vvi	Metabolism	YDC1; dihydroceramidase [EC:3.5.1.-]	Lipid metabolism
TCONS_00002587	K04711	00600 Sphingolipid metabolism	sly00600	Solanum lycopersicum (tomato)	sly	Metabolism	YDC1; dihydroceramidase [EC:3.5.1.-]	Lipid metabolism
TCONS_00002587	K04711	00600 Sphingolipid metabolism	tcc00600	Theobroma cacao (cacao)	tcc	Metabolism	YDC1; dihydroceramidase [EC:3.5.1.-]	Lipid metabolism
TCONS_00002587	K04711	00600 Sphingolipid metabolism	csv00600	Cucumis sativus (cucumber)	csv	Metabolism	YDC1; dihydroceramidase [EC:3.5.1.-]	Lipid metabolism
TCONS_00002587	K04711	00600 Sphingolipid metabolism	osa00600	Oryza sativa japonica (Japanese rice) (RefSeq)	osa	Metabolism	YDC1; dihydroceramidase [EC:3.5.1.-]	Lipid metabolism
TCONS_00002587	K04711	00600 Sphingolipid metabolism	ath00600	Arabidopsis thaliana (thale cress)	ath	Metabolism	YDC1; dihydroceramidase [EC:3.5.1.-]	Lipid metabolism
TCONS_00002587	K04711	00600 Sphingolipid metabolism	gmx00600	Glycine max (soybean)	gmx	Metabolism	YDC1; dihydroceramidase [EC:3.5.1.-]	Lipid metabolism
TCONS_00002587	K04711	00600 Sphingolipid metabolism	aly00600	Arabidopsis lyrata (lyrate rockcress)	aly	Metabolism	YDC1; dihydroceramidase [EC:3.5.1.-]	Lipid metabolism
TCONS_00002588	K04711	00600 Sphingolipid metabolism	fve00600	Fragaria vesca (woodland strawberry)	fve	Metabolism	YDC1; dihydroceramidase [EC:3.5.1.-]	Lipid metabolism
TCONS_00002588	K04711	00600 Sphingolipid metabolism	vvi00600	Vitis vinifera (wine grape)	vvi	Metabolism	YDC1; dihydroceramidase [EC:3.5.1.-]	Lipid metabolism
TCONS_00002588	K04711	00600 Sphingolipid metabolism	sly00600	Solanum lycopersicum (tomato)	sly	Metabolism	YDC1; dihydroceramidase [EC:3.5.1.-]	Lipid metabolism
TCONS_00002588	K04711	00600 Sphingolipid metabolism	tcc00600	Theobroma cacao (cacao)	tcc	Metabolism	YDC1; dihydroceramidase [EC:3.5.1.-]	Lipid metabolism
TCONS_00002588	K04711	00600 Sphingolipid metabolism	csv00600	Cucumis sativus (cucumber)	csv	Metabolism	YDC1; dihydroceramidase [EC:3.5.1.-]	Lipid metabolism
TCONS_00002588	K04711	00600 Sphingolipid metabolism	osa00600	Oryza sativa japonica (Japanese rice) (RefSeq)	osa	Metabolism	YDC1; dihydroceramidase [EC:3.5.1.-]	Lipid metabolism
TCONS_00002588	K04711	00600 Sphingolipid metabolism	ath00600	Arabidopsis thaliana (thale cress)	ath	Metabolism	YDC1; dihydroceramidase [EC:3.5.1.-]	Lipid metabolism
TCONS_00002588	K04711	00600 Sphingolipid metabolism	gmx00600	Glycine max (soybean)	gmx	Metabolism	YDC1; dihydroceramidase [EC:3.5.1.-]	Lipid metabolism
TCONS_00002588	K04711	00600 Sphingolipid metabolism	aly00600	Arabidopsis lyrata (lyrate rockcress)	aly	Metabolism	YDC1; dihydroceramidase [EC:3.5.1.-]	Lipid metabolism
TCONS_00002589	K04711	00600 Sphingolipid metabolism	fve00600	Fragaria vesca (woodland strawberry)	fve	Metabolism	YDC1; dihydroceramidase [EC:3.5.1.-]	Lipid metabolism
TCONS_00002589	K04711	00600 Sphingolipid metabolism	vvi00600	Vitis vinifera (wine grape)	vvi	Metabolism	YDC1; dihydroceramidase [EC:3.5.1.-]	Lipid metabolism
TCONS_00002589	K04711	00600 Sphingolipid metabolism	sly00600	Solanum lycopersicum (tomato)	sly	Metabolism	YDC1; dihydroceramidase [EC:3.5.1.-]	Lipid metabolism
TCONS_00002589	K04711	00600 Sphingolipid metabolism	tcc00600	Theobroma cacao (cacao)	tcc	Metabolism	YDC1; dihydroceramidase [EC:3.5.1.-]	Lipid metabolism
TCONS_00002589	K04711	00600 Sphingolipid metabolism	csv00600	Cucumis sativus (cucumber)	csv	Metabolism	YDC1; dihydroceramidase [EC:3.5.1.-]	Lipid metabolism
TCONS_00002589	K04711	00600 Sphingolipid metabolism	osa00600	Oryza sativa japonica (Japanese rice) (RefSeq)	osa	Metabolism	YDC1; dihydroceramidase [EC:3.5.1.-]	Lipid metabolism
TCONS_00002589	K04711	00600 Sphingolipid metabolism	ath00600	Arabidopsis thaliana (thale cress)	ath	Metabolism	YDC1; dihydroceramidase [EC:3.5.1.-]	Lipid metabolism
TCONS_00002589	K04711	00600 Sphingolipid metabolism	gmx00600	Glycine max (soybean)	gmx	Metabolism	YDC1; dihydroceramidase [EC:3.5.1.-]	Lipid metabolism
TCONS_00002589	K04711	00600 Sphingolipid metabolism	aly00600	Arabidopsis lyrata (lyrate rockcress)	aly	Metabolism	YDC1; dihydroceramidase [EC:3.5.1.-]	Lipid metabolism
TCONS_00002590	K04711	00600 Sphingolipid metabolism	fve00600	Fragaria vesca (woodland strawberry)	fve	Metabolism	YDC1; dihydroceramidase [EC:3.5.1.-]	Lipid metabolism
TCONS_00002590	K04711	00600 Sphingolipid metabolism	vvi00600	Vitis vinifera (wine grape)	vvi	Metabolism	YDC1; dihydroceramidase [EC:3.5.1.-]	Lipid metabolism
TCONS_00002590	K04711	00600 Sphingolipid metabolism	sly00600	Solanum lycopersicum (tomato)	sly	Metabolism	YDC1; dihydroceramidase [EC:3.5.1.-]	Lipid metabolism
TCONS_00002590	K04711	00600 Sphingolipid metabolism	tcc00600	Theobroma cacao (cacao)	tcc	Metabolism	YDC1; dihydroceramidase [EC:3.5.1.-]	Lipid metabolism
TCONS_00002590	K04711	00600 Sphingolipid metabolism	csv00600	Cucumis sativus (cucumber)	csv	Metabolism	YDC1; dihydroceramidase [EC:3.5.1.-]	Lipid metabolism
TCONS_00002590	K04711	00600 Sphingolipid metabolism	osa00600	Oryza sativa japonica (Japanese rice) (RefSeq)	osa	Metabolism	YDC1; dihydroceramidase [EC:3.5.1.-]	Lipid metabolism
TCONS_00002590	K04711	00600 Sphingolipid metabolism	ath00600	Arabidopsis thaliana (thale cress)	ath	Metabolism	YDC1; dihydroceramidase [EC:3.5.1.-]	Lipid metabolism
TCONS_00002590	K04711	00600 Sphingolipid metabolism	gmx00600	Glycine max (soybean)	gmx	Metabolism	YDC1; dihydroceramidase [EC:3.5.1.-]	Lipid metabolism
TCONS_00002590	K04711	00600 Sphingolipid metabolism	aly00600	Arabidopsis lyrata (lyrate rockcress)	aly	Metabolism	YDC1; dihydroceramidase [EC:3.5.1.-]	Lipid metabolism
TCONS_00002709	K00511	00100 Steroid biosynthesis	tcc00100	Theobroma cacao (cacao)	tcc	Metabolism	SQLE; squalene monooxygenase [EC:1.14.13.132]	Lipid metabolism
TCONS_00002709	K00511	00100 Steroid biosynthesis	fve00100	Fragaria vesca (woodland strawberry)	fve	Metabolism	SQLE; squalene monooxygenase [EC:1.14.13.132]	Lipid metabolism
TCONS_00002709	K00511	00100 Steroid biosynthesis	osa00100	Oryza sativa japonica (Japanese rice) (RefSeq)	osa	Metabolism	SQLE; squalene monooxygenase [EC:1.14.13.132]	Lipid metabolism
TCONS_00002709	K00511	00100 Steroid biosynthesis	ath00100	Arabidopsis thaliana (thale cress)	ath	Metabolism	SQLE; squalene monooxygenase [EC:1.14.13.132]	Lipid metabolism
TCONS_00002709	K00511	00100 Steroid biosynthesis	csv00100	Cucumis sativus (cucumber)	csv	Metabolism	SQLE; squalene monooxygenase [EC:1.14.13.132]	Lipid metabolism
TCONS_00002709	K00511	00100 Steroid biosynthesis	sly00100	Solanum lycopersicum (tomato)	sly	Metabolism	SQLE; squalene monooxygenase [EC:1.14.13.132]	Lipid metabolism
TCONS_00002709	K00511	00100 Steroid biosynthesis	vvi00100	Vitis vinifera (wine grape)	vvi	Metabolism	SQLE; squalene monooxygenase [EC:1.14.13.132]	Lipid metabolism
TCONS_00002709	K00511	00100 Steroid biosynthesis	gmx00100	Glycine max (soybean)	gmx	Metabolism	SQLE; squalene monooxygenase [EC:1.14.13.132]	Lipid metabolism
TCONS_00002709	K00511	00100 Steroid biosynthesis	aly00100	Arabidopsis lyrata (lyrate rockcress)	aly	Metabolism	SQLE; squalene monooxygenase [EC:1.14.13.132]	Lipid metabolism
TCONS_00008565	K01114	00564 Glycerophospholipid metabolism	vvi00564	Vitis vinifera (wine grape)	vvi	Metabolism	plcC; phospholipase C [EC:3.1.4.3]	Lipid metabolism
TCONS_00008565	K01114	00565 Ether lipid metabolism	osa00565	Oryza sativa japonica (Japanese rice) (RefSeq)	osa	Metabolism	plcC; phospholipase C [EC:3.1.4.3]	Lipid metabolism
TCONS_00008565	K01114	00564 Glycerophospholipid metabolism	ath00564	Arabidopsis thaliana (thale cress)	ath	Metabolism	plcC; phospholipase C [EC:3.1.4.3]	Lipid metabolism
TCONS_00008565	K01114	00565 Ether lipid metabolism	fve00565	Fragaria vesca (woodland strawberry)	fve	Metabolism	plcC; phospholipase C [EC:3.1.4.3]	Lipid metabolism
TCONS_00008565	K01114	00564 Glycerophospholipid metabolism	osa00564	Oryza sativa japonica (Japanese rice) (RefSeq)	osa	Metabolism	plcC; phospholipase C [EC:3.1.4.3]	Lipid metabolism
TCONS_00008565	K01114	00565 Ether lipid metabolism	aly00565	Arabidopsis lyrata (lyrate rockcress)	aly	Metabolism	plcC; phospholipase C [EC:3.1.4.3]	Lipid metabolism
TCONS_00008565	K01114	00565 Ether lipid metabolism	csv00565	Cucumis sativus (cucumber)	csv	Metabolism	plcC; phospholipase C [EC:3.1.4.3]	Lipid metabolism
TCONS_00008565	K01114	00565 Ether lipid metabolism	gmx00565	Glycine max (soybean)	gmx	Metabolism	plcC; phospholipase C [EC:3.1.4.3]	Lipid metabolism
TCONS_00008565	K01114	00565 Ether lipid metabolism	vvi00565	Vitis vinifera (wine grape)	vvi	Metabolism	plcC; phospholipase C [EC:3.1.4.3]	Lipid metabolism
TCONS_00008565	K01114	00565 Ether lipid metabolism	ath00565	Arabidopsis thaliana (thale cress)	ath	Metabolism	plcC; phospholipase C [EC:3.1.4.3]	Lipid metabolism
TCONS_00008565	K01114	00564 Glycerophospholipid metabolism	tcc00564	Theobroma cacao (cacao)	tcc	Metabolism	plcC; phospholipase C [EC:3.1.4.3]	Lipid metabolism
TCONS_00008565	K01114	00564 Glycerophospholipid metabolism	csv00564	Cucumis sativus (cucumber)	csv	Metabolism	plcC; phospholipase C [EC:3.1.4.3]	Lipid metabolism
TCONS_00008565	K01114	00564 Glycerophospholipid metabolism	gmx00564	Glycine max (soybean)	gmx	Metabolism	plcC; phospholipase C [EC:3.1.4.3]	Lipid metabolism
TCONS_00008565	K01114	00564 Glycerophospholipid metabolism	aly00564	Arabidopsis lyrata (lyrate rockcress)	aly	Metabolism	plcC; phospholipase C [EC:3.1.4.3]	Lipid metabolism
TCONS_00008565	K01114	00565 Ether lipid metabolism	tcc00565	Theobroma cacao (cacao)	tcc	Metabolism	plcC; phospholipase C [EC:3.1.4.3]	Lipid metabolism
TCONS_00008565	K01114	00564 Glycerophospholipid metabolism	sly00564	Solanum lycopersicum (tomato)	sly	Metabolism	plcC; phospholipase C [EC:3.1.4.3]	Lipid metabolism
TCONS_00008565	K01114	00564 Glycerophospholipid metabolism	fve00564	Fragaria vesca (woodland strawberry)	fve	Metabolism	plcC; phospholipase C [EC:3.1.4.3]	Lipid metabolism
TCONS_00008565	K01114	00565 Ether lipid metabolism	sly00565	Solanum lycopersicum (tomato)	sly	Metabolism	plcC; phospholipase C [EC:3.1.4.3]	Lipid metabolism
TCONS_00005715	K09480	00561 Glycerolipid metabolism	gmx00561	Glycine max (soybean)	gmx	Metabolism	E2.4.1.241; digalactosyldiacylglycerol synthase [EC:2.4.1.241]	Lipid metabolism
TCONS_00005715	K09480	00561 Glycerolipid metabolism	fve00561	Fragaria vesca (woodland strawberry)	fve	Metabolism	E2.4.1.241; digalactosyldiacylglycerol synthase [EC:2.4.1.241]	Lipid metabolism
TCONS_00005715	K09480	00561 Glycerolipid metabolism	osa00561	Oryza sativa japonica (Japanese rice) (RefSeq)	osa	Metabolism	E2.4.1.241; digalactosyldiacylglycerol synthase [EC:2.4.1.241]	Lipid metabolism
TCONS_00005715	K09480	00561 Glycerolipid metabolism	sly00561	Solanum lycopersicum (tomato)	sly	Metabolism	E2.4.1.241; digalactosyldiacylglycerol synthase [EC:2.4.1.241]	Lipid metabolism
TCONS_00005715	K09480	00561 Glycerolipid metabolism	csv00561	Cucumis sativus (cucumber)	csv	Metabolism	E2.4.1.241; digalactosyldiacylglycerol synthase [EC:2.4.1.241]	Lipid metabolism
TCONS_00005715	K09480	00561 Glycerolipid metabolism	vvi00561	Vitis vinifera (wine grape)	vvi	Metabolism	E2.4.1.241; digalactosyldiacylglycerol synthase [EC:2.4.1.241]	Lipid metabolism
TCONS_00005715	K09480	00561 Glycerolipid metabolism	ath00561	Arabidopsis thaliana (thale cress)	ath	Metabolism	E2.4.1.241; digalactosyldiacylglycerol synthase [EC:2.4.1.241]	Lipid metabolism
TCONS_00005715	K09480	00561 Glycerolipid metabolism	tcc00561	Theobroma cacao (cacao)	tcc	Metabolism	E2.4.1.241; digalactosyldiacylglycerol synthase [EC:2.4.1.241]	Lipid metabolism
TCONS_00005715	K09480	00561 Glycerolipid metabolism	aly00561	Arabidopsis lyrata (lyrate rockcress)	aly	Metabolism	E2.4.1.241; digalactosyldiacylglycerol synthase [EC:2.4.1.241]	Lipid metabolism
TCONS_00005716	K09480	00561 Glycerolipid metabolism	gmx00561	Glycine max (soybean)	gmx	Metabolism	E2.4.1.241; digalactosyldiacylglycerol synthase [EC:2.4.1.241]	Lipid metabolism
TCONS_00005716	K09480	00561 Glycerolipid metabolism	fve00561	Fragaria vesca (woodland strawberry)	fve	Metabolism	E2.4.1.241; digalactosyldiacylglycerol synthase [EC:2.4.1.241]	Lipid metabolism
TCONS_00005716	K09480	00561 Glycerolipid metabolism	osa00561	Oryza sativa japonica (Japanese rice) (RefSeq)	osa	Metabolism	E2.4.1.241; digalactosyldiacylglycerol synthase [EC:2.4.1.241]	Lipid metabolism
TCONS_00005716	K09480	00561 Glycerolipid metabolism	sly00561	Solanum lycopersicum (tomato)	sly	Metabolism	E2.4.1.241; digalactosyldiacylglycerol synthase [EC:2.4.1.241]	Lipid metabolism
TCONS_00005716	K09480	00561 Glycerolipid metabolism	csv00561	Cucumis sativus (cucumber)	csv	Metabolism	E2.4.1.241; digalactosyldiacylglycerol synthase [EC:2.4.1.241]	Lipid metabolism
TCONS_00005716	K09480	00561 Glycerolipid metabolism	vvi00561	Vitis vinifera (wine grape)	vvi	Metabolism	E2.4.1.241; digalactosyldiacylglycerol synthase [EC:2.4.1.241]	Lipid metabolism
TCONS_00005716	K09480	00561 Glycerolipid metabolism	ath00561	Arabidopsis thaliana (thale cress)	ath	Metabolism	E2.4.1.241; digalactosyldiacylglycerol synthase [EC:2.4.1.241]	Lipid metabolism
TCONS_00005716	K09480	00561 Glycerolipid metabolism	tcc00561	Theobroma cacao (cacao)	tcc	Metabolism	E2.4.1.241; digalactosyldiacylglycerol synthase [EC:2.4.1.241]	Lipid metabolism
TCONS_00005716	K09480	00561 Glycerolipid metabolism	aly00561	Arabidopsis lyrata (lyrate rockcress)	aly	Metabolism	E2.4.1.241; digalactosyldiacylglycerol synthase [EC:2.4.1.241]	Lipid metabolism
TCONS_00005751	K09832	00100 Steroid biosynthesis	ath00100	Arabidopsis thaliana (thale cress)	ath	Metabolism	CYP710A; cytochrome P450, family 710, subfamily A	Lipid metabolism
TCONS_00005751	K09832	00100 Steroid biosynthesis	csv00100	Cucumis sativus (cucumber)	csv	Metabolism	CYP710A; cytochrome P450, family 710, subfamily A	Lipid metabolism
TCONS_00005751	K09832	00100 Steroid biosynthesis	sly00100	Solanum lycopersicum (tomato)	sly	Metabolism	CYP710A; cytochrome P450, family 710, subfamily A	Lipid metabolism
TCONS_00005751	K09832	00100 Steroid biosynthesis	aly00100	Arabidopsis lyrata (lyrate rockcress)	aly	Metabolism	CYP710A; cytochrome P450, family 710, subfamily A	Lipid metabolism
TCONS_00005751	K09832	00100 Steroid biosynthesis	vvi00100	Vitis vinifera (wine grape)	vvi	Metabolism	CYP710A; cytochrome P450, family 710, subfamily A	Lipid metabolism
TCONS_00005751	K09832	00100 Steroid biosynthesis	gmx00100	Glycine max (soybean)	gmx	Metabolism	CYP710A; cytochrome P450, family 710, subfamily A	Lipid metabolism
TCONS_00005751	K09832	00100 Steroid biosynthesis	tcc00100	Theobroma cacao (cacao)	tcc	Metabolism	CYP710A; cytochrome P450, family 710, subfamily A	Lipid metabolism
TCONS_00005751	K09832	00100 Steroid biosynthesis	osa00100	Oryza sativa japonica (Japanese rice) (RefSeq)	osa	Metabolism	CYP710A; cytochrome P450, family 710, subfamily A	Lipid metabolism
TCONS_00008812	K10257	01040 Biosynthesis of unsaturated fatty acids	csv01040	Cucumis sativus (cucumber)	csv	Metabolism	FAD8; omega-3 fatty acid desaturase (delta-15 desaturase) [EC:1.14.19.-]	Lipid metabolism
TCONS_00008812	K10257	01040 Biosynthesis of unsaturated fatty acids	fve01040	Fragaria vesca (woodland strawberry)	fve	Metabolism	FAD8; omega-3 fatty acid desaturase (delta-15 desaturase) [EC:1.14.19.-]	Lipid metabolism
TCONS_00008812	K10257	01040 Biosynthesis of unsaturated fatty acids	ath01040	Arabidopsis thaliana (thale cress)	ath	Metabolism	FAD8; omega-3 fatty acid desaturase (delta-15 desaturase) [EC:1.14.19.-]	Lipid metabolism
TCONS_00008812	K10257	01040 Biosynthesis of unsaturated fatty acids	gmx01040	Glycine max (soybean)	gmx	Metabolism	FAD8; omega-3 fatty acid desaturase (delta-15 desaturase) [EC:1.14.19.-]	Lipid metabolism
TCONS_00008812	K10257	01040 Biosynthesis of unsaturated fatty acids	aly01040	Arabidopsis lyrata (lyrate rockcress)	aly	Metabolism	FAD8; omega-3 fatty acid desaturase (delta-15 desaturase) [EC:1.14.19.-]	Lipid metabolism
TCONS_00008812	K10257	01040 Biosynthesis of unsaturated fatty acids	vvi01040	Vitis vinifera (wine grape)	vvi	Metabolism	FAD8; omega-3 fatty acid desaturase (delta-15 desaturase) [EC:1.14.19.-]	Lipid metabolism
TCONS_00008812	K10257	01040 Biosynthesis of unsaturated fatty acids	tcc01040	Theobroma cacao (cacao)	tcc	Metabolism	FAD8; omega-3 fatty acid desaturase (delta-15 desaturase) [EC:1.14.19.-]	Lipid metabolism
TCONS_00008812	K10257	01040 Biosynthesis of unsaturated fatty acids	sly01040	Solanum lycopersicum (tomato)	sly	Metabolism	FAD8; omega-3 fatty acid desaturase (delta-15 desaturase) [EC:1.14.19.-]	Lipid metabolism
TCONS_00008812	K10257	01040 Biosynthesis of unsaturated fatty acids	osa01040	Oryza sativa japonica (Japanese rice) (RefSeq)	osa	Metabolism	FAD8; omega-3 fatty acid desaturase (delta-15 desaturase) [EC:1.14.19.-]	Lipid metabolism
TCONS_00005955	K10256	01040 Biosynthesis of unsaturated fatty acids	aly01040	Arabidopsis lyrata (lyrate rockcress)	aly	Metabolism	FAD2; omega-6 fatty acid desaturase (delta-12 desaturase) [EC:1.14.19.-]	Lipid metabolism
TCONS_00005955	K10256	01040 Biosynthesis of unsaturated fatty acids	vvi01040	Vitis vinifera (wine grape)	vvi	Metabolism	FAD2; omega-6 fatty acid desaturase (delta-12 desaturase) [EC:1.14.19.-]	Lipid metabolism
TCONS_00005955	K10256	01040 Biosynthesis of unsaturated fatty acids	tcc01040	Theobroma cacao (cacao)	tcc	Metabolism	FAD2; omega-6 fatty acid desaturase (delta-12 desaturase) [EC:1.14.19.-]	Lipid metabolism
TCONS_00005955	K10256	01040 Biosynthesis of unsaturated fatty acids	csv01040	Cucumis sativus (cucumber)	csv	Metabolism	FAD2; omega-6 fatty acid desaturase (delta-12 desaturase) [EC:1.14.19.-]	Lipid metabolism
TCONS_00005955	K10256	01040 Biosynthesis of unsaturated fatty acids	fve01040	Fragaria vesca (woodland strawberry)	fve	Metabolism	FAD2; omega-6 fatty acid desaturase (delta-12 desaturase) [EC:1.14.19.-]	Lipid metabolism
TCONS_00005955	K10256	01040 Biosynthesis of unsaturated fatty acids	gmx01040	Glycine max (soybean)	gmx	Metabolism	FAD2; omega-6 fatty acid desaturase (delta-12 desaturase) [EC:1.14.19.-]	Lipid metabolism
TCONS_00005955	K10256	01040 Biosynthesis of unsaturated fatty acids	ath01040	Arabidopsis thaliana (thale cress)	ath	Metabolism	FAD2; omega-6 fatty acid desaturase (delta-12 desaturase) [EC:1.14.19.-]	Lipid metabolism
TCONS_00005955	K10256	01040 Biosynthesis of unsaturated fatty acids	sly01040	Solanum lycopersicum (tomato)	sly	Metabolism	FAD2; omega-6 fatty acid desaturase (delta-12 desaturase) [EC:1.14.19.-]	Lipid metabolism
TCONS_00005955	K10256	01040 Biosynthesis of unsaturated fatty acids	osa01040	Oryza sativa japonica (Japanese rice) (RefSeq)	osa	Metabolism	FAD2; omega-6 fatty acid desaturase (delta-12 desaturase) [EC:1.14.19.-]	Lipid metabolism
TCONS_00005956	K10256	01040 Biosynthesis of unsaturated fatty acids	aly01040	Arabidopsis lyrata (lyrate rockcress)	aly	Metabolism	FAD2; omega-6 fatty acid desaturase (delta-12 desaturase) [EC:1.14.19.-]	Lipid metabolism
TCONS_00005956	K10256	01040 Biosynthesis of unsaturated fatty acids	vvi01040	Vitis vinifera (wine grape)	vvi	Metabolism	FAD2; omega-6 fatty acid desaturase (delta-12 desaturase) [EC:1.14.19.-]	Lipid metabolism
TCONS_00005956	K10256	01040 Biosynthesis of unsaturated fatty acids	tcc01040	Theobroma cacao (cacao)	tcc	Metabolism	FAD2; omega-6 fatty acid desaturase (delta-12 desaturase) [EC:1.14.19.-]	Lipid metabolism
TCONS_00005956	K10256	01040 Biosynthesis of unsaturated fatty acids	csv01040	Cucumis sativus (cucumber)	csv	Metabolism	FAD2; omega-6 fatty acid desaturase (delta-12 desaturase) [EC:1.14.19.-]	Lipid metabolism
TCONS_00005956	K10256	01040 Biosynthesis of unsaturated fatty acids	fve01040	Fragaria vesca (woodland strawberry)	fve	Metabolism	FAD2; omega-6 fatty acid desaturase (delta-12 desaturase) [EC:1.14.19.-]	Lipid metabolism
TCONS_00005956	K10256	01040 Biosynthesis of unsaturated fatty acids	gmx01040	Glycine max (soybean)	gmx	Metabolism	FAD2; omega-6 fatty acid desaturase (delta-12 desaturase) [EC:1.14.19.-]	Lipid metabolism
TCONS_00005956	K10256	01040 Biosynthesis of unsaturated fatty acids	ath01040	Arabidopsis thaliana (thale cress)	ath	Metabolism	FAD2; omega-6 fatty acid desaturase (delta-12 desaturase) [EC:1.14.19.-]	Lipid metabolism
TCONS_00005956	K10256	01040 Biosynthesis of unsaturated fatty acids	sly01040	Solanum lycopersicum (tomato)	sly	Metabolism	FAD2; omega-6 fatty acid desaturase (delta-12 desaturase) [EC:1.14.19.-]	Lipid metabolism
TCONS_00005956	K10256	01040 Biosynthesis of unsaturated fatty acids	osa01040	Oryza sativa japonica (Japanese rice) (RefSeq)	osa	Metabolism	FAD2; omega-6 fatty acid desaturase (delta-12 desaturase) [EC:1.14.19.-]	Lipid metabolism
TCONS_00008890	K10251	01040 Biosynthesis of unsaturated fatty acids	fve01040	Fragaria vesca (woodland strawberry)	fve	Metabolism	HSD17B12; 17beta-estradiol 17-dehydrogenase / very-long-chain 3-oxoacyl-CoA reductase [EC:1.1.1.62 1.1.1.330]	Lipid metabolism
TCONS_00008890	K10251	01040 Biosynthesis of unsaturated fatty acids	csv01040	Cucumis sativus (cucumber)	csv	Metabolism	HSD17B12; 17beta-estradiol 17-dehydrogenase / very-long-chain 3-oxoacyl-CoA reductase [EC:1.1.1.62 1.1.1.330]	Lipid metabolism
TCONS_00008890	K10251	01040 Biosynthesis of unsaturated fatty acids	gmx01040	Glycine max (soybean)	gmx	Metabolism	HSD17B12; 17beta-estradiol 17-dehydrogenase / very-long-chain 3-oxoacyl-CoA reductase [EC:1.1.1.62 1.1.1.330]	Lipid metabolism
TCONS_00008890	K10251	01040 Biosynthesis of unsaturated fatty acids	ath01040	Arabidopsis thaliana (thale cress)	ath	Metabolism	HSD17B12; 17beta-estradiol 17-dehydrogenase / very-long-chain 3-oxoacyl-CoA reductase [EC:1.1.1.62 1.1.1.330]	Lipid metabolism
TCONS_00008890	K10251	00062 Fatty acid elongation	csv00062	Cucumis sativus (cucumber)	csv	Metabolism	HSD17B12; 17beta-estradiol 17-dehydrogenase / very-long-chain 3-oxoacyl-CoA reductase [EC:1.1.1.62 1.1.1.330]	Lipid metabolism
TCONS_00008890	K10251	00062 Fatty acid elongation	vvi00062	Vitis vinifera (wine grape)	vvi	Metabolism	HSD17B12; 17beta-estradiol 17-dehydrogenase / very-long-chain 3-oxoacyl-CoA reductase [EC:1.1.1.62 1.1.1.330]	Lipid metabolism
TCONS_00008890	K10251	00062 Fatty acid elongation	tcc00062	Theobroma cacao (cacao)	tcc	Metabolism	HSD17B12; 17beta-estradiol 17-dehydrogenase / very-long-chain 3-oxoacyl-CoA reductase [EC:1.1.1.62 1.1.1.330]	Lipid metabolism
TCONS_00008890	K10251	00062 Fatty acid elongation	gmx00062	Glycine max (soybean)	gmx	Metabolism	HSD17B12; 17beta-estradiol 17-dehydrogenase / very-long-chain 3-oxoacyl-CoA reductase [EC:1.1.1.62 1.1.1.330]	Lipid metabolism
TCONS_00008890	K10251	01040 Biosynthesis of unsaturated fatty acids	vvi01040	Vitis vinifera (wine grape)	vvi	Metabolism	HSD17B12; 17beta-estradiol 17-dehydrogenase / very-long-chain 3-oxoacyl-CoA reductase [EC:1.1.1.62 1.1.1.330]	Lipid metabolism
TCONS_00008890	K10251	01040 Biosynthesis of unsaturated fatty acids	aly01040	Arabidopsis lyrata (lyrate rockcress)	aly	Metabolism	HSD17B12; 17beta-estradiol 17-dehydrogenase / very-long-chain 3-oxoacyl-CoA reductase [EC:1.1.1.62 1.1.1.330]	Lipid metabolism
TCONS_00008890	K10251	00062 Fatty acid elongation	aly00062	Arabidopsis lyrata (lyrate rockcress)	aly	Metabolism	HSD17B12; 17beta-estradiol 17-dehydrogenase / very-long-chain 3-oxoacyl-CoA reductase [EC:1.1.1.62 1.1.1.330]	Lipid metabolism
TCONS_00008890	K10251	01040 Biosynthesis of unsaturated fatty acids	tcc01040	Theobroma cacao (cacao)	tcc	Metabolism	HSD17B12; 17beta-estradiol 17-dehydrogenase / very-long-chain 3-oxoacyl-CoA reductase [EC:1.1.1.62 1.1.1.330]	Lipid metabolism
TCONS_00008890	K10251	01040 Biosynthesis of unsaturated fatty acids	sly01040	Solanum lycopersicum (tomato)	sly	Metabolism	HSD17B12; 17beta-estradiol 17-dehydrogenase / very-long-chain 3-oxoacyl-CoA reductase [EC:1.1.1.62 1.1.1.330]	Lipid metabolism
TCONS_00008890	K10251	00062 Fatty acid elongation	fve00062	Fragaria vesca (woodland strawberry)	fve	Metabolism	HSD17B12; 17beta-estradiol 17-dehydrogenase / very-long-chain 3-oxoacyl-CoA reductase [EC:1.1.1.62 1.1.1.330]	Lipid metabolism
TCONS_00008890	K10251	01040 Biosynthesis of unsaturated fatty acids	osa01040	Oryza sativa japonica (Japanese rice) (RefSeq)	osa	Metabolism	HSD17B12; 17beta-estradiol 17-dehydrogenase / very-long-chain 3-oxoacyl-CoA reductase [EC:1.1.1.62 1.1.1.330]	Lipid metabolism
TCONS_00008890	K10251	00062 Fatty acid elongation	osa00062	Oryza sativa japonica (Japanese rice) (RefSeq)	osa	Metabolism	HSD17B12; 17beta-estradiol 17-dehydrogenase / very-long-chain 3-oxoacyl-CoA reductase [EC:1.1.1.62 1.1.1.330]	Lipid metabolism
TCONS_00008890	K10251	00062 Fatty acid elongation	ath00062	Arabidopsis thaliana (thale cress)	ath	Metabolism	HSD17B12; 17beta-estradiol 17-dehydrogenase / very-long-chain 3-oxoacyl-CoA reductase [EC:1.1.1.62 1.1.1.330]	Lipid metabolism
TCONS_00008890	K10251	00062 Fatty acid elongation	sly00062	Solanum lycopersicum (tomato)	sly	Metabolism	HSD17B12; 17beta-estradiol 17-dehydrogenase / very-long-chain 3-oxoacyl-CoA reductase [EC:1.1.1.62 1.1.1.330]	Lipid metabolism
TCONS_00009042	K00995	00564 Glycerophospholipid metabolism	fve00564	Fragaria vesca (woodland strawberry)	fve	Metabolism	pgsA; CDP-diacylglycerol--glycerol-3-phosphate 3-phosphatidyltransferase [EC:2.7.8.5]	Lipid metabolism
TCONS_00009042	K00995	00564 Glycerophospholipid metabolism	sly00564	Solanum lycopersicum (tomato)	sly	Metabolism	pgsA; CDP-diacylglycerol--glycerol-3-phosphate 3-phosphatidyltransferase [EC:2.7.8.5]	Lipid metabolism
TCONS_00009042	K00995	00564 Glycerophospholipid metabolism	csv00564	Cucumis sativus (cucumber)	csv	Metabolism	pgsA; CDP-diacylglycerol--glycerol-3-phosphate 3-phosphatidyltransferase [EC:2.7.8.5]	Lipid metabolism
TCONS_00009042	K00995	00564 Glycerophospholipid metabolism	tcc00564	Theobroma cacao (cacao)	tcc	Metabolism	pgsA; CDP-diacylglycerol--glycerol-3-phosphate 3-phosphatidyltransferase [EC:2.7.8.5]	Lipid metabolism
TCONS_00009042	K00995	00564 Glycerophospholipid metabolism	ath00564	Arabidopsis thaliana (thale cress)	ath	Metabolism	pgsA; CDP-diacylglycerol--glycerol-3-phosphate 3-phosphatidyltransferase [EC:2.7.8.5]	Lipid metabolism
TCONS_00009042	K00995	00564 Glycerophospholipid metabolism	vvi00564	Vitis vinifera (wine grape)	vvi	Metabolism	pgsA; CDP-diacylglycerol--glycerol-3-phosphate 3-phosphatidyltransferase [EC:2.7.8.5]	Lipid metabolism
TCONS_00009042	K00995	00564 Glycerophospholipid metabolism	osa00564	Oryza sativa japonica (Japanese rice) (RefSeq)	osa	Metabolism	pgsA; CDP-diacylglycerol--glycerol-3-phosphate 3-phosphatidyltransferase [EC:2.7.8.5]	Lipid metabolism
TCONS_00009042	K00995	00564 Glycerophospholipid metabolism	gmx00564	Glycine max (soybean)	gmx	Metabolism	pgsA; CDP-diacylglycerol--glycerol-3-phosphate 3-phosphatidyltransferase [EC:2.7.8.5]	Lipid metabolism
TCONS_00009042	K00995	00564 Glycerophospholipid metabolism	aly00564	Arabidopsis lyrata (lyrate rockcress)	aly	Metabolism	pgsA; CDP-diacylglycerol--glycerol-3-phosphate 3-phosphatidyltransferase [EC:2.7.8.5]	Lipid metabolism
TCONS_00006462	K00999	00564 Glycerophospholipid metabolism	sly00564	Solanum lycopersicum (tomato)	sly	Metabolism	CDIPT; CDP-diacylglycerol--inositol 3-phosphatidyltransferase [EC:2.7.8.11]	Lipid metabolism
TCONS_00006462	K00999	00564 Glycerophospholipid metabolism	fve00564	Fragaria vesca (woodland strawberry)	fve	Metabolism	CDIPT; CDP-diacylglycerol--inositol 3-phosphatidyltransferase [EC:2.7.8.11]	Lipid metabolism
TCONS_00006462	K00999	00564 Glycerophospholipid metabolism	gmx00564	Glycine max (soybean)	gmx	Metabolism	CDIPT; CDP-diacylglycerol--inositol 3-phosphatidyltransferase [EC:2.7.8.11]	Lipid metabolism
TCONS_00006462	K00999	00564 Glycerophospholipid metabolism	aly00564	Arabidopsis lyrata (lyrate rockcress)	aly	Metabolism	CDIPT; CDP-diacylglycerol--inositol 3-phosphatidyltransferase [EC:2.7.8.11]	Lipid metabolism
TCONS_00006462	K00999	00564 Glycerophospholipid metabolism	csv00564	Cucumis sativus (cucumber)	csv	Metabolism	CDIPT; CDP-diacylglycerol--inositol 3-phosphatidyltransferase [EC:2.7.8.11]	Lipid metabolism
TCONS_00006462	K00999	00564 Glycerophospholipid metabolism	tcc00564	Theobroma cacao (cacao)	tcc	Metabolism	CDIPT; CDP-diacylglycerol--inositol 3-phosphatidyltransferase [EC:2.7.8.11]	Lipid metabolism
TCONS_00006462	K00999	00564 Glycerophospholipid metabolism	ath00564	Arabidopsis thaliana (thale cress)	ath	Metabolism	CDIPT; CDP-diacylglycerol--inositol 3-phosphatidyltransferase [EC:2.7.8.11]	Lipid metabolism
TCONS_00006462	K00999	00564 Glycerophospholipid metabolism	vvi00564	Vitis vinifera (wine grape)	vvi	Metabolism	CDIPT; CDP-diacylglycerol--inositol 3-phosphatidyltransferase [EC:2.7.8.11]	Lipid metabolism
TCONS_00006462	K00999	00564 Glycerophospholipid metabolism	osa00564	Oryza sativa japonica (Japanese rice) (RefSeq)	osa	Metabolism	CDIPT; CDP-diacylglycerol--inositol 3-phosphatidyltransferase [EC:2.7.8.11]	Lipid metabolism
TCONS_00006463	K00999	00564 Glycerophospholipid metabolism	sly00564	Solanum lycopersicum (tomato)	sly	Metabolism	CDIPT; CDP-diacylglycerol--inositol 3-phosphatidyltransferase [EC:2.7.8.11]	Lipid metabolism
TCONS_00006463	K00999	00564 Glycerophospholipid metabolism	fve00564	Fragaria vesca (woodland strawberry)	fve	Metabolism	CDIPT; CDP-diacylglycerol--inositol 3-phosphatidyltransferase [EC:2.7.8.11]	Lipid metabolism
TCONS_00006463	K00999	00564 Glycerophospholipid metabolism	gmx00564	Glycine max (soybean)	gmx	Metabolism	CDIPT; CDP-diacylglycerol--inositol 3-phosphatidyltransferase [EC:2.7.8.11]	Lipid metabolism
TCONS_00006463	K00999	00564 Glycerophospholipid metabolism	aly00564	Arabidopsis lyrata (lyrate rockcress)	aly	Metabolism	CDIPT; CDP-diacylglycerol--inositol 3-phosphatidyltransferase [EC:2.7.8.11]	Lipid metabolism
TCONS_00006463	K00999	00564 Glycerophospholipid metabolism	csv00564	Cucumis sativus (cucumber)	csv	Metabolism	CDIPT; CDP-diacylglycerol--inositol 3-phosphatidyltransferase [EC:2.7.8.11]	Lipid metabolism
TCONS_00006463	K00999	00564 Glycerophospholipid metabolism	tcc00564	Theobroma cacao (cacao)	tcc	Metabolism	CDIPT; CDP-diacylglycerol--inositol 3-phosphatidyltransferase [EC:2.7.8.11]	Lipid metabolism
TCONS_00006463	K00999	00564 Glycerophospholipid metabolism	ath00564	Arabidopsis thaliana (thale cress)	ath	Metabolism	CDIPT; CDP-diacylglycerol--inositol 3-phosphatidyltransferase [EC:2.7.8.11]	Lipid metabolism
TCONS_00006463	K00999	00564 Glycerophospholipid metabolism	vvi00564	Vitis vinifera (wine grape)	vvi	Metabolism	CDIPT; CDP-diacylglycerol--inositol 3-phosphatidyltransferase [EC:2.7.8.11]	Lipid metabolism
TCONS_00006463	K00999	00564 Glycerophospholipid metabolism	osa00564	Oryza sativa japonica (Japanese rice) (RefSeq)	osa	Metabolism	CDIPT; CDP-diacylglycerol--inositol 3-phosphatidyltransferase [EC:2.7.8.11]	Lipid metabolism
TCONS_00006464	K00999	00564 Glycerophospholipid metabolism	sly00564	Solanum lycopersicum (tomato)	sly	Metabolism	CDIPT; CDP-diacylglycerol--inositol 3-phosphatidyltransferase [EC:2.7.8.11]	Lipid metabolism
TCONS_00006464	K00999	00564 Glycerophospholipid metabolism	fve00564	Fragaria vesca (woodland strawberry)	fve	Metabolism	CDIPT; CDP-diacylglycerol--inositol 3-phosphatidyltransferase [EC:2.7.8.11]	Lipid metabolism
TCONS_00006464	K00999	00564 Glycerophospholipid metabolism	gmx00564	Glycine max (soybean)	gmx	Metabolism	CDIPT; CDP-diacylglycerol--inositol 3-phosphatidyltransferase [EC:2.7.8.11]	Lipid metabolism
TCONS_00006464	K00999	00564 Glycerophospholipid metabolism	aly00564	Arabidopsis lyrata (lyrate rockcress)	aly	Metabolism	CDIPT; CDP-diacylglycerol--inositol 3-phosphatidyltransferase [EC:2.7.8.11]	Lipid metabolism
TCONS_00006464	K00999	00564 Glycerophospholipid metabolism	csv00564	Cucumis sativus (cucumber)	csv	Metabolism	CDIPT; CDP-diacylglycerol--inositol 3-phosphatidyltransferase [EC:2.7.8.11]	Lipid metabolism
TCONS_00006464	K00999	00564 Glycerophospholipid metabolism	tcc00564	Theobroma cacao (cacao)	tcc	Metabolism	CDIPT; CDP-diacylglycerol--inositol 3-phosphatidyltransferase [EC:2.7.8.11]	Lipid metabolism
TCONS_00006464	K00999	00564 Glycerophospholipid metabolism	ath00564	Arabidopsis thaliana (thale cress)	ath	Metabolism	CDIPT; CDP-diacylglycerol--inositol 3-phosphatidyltransferase [EC:2.7.8.11]	Lipid metabolism
TCONS_00006464	K00999	00564 Glycerophospholipid metabolism	vvi00564	Vitis vinifera (wine grape)	vvi	Metabolism	CDIPT; CDP-diacylglycerol--inositol 3-phosphatidyltransferase [EC:2.7.8.11]	Lipid metabolism
TCONS_00006464	K00999	00564 Glycerophospholipid metabolism	osa00564	Oryza sativa japonica (Japanese rice) (RefSeq)	osa	Metabolism	CDIPT; CDP-diacylglycerol--inositol 3-phosphatidyltransferase [EC:2.7.8.11]	Lipid metabolism
TCONS_00009292	K00981	00564 Glycerophospholipid metabolism	gmx00564	Glycine max (soybean)	gmx	Metabolism	E2.7.7.41; phosphatidate cytidylyltransferase [EC:2.7.7.41]	Lipid metabolism
TCONS_00009292	K00981	00564 Glycerophospholipid metabolism	aly00564	Arabidopsis lyrata (lyrate rockcress)	aly	Metabolism	E2.7.7.41; phosphatidate cytidylyltransferase [EC:2.7.7.41]	Lipid metabolism
TCONS_00009292	K00981	00564 Glycerophospholipid metabolism	sly00564	Solanum lycopersicum (tomato)	sly	Metabolism	E2.7.7.41; phosphatidate cytidylyltransferase [EC:2.7.7.41]	Lipid metabolism
TCONS_00009292	K00981	00564 Glycerophospholipid metabolism	fve00564	Fragaria vesca (woodland strawberry)	fve	Metabolism	E2.7.7.41; phosphatidate cytidylyltransferase [EC:2.7.7.41]	Lipid metabolism
TCONS_00009292	K00981	00564 Glycerophospholipid metabolism	vvi00564	Vitis vinifera (wine grape)	vvi	Metabolism	E2.7.7.41; phosphatidate cytidylyltransferase [EC:2.7.7.41]	Lipid metabolism
TCONS_00009292	K00981	00564 Glycerophospholipid metabolism	ath00564	Arabidopsis thaliana (thale cress)	ath	Metabolism	E2.7.7.41; phosphatidate cytidylyltransferase [EC:2.7.7.41]	Lipid metabolism
TCONS_00009292	K00981	00564 Glycerophospholipid metabolism	osa00564	Oryza sativa japonica (Japanese rice) (RefSeq)	osa	Metabolism	E2.7.7.41; phosphatidate cytidylyltransferase [EC:2.7.7.41]	Lipid metabolism
TCONS_00009292	K00981	00564 Glycerophospholipid metabolism	tcc00564	Theobroma cacao (cacao)	tcc	Metabolism	E2.7.7.41; phosphatidate cytidylyltransferase [EC:2.7.7.41]	Lipid metabolism
TCONS_00009292	K00981	00564 Glycerophospholipid metabolism	csv00564	Cucumis sativus (cucumber)	csv	Metabolism	E2.7.7.41; phosphatidate cytidylyltransferase [EC:2.7.7.41]	Lipid metabolism
TCONS_00009293	K00981	00564 Glycerophospholipid metabolism	gmx00564	Glycine max (soybean)	gmx	Metabolism	E2.7.7.41; phosphatidate cytidylyltransferase [EC:2.7.7.41]	Lipid metabolism
TCONS_00009293	K00981	00564 Glycerophospholipid metabolism	aly00564	Arabidopsis lyrata (lyrate rockcress)	aly	Metabolism	E2.7.7.41; phosphatidate cytidylyltransferase [EC:2.7.7.41]	Lipid metabolism
TCONS_00009293	K00981	00564 Glycerophospholipid metabolism	sly00564	Solanum lycopersicum (tomato)	sly	Metabolism	E2.7.7.41; phosphatidate cytidylyltransferase [EC:2.7.7.41]	Lipid metabolism
TCONS_00009293	K00981	00564 Glycerophospholipid metabolism	fve00564	Fragaria vesca (woodland strawberry)	fve	Metabolism	E2.7.7.41; phosphatidate cytidylyltransferase [EC:2.7.7.41]	Lipid metabolism
TCONS_00009293	K00981	00564 Glycerophospholipid metabolism	vvi00564	Vitis vinifera (wine grape)	vvi	Metabolism	E2.7.7.41; phosphatidate cytidylyltransferase [EC:2.7.7.41]	Lipid metabolism
TCONS_00009293	K00981	00564 Glycerophospholipid metabolism	ath00564	Arabidopsis thaliana (thale cress)	ath	Metabolism	E2.7.7.41; phosphatidate cytidylyltransferase [EC:2.7.7.41]	Lipid metabolism
TCONS_00009293	K00981	00564 Glycerophospholipid metabolism	osa00564	Oryza sativa japonica (Japanese rice) (RefSeq)	osa	Metabolism	E2.7.7.41; phosphatidate cytidylyltransferase [EC:2.7.7.41]	Lipid metabolism
TCONS_00009293	K00981	00564 Glycerophospholipid metabolism	tcc00564	Theobroma cacao (cacao)	tcc	Metabolism	E2.7.7.41; phosphatidate cytidylyltransferase [EC:2.7.7.41]	Lipid metabolism
TCONS_00009293	K00981	00564 Glycerophospholipid metabolism	csv00564	Cucumis sativus (cucumber)	csv	Metabolism	E2.7.7.41; phosphatidate cytidylyltransferase [EC:2.7.7.41]	Lipid metabolism
TCONS_00009294	K00981	00564 Glycerophospholipid metabolism	gmx00564	Glycine max (soybean)	gmx	Metabolism	E2.7.7.41; phosphatidate cytidylyltransferase [EC:2.7.7.41]	Lipid metabolism
TCONS_00009294	K00981	00564 Glycerophospholipid metabolism	aly00564	Arabidopsis lyrata (lyrate rockcress)	aly	Metabolism	E2.7.7.41; phosphatidate cytidylyltransferase [EC:2.7.7.41]	Lipid metabolism
TCONS_00009294	K00981	00564 Glycerophospholipid metabolism	sly00564	Solanum lycopersicum (tomato)	sly	Metabolism	E2.7.7.41; phosphatidate cytidylyltransferase [EC:2.7.7.41]	Lipid metabolism
TCONS_00009294	K00981	00564 Glycerophospholipid metabolism	fve00564	Fragaria vesca (woodland strawberry)	fve	Metabolism	E2.7.7.41; phosphatidate cytidylyltransferase [EC:2.7.7.41]	Lipid metabolism
TCONS_00009294	K00981	00564 Glycerophospholipid metabolism	vvi00564	Vitis vinifera (wine grape)	vvi	Metabolism	E2.7.7.41; phosphatidate cytidylyltransferase [EC:2.7.7.41]	Lipid metabolism
TCONS_00009294	K00981	00564 Glycerophospholipid metabolism	ath00564	Arabidopsis thaliana (thale cress)	ath	Metabolism	E2.7.7.41; phosphatidate cytidylyltransferase [EC:2.7.7.41]	Lipid metabolism
TCONS_00009294	K00981	00564 Glycerophospholipid metabolism	osa00564	Oryza sativa japonica (Japanese rice) (RefSeq)	osa	Metabolism	E2.7.7.41; phosphatidate cytidylyltransferase [EC:2.7.7.41]	Lipid metabolism
TCONS_00009294	K00981	00564 Glycerophospholipid metabolism	tcc00564	Theobroma cacao (cacao)	tcc	Metabolism	E2.7.7.41; phosphatidate cytidylyltransferase [EC:2.7.7.41]	Lipid metabolism
TCONS_00009294	K00981	00564 Glycerophospholipid metabolism	csv00564	Cucumis sativus (cucumber)	csv	Metabolism	E2.7.7.41; phosphatidate cytidylyltransferase [EC:2.7.7.41]	Lipid metabolism
TCONS_00006571	K09480	00561 Glycerolipid metabolism	gmx00561	Glycine max (soybean)	gmx	Metabolism	E2.4.1.241; digalactosyldiacylglycerol synthase [EC:2.4.1.241]	Lipid metabolism
TCONS_00006571	K09480	00561 Glycerolipid metabolism	fve00561	Fragaria vesca (woodland strawberry)	fve	Metabolism	E2.4.1.241; digalactosyldiacylglycerol synthase [EC:2.4.1.241]	Lipid metabolism
TCONS_00006571	K09480	00561 Glycerolipid metabolism	osa00561	Oryza sativa japonica (Japanese rice) (RefSeq)	osa	Metabolism	E2.4.1.241; digalactosyldiacylglycerol synthase [EC:2.4.1.241]	Lipid metabolism
TCONS_00006571	K09480	00561 Glycerolipid metabolism	sly00561	Solanum lycopersicum (tomato)	sly	Metabolism	E2.4.1.241; digalactosyldiacylglycerol synthase [EC:2.4.1.241]	Lipid metabolism
TCONS_00006571	K09480	00561 Glycerolipid metabolism	csv00561	Cucumis sativus (cucumber)	csv	Metabolism	E2.4.1.241; digalactosyldiacylglycerol synthase [EC:2.4.1.241]	Lipid metabolism
TCONS_00006571	K09480	00561 Glycerolipid metabolism	vvi00561	Vitis vinifera (wine grape)	vvi	Metabolism	E2.4.1.241; digalactosyldiacylglycerol synthase [EC:2.4.1.241]	Lipid metabolism
TCONS_00006571	K09480	00561 Glycerolipid metabolism	ath00561	Arabidopsis thaliana (thale cress)	ath	Metabolism	E2.4.1.241; digalactosyldiacylglycerol synthase [EC:2.4.1.241]	Lipid metabolism
TCONS_00006571	K09480	00561 Glycerolipid metabolism	tcc00561	Theobroma cacao (cacao)	tcc	Metabolism	E2.4.1.241; digalactosyldiacylglycerol synthase [EC:2.4.1.241]	Lipid metabolism
TCONS_00006571	K09480	00561 Glycerolipid metabolism	aly00561	Arabidopsis lyrata (lyrate rockcress)	aly	Metabolism	E2.4.1.241; digalactosyldiacylglycerol synthase [EC:2.4.1.241]	Lipid metabolism
TCONS_00006572	K09480	00561 Glycerolipid metabolism	gmx00561	Glycine max (soybean)	gmx	Metabolism	E2.4.1.241; digalactosyldiacylglycerol synthase [EC:2.4.1.241]	Lipid metabolism
TCONS_00006572	K09480	00561 Glycerolipid metabolism	fve00561	Fragaria vesca (woodland strawberry)	fve	Metabolism	E2.4.1.241; digalactosyldiacylglycerol synthase [EC:2.4.1.241]	Lipid metabolism
TCONS_00006572	K09480	00561 Glycerolipid metabolism	osa00561	Oryza sativa japonica (Japanese rice) (RefSeq)	osa	Metabolism	E2.4.1.241; digalactosyldiacylglycerol synthase [EC:2.4.1.241]	Lipid metabolism
TCONS_00006572	K09480	00561 Glycerolipid metabolism	sly00561	Solanum lycopersicum (tomato)	sly	Metabolism	E2.4.1.241; digalactosyldiacylglycerol synthase [EC:2.4.1.241]	Lipid metabolism
TCONS_00006572	K09480	00561 Glycerolipid metabolism	csv00561	Cucumis sativus (cucumber)	csv	Metabolism	E2.4.1.241; digalactosyldiacylglycerol synthase [EC:2.4.1.241]	Lipid metabolism
TCONS_00006572	K09480	00561 Glycerolipid metabolism	vvi00561	Vitis vinifera (wine grape)	vvi	Metabolism	E2.4.1.241; digalactosyldiacylglycerol synthase [EC:2.4.1.241]	Lipid metabolism
TCONS_00006572	K09480	00561 Glycerolipid metabolism	ath00561	Arabidopsis thaliana (thale cress)	ath	Metabolism	E2.4.1.241; digalactosyldiacylglycerol synthase [EC:2.4.1.241]	Lipid metabolism
TCONS_00006572	K09480	00561 Glycerolipid metabolism	tcc00561	Theobroma cacao (cacao)	tcc	Metabolism	E2.4.1.241; digalactosyldiacylglycerol synthase [EC:2.4.1.241]	Lipid metabolism
TCONS_00006572	K09480	00561 Glycerolipid metabolism	aly00561	Arabidopsis lyrata (lyrate rockcress)	aly	Metabolism	E2.4.1.241; digalactosyldiacylglycerol synthase [EC:2.4.1.241]	Lipid metabolism
TCONS_00006573	K09480	00561 Glycerolipid metabolism	gmx00561	Glycine max (soybean)	gmx	Metabolism	E2.4.1.241; digalactosyldiacylglycerol synthase [EC:2.4.1.241]	Lipid metabolism
TCONS_00006573	K09480	00561 Glycerolipid metabolism	fve00561	Fragaria vesca (woodland strawberry)	fve	Metabolism	E2.4.1.241; digalactosyldiacylglycerol synthase [EC:2.4.1.241]	Lipid metabolism
TCONS_00006573	K09480	00561 Glycerolipid metabolism	osa00561	Oryza sativa japonica (Japanese rice) (RefSeq)	osa	Metabolism	E2.4.1.241; digalactosyldiacylglycerol synthase [EC:2.4.1.241]	Lipid metabolism
TCONS_00006573	K09480	00561 Glycerolipid metabolism	sly00561	Solanum lycopersicum (tomato)	sly	Metabolism	E2.4.1.241; digalactosyldiacylglycerol synthase [EC:2.4.1.241]	Lipid metabolism
TCONS_00006573	K09480	00561 Glycerolipid metabolism	csv00561	Cucumis sativus (cucumber)	csv	Metabolism	E2.4.1.241; digalactosyldiacylglycerol synthase [EC:2.4.1.241]	Lipid metabolism
TCONS_00006573	K09480	00561 Glycerolipid metabolism	vvi00561	Vitis vinifera (wine grape)	vvi	Metabolism	E2.4.1.241; digalactosyldiacylglycerol synthase [EC:2.4.1.241]	Lipid metabolism
TCONS_00006573	K09480	00561 Glycerolipid metabolism	ath00561	Arabidopsis thaliana (thale cress)	ath	Metabolism	E2.4.1.241; digalactosyldiacylglycerol synthase [EC:2.4.1.241]	Lipid metabolism
TCONS_00006573	K09480	00561 Glycerolipid metabolism	tcc00561	Theobroma cacao (cacao)	tcc	Metabolism	E2.4.1.241; digalactosyldiacylglycerol synthase [EC:2.4.1.241]	Lipid metabolism
TCONS_00006573	K09480	00561 Glycerolipid metabolism	aly00561	Arabidopsis lyrata (lyrate rockcress)	aly	Metabolism	E2.4.1.241; digalactosyldiacylglycerol synthase [EC:2.4.1.241]	Lipid metabolism
TCONS_00006574	K09480	00561 Glycerolipid metabolism	gmx00561	Glycine max (soybean)	gmx	Metabolism	E2.4.1.241; digalactosyldiacylglycerol synthase [EC:2.4.1.241]	Lipid metabolism
TCONS_00006574	K09480	00561 Glycerolipid metabolism	fve00561	Fragaria vesca (woodland strawberry)	fve	Metabolism	E2.4.1.241; digalactosyldiacylglycerol synthase [EC:2.4.1.241]	Lipid metabolism
TCONS_00006574	K09480	00561 Glycerolipid metabolism	osa00561	Oryza sativa japonica (Japanese rice) (RefSeq)	osa	Metabolism	E2.4.1.241; digalactosyldiacylglycerol synthase [EC:2.4.1.241]	Lipid metabolism
TCONS_00006574	K09480	00561 Glycerolipid metabolism	sly00561	Solanum lycopersicum (tomato)	sly	Metabolism	E2.4.1.241; digalactosyldiacylglycerol synthase [EC:2.4.1.241]	Lipid metabolism
TCONS_00006574	K09480	00561 Glycerolipid metabolism	csv00561	Cucumis sativus (cucumber)	csv	Metabolism	E2.4.1.241; digalactosyldiacylglycerol synthase [EC:2.4.1.241]	Lipid metabolism
TCONS_00006574	K09480	00561 Glycerolipid metabolism	vvi00561	Vitis vinifera (wine grape)	vvi	Metabolism	E2.4.1.241; digalactosyldiacylglycerol synthase [EC:2.4.1.241]	Lipid metabolism
TCONS_00006574	K09480	00561 Glycerolipid metabolism	ath00561	Arabidopsis thaliana (thale cress)	ath	Metabolism	E2.4.1.241; digalactosyldiacylglycerol synthase [EC:2.4.1.241]	Lipid metabolism
TCONS_00006574	K09480	00561 Glycerolipid metabolism	tcc00561	Theobroma cacao (cacao)	tcc	Metabolism	E2.4.1.241; digalactosyldiacylglycerol synthase [EC:2.4.1.241]	Lipid metabolism
TCONS_00006574	K09480	00561 Glycerolipid metabolism	aly00561	Arabidopsis lyrata (lyrate rockcress)	aly	Metabolism	E2.4.1.241; digalactosyldiacylglycerol synthase [EC:2.4.1.241]	Lipid metabolism
TCONS_00006575	K09480	00561 Glycerolipid metabolism	gmx00561	Glycine max (soybean)	gmx	Metabolism	E2.4.1.241; digalactosyldiacylglycerol synthase [EC:2.4.1.241]	Lipid metabolism
TCONS_00006575	K09480	00561 Glycerolipid metabolism	fve00561	Fragaria vesca (woodland strawberry)	fve	Metabolism	E2.4.1.241; digalactosyldiacylglycerol synthase [EC:2.4.1.241]	Lipid metabolism
TCONS_00006575	K09480	00561 Glycerolipid metabolism	osa00561	Oryza sativa japonica (Japanese rice) (RefSeq)	osa	Metabolism	E2.4.1.241; digalactosyldiacylglycerol synthase [EC:2.4.1.241]	Lipid metabolism
TCONS_00006575	K09480	00561 Glycerolipid metabolism	sly00561	Solanum lycopersicum (tomato)	sly	Metabolism	E2.4.1.241; digalactosyldiacylglycerol synthase [EC:2.4.1.241]	Lipid metabolism
TCONS_00006575	K09480	00561 Glycerolipid metabolism	csv00561	Cucumis sativus (cucumber)	csv	Metabolism	E2.4.1.241; digalactosyldiacylglycerol synthase [EC:2.4.1.241]	Lipid metabolism
TCONS_00006575	K09480	00561 Glycerolipid metabolism	vvi00561	Vitis vinifera (wine grape)	vvi	Metabolism	E2.4.1.241; digalactosyldiacylglycerol synthase [EC:2.4.1.241]	Lipid metabolism
TCONS_00006575	K09480	00561 Glycerolipid metabolism	ath00561	Arabidopsis thaliana (thale cress)	ath	Metabolism	E2.4.1.241; digalactosyldiacylglycerol synthase [EC:2.4.1.241]	Lipid metabolism
TCONS_00006575	K09480	00561 Glycerolipid metabolism	tcc00561	Theobroma cacao (cacao)	tcc	Metabolism	E2.4.1.241; digalactosyldiacylglycerol synthase [EC:2.4.1.241]	Lipid metabolism
TCONS_00006575	K09480	00561 Glycerolipid metabolism	aly00561	Arabidopsis lyrata (lyrate rockcress)	aly	Metabolism	E2.4.1.241; digalactosyldiacylglycerol synthase [EC:2.4.1.241]	Lipid metabolism
TCONS_00006576	K09480	00561 Glycerolipid metabolism	gmx00561	Glycine max (soybean)	gmx	Metabolism	E2.4.1.241; digalactosyldiacylglycerol synthase [EC:2.4.1.241]	Lipid metabolism
TCONS_00006576	K09480	00561 Glycerolipid metabolism	fve00561	Fragaria vesca (woodland strawberry)	fve	Metabolism	E2.4.1.241; digalactosyldiacylglycerol synthase [EC:2.4.1.241]	Lipid metabolism
TCONS_00006576	K09480	00561 Glycerolipid metabolism	osa00561	Oryza sativa japonica (Japanese rice) (RefSeq)	osa	Metabolism	E2.4.1.241; digalactosyldiacylglycerol synthase [EC:2.4.1.241]	Lipid metabolism
TCONS_00006576	K09480	00561 Glycerolipid metabolism	sly00561	Solanum lycopersicum (tomato)	sly	Metabolism	E2.4.1.241; digalactosyldiacylglycerol synthase [EC:2.4.1.241]	Lipid metabolism
TCONS_00006576	K09480	00561 Glycerolipid metabolism	csv00561	Cucumis sativus (cucumber)	csv	Metabolism	E2.4.1.241; digalactosyldiacylglycerol synthase [EC:2.4.1.241]	Lipid metabolism
TCONS_00006576	K09480	00561 Glycerolipid metabolism	vvi00561	Vitis vinifera (wine grape)	vvi	Metabolism	E2.4.1.241; digalactosyldiacylglycerol synthase [EC:2.4.1.241]	Lipid metabolism
TCONS_00006576	K09480	00561 Glycerolipid metabolism	ath00561	Arabidopsis thaliana (thale cress)	ath	Metabolism	E2.4.1.241; digalactosyldiacylglycerol synthase [EC:2.4.1.241]	Lipid metabolism
TCONS_00006576	K09480	00561 Glycerolipid metabolism	tcc00561	Theobroma cacao (cacao)	tcc	Metabolism	E2.4.1.241; digalactosyldiacylglycerol synthase [EC:2.4.1.241]	Lipid metabolism
TCONS_00006576	K09480	00561 Glycerolipid metabolism	aly00561	Arabidopsis lyrata (lyrate rockcress)	aly	Metabolism	E2.4.1.241; digalactosyldiacylglycerol synthase [EC:2.4.1.241]	Lipid metabolism
TCONS_00006577	K09480	00561 Glycerolipid metabolism	gmx00561	Glycine max (soybean)	gmx	Metabolism	E2.4.1.241; digalactosyldiacylglycerol synthase [EC:2.4.1.241]	Lipid metabolism
TCONS_00006577	K09480	00561 Glycerolipid metabolism	fve00561	Fragaria vesca (woodland strawberry)	fve	Metabolism	E2.4.1.241; digalactosyldiacylglycerol synthase [EC:2.4.1.241]	Lipid metabolism
TCONS_00006577	K09480	00561 Glycerolipid metabolism	osa00561	Oryza sativa japonica (Japanese rice) (RefSeq)	osa	Metabolism	E2.4.1.241; digalactosyldiacylglycerol synthase [EC:2.4.1.241]	Lipid metabolism
TCONS_00006577	K09480	00561 Glycerolipid metabolism	sly00561	Solanum lycopersicum (tomato)	sly	Metabolism	E2.4.1.241; digalactosyldiacylglycerol synthase [EC:2.4.1.241]	Lipid metabolism
TCONS_00006577	K09480	00561 Glycerolipid metabolism	csv00561	Cucumis sativus (cucumber)	csv	Metabolism	E2.4.1.241; digalactosyldiacylglycerol synthase [EC:2.4.1.241]	Lipid metabolism
TCONS_00006577	K09480	00561 Glycerolipid metabolism	vvi00561	Vitis vinifera (wine grape)	vvi	Metabolism	E2.4.1.241; digalactosyldiacylglycerol synthase [EC:2.4.1.241]	Lipid metabolism
TCONS_00006577	K09480	00561 Glycerolipid metabolism	ath00561	Arabidopsis thaliana (thale cress)	ath	Metabolism	E2.4.1.241; digalactosyldiacylglycerol synthase [EC:2.4.1.241]	Lipid metabolism
TCONS_00006577	K09480	00561 Glycerolipid metabolism	tcc00561	Theobroma cacao (cacao)	tcc	Metabolism	E2.4.1.241; digalactosyldiacylglycerol synthase [EC:2.4.1.241]	Lipid metabolism
TCONS_00006577	K09480	00561 Glycerolipid metabolism	aly00561	Arabidopsis lyrata (lyrate rockcress)	aly	Metabolism	E2.4.1.241; digalactosyldiacylglycerol synthase [EC:2.4.1.241]	Lipid metabolism
TCONS_00006631	K00128	00561 Glycerolipid metabolism	gmx00561	Glycine max (soybean)	gmx	Metabolism	E1.2.1.3; aldehyde dehydrogenase (NAD+) [EC:1.2.1.3]	Lipid metabolism
TCONS_00006631	K00128	00071 Fatty acid degradation	vvi00071	Vitis vinifera (wine grape)	vvi	Metabolism	E1.2.1.3; aldehyde dehydrogenase (NAD+) [EC:1.2.1.3]	Lipid metabolism
TCONS_00006631	K00128	00071 Fatty acid degradation	ath00071	Arabidopsis thaliana (thale cress)	ath	Metabolism	E1.2.1.3; aldehyde dehydrogenase (NAD+) [EC:1.2.1.3]	Lipid metabolism
TCONS_00006631	K00128	00561 Glycerolipid metabolism	ath00561	Arabidopsis thaliana (thale cress)	ath	Metabolism	E1.2.1.3; aldehyde dehydrogenase (NAD+) [EC:1.2.1.3]	Lipid metabolism
TCONS_00006631	K00128	00071 Fatty acid degradation	osa00071	Oryza sativa japonica (Japanese rice) (RefSeq)	osa	Metabolism	E1.2.1.3; aldehyde dehydrogenase (NAD+) [EC:1.2.1.3]	Lipid metabolism
TCONS_00006631	K00128	00561 Glycerolipid metabolism	sly00561	Solanum lycopersicum (tomato)	sly	Metabolism	E1.2.1.3; aldehyde dehydrogenase (NAD+) [EC:1.2.1.3]	Lipid metabolism
TCONS_00006631	K00128	00561 Glycerolipid metabolism	csv00561	Cucumis sativus (cucumber)	csv	Metabolism	E1.2.1.3; aldehyde dehydrogenase (NAD+) [EC:1.2.1.3]	Lipid metabolism
TCONS_00006631	K00128	00071 Fatty acid degradation	gmx00071	Glycine max (soybean)	gmx	Metabolism	E1.2.1.3; aldehyde dehydrogenase (NAD+) [EC:1.2.1.3]	Lipid metabolism
TCONS_00006631	K00128	00561 Glycerolipid metabolism	osa00561	Oryza sativa japonica (Japanese rice) (RefSeq)	osa	Metabolism	E1.2.1.3; aldehyde dehydrogenase (NAD+) [EC:1.2.1.3]	Lipid metabolism
TCONS_00006631	K00128	00561 Glycerolipid metabolism	vvi00561	Vitis vinifera (wine grape)	vvi	Metabolism	E1.2.1.3; aldehyde dehydrogenase (NAD+) [EC:1.2.1.3]	Lipid metabolism
TCONS_00006631	K00128	00561 Glycerolipid metabolism	aly00561	Arabidopsis lyrata (lyrate rockcress)	aly	Metabolism	E1.2.1.3; aldehyde dehydrogenase (NAD+) [EC:1.2.1.3]	Lipid metabolism
TCONS_00006631	K00128	00071 Fatty acid degradation	aly00071	Arabidopsis lyrata (lyrate rockcress)	aly	Metabolism	E1.2.1.3; aldehyde dehydrogenase (NAD+) [EC:1.2.1.3]	Lipid metabolism
TCONS_00006631	K00128	00561 Glycerolipid metabolism	fve00561	Fragaria vesca (woodland strawberry)	fve	Metabolism	E1.2.1.3; aldehyde dehydrogenase (NAD+) [EC:1.2.1.3]	Lipid metabolism
TCONS_00006631	K00128	00071 Fatty acid degradation	fve00071	Fragaria vesca (woodland strawberry)	fve	Metabolism	E1.2.1.3; aldehyde dehydrogenase (NAD+) [EC:1.2.1.3]	Lipid metabolism
TCONS_00006631	K00128	00071 Fatty acid degradation	tcc00071	Theobroma cacao (cacao)	tcc	Metabolism	E1.2.1.3; aldehyde dehydrogenase (NAD+) [EC:1.2.1.3]	Lipid metabolism
TCONS_00006631	K00128	00561 Glycerolipid metabolism	tcc00561	Theobroma cacao (cacao)	tcc	Metabolism	E1.2.1.3; aldehyde dehydrogenase (NAD+) [EC:1.2.1.3]	Lipid metabolism
TCONS_00006631	K00128	00071 Fatty acid degradation	sly00071	Solanum lycopersicum (tomato)	sly	Metabolism	E1.2.1.3; aldehyde dehydrogenase (NAD+) [EC:1.2.1.3]	Lipid metabolism
TCONS_00006631	K00128	00071 Fatty acid degradation	csv00071	Cucumis sativus (cucumber)	csv	Metabolism	E1.2.1.3; aldehyde dehydrogenase (NAD+) [EC:1.2.1.3]	Lipid metabolism
TCONS_00006696	K01613	00564 Glycerophospholipid metabolism	csv00564	Cucumis sativus (cucumber)	csv	Metabolism	psd; phosphatidylserine decarboxylase [EC:4.1.1.65]	Lipid metabolism
TCONS_00006696	K01613	00564 Glycerophospholipid metabolism	tcc00564	Theobroma cacao (cacao)	tcc	Metabolism	psd; phosphatidylserine decarboxylase [EC:4.1.1.65]	Lipid metabolism
TCONS_00006696	K01613	00564 Glycerophospholipid metabolism	fve00564	Fragaria vesca (woodland strawberry)	fve	Metabolism	psd; phosphatidylserine decarboxylase [EC:4.1.1.65]	Lipid metabolism
TCONS_00006696	K01613	00564 Glycerophospholipid metabolism	sly00564	Solanum lycopersicum (tomato)	sly	Metabolism	psd; phosphatidylserine decarboxylase [EC:4.1.1.65]	Lipid metabolism
TCONS_00006696	K01613	00564 Glycerophospholipid metabolism	gmx00564	Glycine max (soybean)	gmx	Metabolism	psd; phosphatidylserine decarboxylase [EC:4.1.1.65]	Lipid metabolism
TCONS_00006696	K01613	00564 Glycerophospholipid metabolism	aly00564	Arabidopsis lyrata (lyrate rockcress)	aly	Metabolism	psd; phosphatidylserine decarboxylase [EC:4.1.1.65]	Lipid metabolism
TCONS_00006696	K01613	00564 Glycerophospholipid metabolism	ath00564	Arabidopsis thaliana (thale cress)	ath	Metabolism	psd; phosphatidylserine decarboxylase [EC:4.1.1.65]	Lipid metabolism
TCONS_00006696	K01613	00564 Glycerophospholipid metabolism	vvi00564	Vitis vinifera (wine grape)	vvi	Metabolism	psd; phosphatidylserine decarboxylase [EC:4.1.1.65]	Lipid metabolism
TCONS_00006696	K01613	00564 Glycerophospholipid metabolism	osa00564	Oryza sativa japonica (Japanese rice) (RefSeq)	osa	Metabolism	psd; phosphatidylserine decarboxylase [EC:4.1.1.65]	Lipid metabolism
TCONS_00006768	K01114	00564 Glycerophospholipid metabolism	vvi00564	Vitis vinifera (wine grape)	vvi	Metabolism	plcC; phospholipase C [EC:3.1.4.3]	Lipid metabolism
TCONS_00006768	K01114	00565 Ether lipid metabolism	osa00565	Oryza sativa japonica (Japanese rice) (RefSeq)	osa	Metabolism	plcC; phospholipase C [EC:3.1.4.3]	Lipid metabolism
TCONS_00006768	K01114	00564 Glycerophospholipid metabolism	ath00564	Arabidopsis thaliana (thale cress)	ath	Metabolism	plcC; phospholipase C [EC:3.1.4.3]	Lipid metabolism
TCONS_00006768	K01114	00565 Ether lipid metabolism	fve00565	Fragaria vesca (woodland strawberry)	fve	Metabolism	plcC; phospholipase C [EC:3.1.4.3]	Lipid metabolism
TCONS_00006768	K01114	00564 Glycerophospholipid metabolism	osa00564	Oryza sativa japonica (Japanese rice) (RefSeq)	osa	Metabolism	plcC; phospholipase C [EC:3.1.4.3]	Lipid metabolism
TCONS_00006768	K01114	00565 Ether lipid metabolism	aly00565	Arabidopsis lyrata (lyrate rockcress)	aly	Metabolism	plcC; phospholipase C [EC:3.1.4.3]	Lipid metabolism
TCONS_00006768	K01114	00565 Ether lipid metabolism	csv00565	Cucumis sativus (cucumber)	csv	Metabolism	plcC; phospholipase C [EC:3.1.4.3]	Lipid metabolism
TCONS_00006768	K01114	00565 Ether lipid metabolism	gmx00565	Glycine max (soybean)	gmx	Metabolism	plcC; phospholipase C [EC:3.1.4.3]	Lipid metabolism
TCONS_00006768	K01114	00565 Ether lipid metabolism	vvi00565	Vitis vinifera (wine grape)	vvi	Metabolism	plcC; phospholipase C [EC:3.1.4.3]	Lipid metabolism
TCONS_00006768	K01114	00565 Ether lipid metabolism	ath00565	Arabidopsis thaliana (thale cress)	ath	Metabolism	plcC; phospholipase C [EC:3.1.4.3]	Lipid metabolism
TCONS_00006768	K01114	00564 Glycerophospholipid metabolism	tcc00564	Theobroma cacao (cacao)	tcc	Metabolism	plcC; phospholipase C [EC:3.1.4.3]	Lipid metabolism
TCONS_00006768	K01114	00564 Glycerophospholipid metabolism	csv00564	Cucumis sativus (cucumber)	csv	Metabolism	plcC; phospholipase C [EC:3.1.4.3]	Lipid metabolism
TCONS_00006768	K01114	00564 Glycerophospholipid metabolism	gmx00564	Glycine max (soybean)	gmx	Metabolism	plcC; phospholipase C [EC:3.1.4.3]	Lipid metabolism
TCONS_00006768	K01114	00564 Glycerophospholipid metabolism	aly00564	Arabidopsis lyrata (lyrate rockcress)	aly	Metabolism	plcC; phospholipase C [EC:3.1.4.3]	Lipid metabolism
TCONS_00006768	K01114	00565 Ether lipid metabolism	tcc00565	Theobroma cacao (cacao)	tcc	Metabolism	plcC; phospholipase C [EC:3.1.4.3]	Lipid metabolism
TCONS_00006768	K01114	00564 Glycerophospholipid metabolism	sly00564	Solanum lycopersicum (tomato)	sly	Metabolism	plcC; phospholipase C [EC:3.1.4.3]	Lipid metabolism
TCONS_00006768	K01114	00564 Glycerophospholipid metabolism	fve00564	Fragaria vesca (woodland strawberry)	fve	Metabolism	plcC; phospholipase C [EC:3.1.4.3]	Lipid metabolism
TCONS_00006768	K01114	00565 Ether lipid metabolism	sly00565	Solanum lycopersicum (tomato)	sly	Metabolism	plcC; phospholipase C [EC:3.1.4.3]	Lipid metabolism
TCONS_00006796	K00654	00600 Sphingolipid metabolism	tcc00600	Theobroma cacao (cacao)	tcc	Metabolism	E2.3.1.50; serine palmitoyltransferase [EC:2.3.1.50]	Lipid metabolism
TCONS_00006796	K00654	00600 Sphingolipid metabolism	csv00600	Cucumis sativus (cucumber)	csv	Metabolism	E2.3.1.50; serine palmitoyltransferase [EC:2.3.1.50]	Lipid metabolism
TCONS_00006796	K00654	00600 Sphingolipid metabolism	sly00600	Solanum lycopersicum (tomato)	sly	Metabolism	E2.3.1.50; serine palmitoyltransferase [EC:2.3.1.50]	Lipid metabolism
TCONS_00006796	K00654	00600 Sphingolipid metabolism	osa00600	Oryza sativa japonica (Japanese rice) (RefSeq)	osa	Metabolism	E2.3.1.50; serine palmitoyltransferase [EC:2.3.1.50]	Lipid metabolism
TCONS_00006796	K00654	00600 Sphingolipid metabolism	vvi00600	Vitis vinifera (wine grape)	vvi	Metabolism	E2.3.1.50; serine palmitoyltransferase [EC:2.3.1.50]	Lipid metabolism
TCONS_00006796	K00654	00600 Sphingolipid metabolism	fve00600	Fragaria vesca (woodland strawberry)	fve	Metabolism	E2.3.1.50; serine palmitoyltransferase [EC:2.3.1.50]	Lipid metabolism
TCONS_00006796	K00654	00600 Sphingolipid metabolism	aly00600	Arabidopsis lyrata (lyrate rockcress)	aly	Metabolism	E2.3.1.50; serine palmitoyltransferase [EC:2.3.1.50]	Lipid metabolism
TCONS_00006796	K00654	00600 Sphingolipid metabolism	gmx00600	Glycine max (soybean)	gmx	Metabolism	E2.3.1.50; serine palmitoyltransferase [EC:2.3.1.50]	Lipid metabolism
TCONS_00006796	K00654	00600 Sphingolipid metabolism	ath00600	Arabidopsis thaliana (thale cress)	ath	Metabolism	E2.3.1.50; serine palmitoyltransferase [EC:2.3.1.50]	Lipid metabolism
TCONS_00009660	K06118	00561 Glycerolipid metabolism	tcc00561	Theobroma cacao (cacao)	tcc	Metabolism	SQD1; UDP-sulfoquinovose synthase [EC:3.13.1.1]	Lipid metabolism
TCONS_00009660	K06118	00561 Glycerolipid metabolism	fve00561	Fragaria vesca (woodland strawberry)	fve	Metabolism	SQD1; UDP-sulfoquinovose synthase [EC:3.13.1.1]	Lipid metabolism
TCONS_00009660	K06118	00561 Glycerolipid metabolism	gmx00561	Glycine max (soybean)	gmx	Metabolism	SQD1; UDP-sulfoquinovose synthase [EC:3.13.1.1]	Lipid metabolism
TCONS_00009660	K06118	00561 Glycerolipid metabolism	sly00561	Solanum lycopersicum (tomato)	sly	Metabolism	SQD1; UDP-sulfoquinovose synthase [EC:3.13.1.1]	Lipid metabolism
TCONS_00009660	K06118	00561 Glycerolipid metabolism	vvi00561	Vitis vinifera (wine grape)	vvi	Metabolism	SQD1; UDP-sulfoquinovose synthase [EC:3.13.1.1]	Lipid metabolism
TCONS_00009660	K06118	00561 Glycerolipid metabolism	ath00561	Arabidopsis thaliana (thale cress)	ath	Metabolism	SQD1; UDP-sulfoquinovose synthase [EC:3.13.1.1]	Lipid metabolism
TCONS_00009660	K06118	00561 Glycerolipid metabolism	aly00561	Arabidopsis lyrata (lyrate rockcress)	aly	Metabolism	SQD1; UDP-sulfoquinovose synthase [EC:3.13.1.1]	Lipid metabolism
TCONS_00009660	K06118	00561 Glycerolipid metabolism	osa00561	Oryza sativa japonica (Japanese rice) (RefSeq)	osa	Metabolism	SQD1; UDP-sulfoquinovose synthase [EC:3.13.1.1]	Lipid metabolism
TCONS_00009660	K06118	00561 Glycerolipid metabolism	csv00561	Cucumis sativus (cucumber)	csv	Metabolism	SQD1; UDP-sulfoquinovose synthase [EC:3.13.1.1]	Lipid metabolism
TCONS_00009661	K06118	00561 Glycerolipid metabolism	tcc00561	Theobroma cacao (cacao)	tcc	Metabolism	SQD1; UDP-sulfoquinovose synthase [EC:3.13.1.1]	Lipid metabolism
TCONS_00009661	K06118	00561 Glycerolipid metabolism	fve00561	Fragaria vesca (woodland strawberry)	fve	Metabolism	SQD1; UDP-sulfoquinovose synthase [EC:3.13.1.1]	Lipid metabolism
TCONS_00009661	K06118	00561 Glycerolipid metabolism	gmx00561	Glycine max (soybean)	gmx	Metabolism	SQD1; UDP-sulfoquinovose synthase [EC:3.13.1.1]	Lipid metabolism
TCONS_00009661	K06118	00561 Glycerolipid metabolism	sly00561	Solanum lycopersicum (tomato)	sly	Metabolism	SQD1; UDP-sulfoquinovose synthase [EC:3.13.1.1]	Lipid metabolism
TCONS_00009661	K06118	00561 Glycerolipid metabolism	vvi00561	Vitis vinifera (wine grape)	vvi	Metabolism	SQD1; UDP-sulfoquinovose synthase [EC:3.13.1.1]	Lipid metabolism
TCONS_00009661	K06118	00561 Glycerolipid metabolism	ath00561	Arabidopsis thaliana (thale cress)	ath	Metabolism	SQD1; UDP-sulfoquinovose synthase [EC:3.13.1.1]	Lipid metabolism
TCONS_00009661	K06118	00561 Glycerolipid metabolism	aly00561	Arabidopsis lyrata (lyrate rockcress)	aly	Metabolism	SQD1; UDP-sulfoquinovose synthase [EC:3.13.1.1]	Lipid metabolism
TCONS_00009661	K06118	00561 Glycerolipid metabolism	osa00561	Oryza sativa japonica (Japanese rice) (RefSeq)	osa	Metabolism	SQD1; UDP-sulfoquinovose synthase [EC:3.13.1.1]	Lipid metabolism
TCONS_00009661	K06118	00561 Glycerolipid metabolism	csv00561	Cucumis sativus (cucumber)	csv	Metabolism	SQD1; UDP-sulfoquinovose synthase [EC:3.13.1.1]	Lipid metabolism
TCONS_00009662	K06118	00561 Glycerolipid metabolism	tcc00561	Theobroma cacao (cacao)	tcc	Metabolism	SQD1; UDP-sulfoquinovose synthase [EC:3.13.1.1]	Lipid metabolism
TCONS_00009662	K06118	00561 Glycerolipid metabolism	fve00561	Fragaria vesca (woodland strawberry)	fve	Metabolism	SQD1; UDP-sulfoquinovose synthase [EC:3.13.1.1]	Lipid metabolism
TCONS_00009662	K06118	00561 Glycerolipid metabolism	gmx00561	Glycine max (soybean)	gmx	Metabolism	SQD1; UDP-sulfoquinovose synthase [EC:3.13.1.1]	Lipid metabolism
TCONS_00009662	K06118	00561 Glycerolipid metabolism	sly00561	Solanum lycopersicum (tomato)	sly	Metabolism	SQD1; UDP-sulfoquinovose synthase [EC:3.13.1.1]	Lipid metabolism
TCONS_00009662	K06118	00561 Glycerolipid metabolism	vvi00561	Vitis vinifera (wine grape)	vvi	Metabolism	SQD1; UDP-sulfoquinovose synthase [EC:3.13.1.1]	Lipid metabolism
TCONS_00009662	K06118	00561 Glycerolipid metabolism	ath00561	Arabidopsis thaliana (thale cress)	ath	Metabolism	SQD1; UDP-sulfoquinovose synthase [EC:3.13.1.1]	Lipid metabolism
TCONS_00009662	K06118	00561 Glycerolipid metabolism	aly00561	Arabidopsis lyrata (lyrate rockcress)	aly	Metabolism	SQD1; UDP-sulfoquinovose synthase [EC:3.13.1.1]	Lipid metabolism
TCONS_00009662	K06118	00561 Glycerolipid metabolism	osa00561	Oryza sativa japonica (Japanese rice) (RefSeq)	osa	Metabolism	SQD1; UDP-sulfoquinovose synthase [EC:3.13.1.1]	Lipid metabolism
TCONS_00009662	K06118	00561 Glycerolipid metabolism	csv00561	Cucumis sativus (cucumber)	csv	Metabolism	SQD1; UDP-sulfoquinovose synthase [EC:3.13.1.1]	Lipid metabolism
TCONS_00007012	K09832	00100 Steroid biosynthesis	ath00100	Arabidopsis thaliana (thale cress)	ath	Metabolism	CYP710A; cytochrome P450, family 710, subfamily A	Lipid metabolism
TCONS_00007012	K09832	00100 Steroid biosynthesis	csv00100	Cucumis sativus (cucumber)	csv	Metabolism	CYP710A; cytochrome P450, family 710, subfamily A	Lipid metabolism
TCONS_00007012	K09832	00100 Steroid biosynthesis	sly00100	Solanum lycopersicum (tomato)	sly	Metabolism	CYP710A; cytochrome P450, family 710, subfamily A	Lipid metabolism
TCONS_00007012	K09832	00100 Steroid biosynthesis	aly00100	Arabidopsis lyrata (lyrate rockcress)	aly	Metabolism	CYP710A; cytochrome P450, family 710, subfamily A	Lipid metabolism
TCONS_00007012	K09832	00100 Steroid biosynthesis	vvi00100	Vitis vinifera (wine grape)	vvi	Metabolism	CYP710A; cytochrome P450, family 710, subfamily A	Lipid metabolism
TCONS_00007012	K09832	00100 Steroid biosynthesis	gmx00100	Glycine max (soybean)	gmx	Metabolism	CYP710A; cytochrome P450, family 710, subfamily A	Lipid metabolism
TCONS_00007012	K09832	00100 Steroid biosynthesis	tcc00100	Theobroma cacao (cacao)	tcc	Metabolism	CYP710A; cytochrome P450, family 710, subfamily A	Lipid metabolism
TCONS_00007012	K09832	00100 Steroid biosynthesis	osa00100	Oryza sativa japonica (Japanese rice) (RefSeq)	osa	Metabolism	CYP710A; cytochrome P450, family 710, subfamily A	Lipid metabolism
TCONS_00010019	K15402	00073 Cutin	NA	Cucumis sativus (cucumber)	csv	Metabolism	CYP86B1; fatty acid omega-hydroxylase [EC:1.14.-.-]	Lipid metabolism
TCONS_00010019	K15402	00073 Cutin	NA	Glycine max (soybean)	gmx	Metabolism	CYP86B1; fatty acid omega-hydroxylase [EC:1.14.-.-]	Lipid metabolism
TCONS_00010019	K15402	00073 Cutin	NA	Fragaria vesca (woodland strawberry)	fve	Metabolism	CYP86B1; fatty acid omega-hydroxylase [EC:1.14.-.-]	Lipid metabolism
TCONS_00010019	K15402	00073 Cutin	NA	Theobroma cacao (cacao)	tcc	Metabolism	CYP86B1; fatty acid omega-hydroxylase [EC:1.14.-.-]	Lipid metabolism
TCONS_00010019	K15402	00073 Cutin	NA	Arabidopsis lyrata (lyrate rockcress)	aly	Metabolism	CYP86B1; fatty acid omega-hydroxylase [EC:1.14.-.-]	Lipid metabolism
TCONS_00010019	K15402	00073 Cutin	NA	Solanum lycopersicum (tomato)	sly	Metabolism	CYP86B1; fatty acid omega-hydroxylase [EC:1.14.-.-]	Lipid metabolism
TCONS_00010019	K15402	00073 Cutin	NA	Vitis vinifera (wine grape)	vvi	Metabolism	CYP86B1; fatty acid omega-hydroxylase [EC:1.14.-.-]	Lipid metabolism
TCONS_00010019	K15402	00073 Cutin	NA	Arabidopsis thaliana (thale cress)	ath	Metabolism	CYP86B1; fatty acid omega-hydroxylase [EC:1.14.-.-]	Lipid metabolism
TCONS_00010019	K15402	00073 Cutin	NA	Oryza sativa japonica (Japanese rice) (RefSeq)	osa	Metabolism	CYP86B1; fatty acid omega-hydroxylase [EC:1.14.-.-]	Lipid metabolism
TCONS_00010041	K15400	00073 Cutin	NA	Fragaria vesca (woodland strawberry)	fve	Metabolism	HHT1; omega-hydroxypalmitate O-feruloyl transferase [EC:2.3.1.188]	Lipid metabolism
TCONS_00010041	K15400	00073 Cutin	NA	Glycine max (soybean)	gmx	Metabolism	HHT1; omega-hydroxypalmitate O-feruloyl transferase [EC:2.3.1.188]	Lipid metabolism
TCONS_00010041	K15400	00073 Cutin	NA	Cucumis sativus (cucumber)	csv	Metabolism	HHT1; omega-hydroxypalmitate O-feruloyl transferase [EC:2.3.1.188]	Lipid metabolism
TCONS_00010041	K15400	00073 Cutin	NA	Solanum lycopersicum (tomato)	sly	Metabolism	HHT1; omega-hydroxypalmitate O-feruloyl transferase [EC:2.3.1.188]	Lipid metabolism
TCONS_00010041	K15400	00073 Cutin	NA	Arabidopsis lyrata (lyrate rockcress)	aly	Metabolism	HHT1; omega-hydroxypalmitate O-feruloyl transferase [EC:2.3.1.188]	Lipid metabolism
TCONS_00010041	K15400	00073 Cutin	NA	Theobroma cacao (cacao)	tcc	Metabolism	HHT1; omega-hydroxypalmitate O-feruloyl transferase [EC:2.3.1.188]	Lipid metabolism
TCONS_00010041	K15400	00073 Cutin	NA	Oryza sativa japonica (Japanese rice) (RefSeq)	osa	Metabolism	HHT1; omega-hydroxypalmitate O-feruloyl transferase [EC:2.3.1.188]	Lipid metabolism
TCONS_00010041	K15400	00073 Cutin	NA	Arabidopsis thaliana (thale cress)	ath	Metabolism	HHT1; omega-hydroxypalmitate O-feruloyl transferase [EC:2.3.1.188]	Lipid metabolism
TCONS_00010041	K15400	00073 Cutin	NA	Vitis vinifera (wine grape)	vvi	Metabolism	HHT1; omega-hydroxypalmitate O-feruloyl transferase [EC:2.3.1.188]	Lipid metabolism
TCONS_00007302	K09458	00061 Fatty acid biosynthesis	gmx00061	Glycine max (soybean)	gmx	Metabolism	fabF; 3-oxoacyl-[acyl-carrier-protein] synthase II [EC:2.3.1.179]	Lipid metabolism
TCONS_00007302	K09458	00061 Fatty acid biosynthesis	csv00061	Cucumis sativus (cucumber)	csv	Metabolism	fabF; 3-oxoacyl-[acyl-carrier-protein] synthase II [EC:2.3.1.179]	Lipid metabolism
TCONS_00007302	K09458	00061 Fatty acid biosynthesis	aly00061	Arabidopsis lyrata (lyrate rockcress)	aly	Metabolism	fabF; 3-oxoacyl-[acyl-carrier-protein] synthase II [EC:2.3.1.179]	Lipid metabolism
TCONS_00007302	K09458	00061 Fatty acid biosynthesis	fve00061	Fragaria vesca (woodland strawberry)	fve	Metabolism	fabF; 3-oxoacyl-[acyl-carrier-protein] synthase II [EC:2.3.1.179]	Lipid metabolism
TCONS_00007302	K09458	00061 Fatty acid biosynthesis	sly00061	Solanum lycopersicum (tomato)	sly	Metabolism	fabF; 3-oxoacyl-[acyl-carrier-protein] synthase II [EC:2.3.1.179]	Lipid metabolism
TCONS_00007302	K09458	00061 Fatty acid biosynthesis	vvi00061	Vitis vinifera (wine grape)	vvi	Metabolism	fabF; 3-oxoacyl-[acyl-carrier-protein] synthase II [EC:2.3.1.179]	Lipid metabolism
TCONS_00007302	K09458	00061 Fatty acid biosynthesis	ath00061	Arabidopsis thaliana (thale cress)	ath	Metabolism	fabF; 3-oxoacyl-[acyl-carrier-protein] synthase II [EC:2.3.1.179]	Lipid metabolism
TCONS_00007302	K09458	00061 Fatty acid biosynthesis	tcc00061	Theobroma cacao (cacao)	tcc	Metabolism	fabF; 3-oxoacyl-[acyl-carrier-protein] synthase II [EC:2.3.1.179]	Lipid metabolism
TCONS_00007302	K09458	00061 Fatty acid biosynthesis	osa00061	Oryza sativa japonica (Japanese rice) (RefSeq)	osa	Metabolism	fabF; 3-oxoacyl-[acyl-carrier-protein] synthase II [EC:2.3.1.179]	Lipid metabolism
TCONS_00007306	K07748	00100 Steroid biosynthesis	vvi00100	Vitis vinifera (wine grape)	vvi	Metabolism	E1.1.1.170; sterol-4alpha-carboxylate 3-dehydrogenase (decarboxylating) [EC:1.1.1.170]	Lipid metabolism
TCONS_00007306	K07748	00100 Steroid biosynthesis	ath00100	Arabidopsis thaliana (thale cress)	ath	Metabolism	E1.1.1.170; sterol-4alpha-carboxylate 3-dehydrogenase (decarboxylating) [EC:1.1.1.170]	Lipid metabolism
TCONS_00007306	K07748	00100 Steroid biosynthesis	csv00100	Cucumis sativus (cucumber)	csv	Metabolism	E1.1.1.170; sterol-4alpha-carboxylate 3-dehydrogenase (decarboxylating) [EC:1.1.1.170]	Lipid metabolism
TCONS_00007306	K07748	00100 Steroid biosynthesis	aly00100	Arabidopsis lyrata (lyrate rockcress)	aly	Metabolism	E1.1.1.170; sterol-4alpha-carboxylate 3-dehydrogenase (decarboxylating) [EC:1.1.1.170]	Lipid metabolism
TCONS_00007306	K07748	00100 Steroid biosynthesis	sly00100	Solanum lycopersicum (tomato)	sly	Metabolism	E1.1.1.170; sterol-4alpha-carboxylate 3-dehydrogenase (decarboxylating) [EC:1.1.1.170]	Lipid metabolism
TCONS_00007306	K07748	00100 Steroid biosynthesis	gmx00100	Glycine max (soybean)	gmx	Metabolism	E1.1.1.170; sterol-4alpha-carboxylate 3-dehydrogenase (decarboxylating) [EC:1.1.1.170]	Lipid metabolism
TCONS_00007306	K07748	00100 Steroid biosynthesis	tcc00100	Theobroma cacao (cacao)	tcc	Metabolism	E1.1.1.170; sterol-4alpha-carboxylate 3-dehydrogenase (decarboxylating) [EC:1.1.1.170]	Lipid metabolism
TCONS_00007306	K07748	00100 Steroid biosynthesis	fve00100	Fragaria vesca (woodland strawberry)	fve	Metabolism	E1.1.1.170; sterol-4alpha-carboxylate 3-dehydrogenase (decarboxylating) [EC:1.1.1.170]	Lipid metabolism
TCONS_00007306	K07748	00100 Steroid biosynthesis	osa00100	Oryza sativa japonica (Japanese rice) (RefSeq)	osa	Metabolism	E1.1.1.170; sterol-4alpha-carboxylate 3-dehydrogenase (decarboxylating) [EC:1.1.1.170]	Lipid metabolism
TCONS_00007307	K07748	00100 Steroid biosynthesis	vvi00100	Vitis vinifera (wine grape)	vvi	Metabolism	E1.1.1.170; sterol-4alpha-carboxylate 3-dehydrogenase (decarboxylating) [EC:1.1.1.170]	Lipid metabolism
TCONS_00007307	K07748	00100 Steroid biosynthesis	ath00100	Arabidopsis thaliana (thale cress)	ath	Metabolism	E1.1.1.170; sterol-4alpha-carboxylate 3-dehydrogenase (decarboxylating) [EC:1.1.1.170]	Lipid metabolism
TCONS_00007307	K07748	00100 Steroid biosynthesis	csv00100	Cucumis sativus (cucumber)	csv	Metabolism	E1.1.1.170; sterol-4alpha-carboxylate 3-dehydrogenase (decarboxylating) [EC:1.1.1.170]	Lipid metabolism
TCONS_00007307	K07748	00100 Steroid biosynthesis	aly00100	Arabidopsis lyrata (lyrate rockcress)	aly	Metabolism	E1.1.1.170; sterol-4alpha-carboxylate 3-dehydrogenase (decarboxylating) [EC:1.1.1.170]	Lipid metabolism
TCONS_00007307	K07748	00100 Steroid biosynthesis	sly00100	Solanum lycopersicum (tomato)	sly	Metabolism	E1.1.1.170; sterol-4alpha-carboxylate 3-dehydrogenase (decarboxylating) [EC:1.1.1.170]	Lipid metabolism
TCONS_00007307	K07748	00100 Steroid biosynthesis	gmx00100	Glycine max (soybean)	gmx	Metabolism	E1.1.1.170; sterol-4alpha-carboxylate 3-dehydrogenase (decarboxylating) [EC:1.1.1.170]	Lipid metabolism
TCONS_00007307	K07748	00100 Steroid biosynthesis	tcc00100	Theobroma cacao (cacao)	tcc	Metabolism	E1.1.1.170; sterol-4alpha-carboxylate 3-dehydrogenase (decarboxylating) [EC:1.1.1.170]	Lipid metabolism
TCONS_00007307	K07748	00100 Steroid biosynthesis	fve00100	Fragaria vesca (woodland strawberry)	fve	Metabolism	E1.1.1.170; sterol-4alpha-carboxylate 3-dehydrogenase (decarboxylating) [EC:1.1.1.170]	Lipid metabolism
TCONS_00007307	K07748	00100 Steroid biosynthesis	osa00100	Oryza sativa japonica (Japanese rice) (RefSeq)	osa	Metabolism	E1.1.1.170; sterol-4alpha-carboxylate 3-dehydrogenase (decarboxylating) [EC:1.1.1.170]	Lipid metabolism
TCONS_00010115	K00454	00592 alpha-Linolenic acid metabolism	csv00592	Cucumis sativus (cucumber)	csv	Metabolism	LOX2S; lipoxygenase [EC:1.13.11.12]	Lipid metabolism
TCONS_00010115	K00454	00592 alpha-Linolenic acid metabolism	osa00592	Oryza sativa japonica (Japanese rice) (RefSeq)	osa	Metabolism	LOX2S; lipoxygenase [EC:1.13.11.12]	Lipid metabolism
TCONS_00010115	K00454	00591 Linoleic acid metabolism	csv00591	Cucumis sativus (cucumber)	csv	Metabolism	LOX2S; lipoxygenase [EC:1.13.11.12]	Lipid metabolism
TCONS_00010115	K00454	00592 alpha-Linolenic acid metabolism	sly00592	Solanum lycopersicum (tomato)	sly	Metabolism	LOX2S; lipoxygenase [EC:1.13.11.12]	Lipid metabolism
TCONS_00010115	K00454	00591 Linoleic acid metabolism	vvi00591	Vitis vinifera (wine grape)	vvi	Metabolism	LOX2S; lipoxygenase [EC:1.13.11.12]	Lipid metabolism
TCONS_00010115	K00454	00592 alpha-Linolenic acid metabolism	vvi00592	Vitis vinifera (wine grape)	vvi	Metabolism	LOX2S; lipoxygenase [EC:1.13.11.12]	Lipid metabolism
TCONS_00010115	K00454	00592 alpha-Linolenic acid metabolism	aly00592	Arabidopsis lyrata (lyrate rockcress)	aly	Metabolism	LOX2S; lipoxygenase [EC:1.13.11.12]	Lipid metabolism
TCONS_00010115	K00454	00591 Linoleic acid metabolism	osa00591	Oryza sativa japonica (Japanese rice) (RefSeq)	osa	Metabolism	LOX2S; lipoxygenase [EC:1.13.11.12]	Lipid metabolism
TCONS_00010115	K00454	00591 Linoleic acid metabolism	ath00591	Arabidopsis thaliana (thale cress)	ath	Metabolism	LOX2S; lipoxygenase [EC:1.13.11.12]	Lipid metabolism
TCONS_00010115	K00454	00591 Linoleic acid metabolism	tcc00591	Theobroma cacao (cacao)	tcc	Metabolism	LOX2S; lipoxygenase [EC:1.13.11.12]	Lipid metabolism
TCONS_00010115	K00454	00592 alpha-Linolenic acid metabolism	gmx00592	Glycine max (soybean)	gmx	Metabolism	LOX2S; lipoxygenase [EC:1.13.11.12]	Lipid metabolism
TCONS_00010115	K00454	00591 Linoleic acid metabolism	aly00591	Arabidopsis lyrata (lyrate rockcress)	aly	Metabolism	LOX2S; lipoxygenase [EC:1.13.11.12]	Lipid metabolism
TCONS_00010115	K00454	00592 alpha-Linolenic acid metabolism	tcc00592	Theobroma cacao (cacao)	tcc	Metabolism	LOX2S; lipoxygenase [EC:1.13.11.12]	Lipid metabolism
TCONS_00010115	K00454	00591 Linoleic acid metabolism	sly00591	Solanum lycopersicum (tomato)	sly	Metabolism	LOX2S; lipoxygenase [EC:1.13.11.12]	Lipid metabolism
TCONS_00010115	K00454	00592 alpha-Linolenic acid metabolism	ath00592	Arabidopsis thaliana (thale cress)	ath	Metabolism	LOX2S; lipoxygenase [EC:1.13.11.12]	Lipid metabolism
TCONS_00010115	K00454	00591 Linoleic acid metabolism	fve00591	Fragaria vesca (woodland strawberry)	fve	Metabolism	LOX2S; lipoxygenase [EC:1.13.11.12]	Lipid metabolism
TCONS_00010115	K00454	00592 alpha-Linolenic acid metabolism	fve00592	Fragaria vesca (woodland strawberry)	fve	Metabolism	LOX2S; lipoxygenase [EC:1.13.11.12]	Lipid metabolism
TCONS_00010115	K00454	00591 Linoleic acid metabolism	gmx00591	Glycine max (soybean)	gmx	Metabolism	LOX2S; lipoxygenase [EC:1.13.11.12]	Lipid metabolism
TCONS_00007336	K15397	00062 Fatty acid elongation	fve00062	Fragaria vesca (woodland strawberry)	fve	Metabolism	KCS; 3-ketoacyl-CoA synthase [EC:2.3.1.199]	Lipid metabolism
TCONS_00007336	K15397	00062 Fatty acid elongation	osa00062	Oryza sativa japonica (Japanese rice) (RefSeq)	osa	Metabolism	KCS; 3-ketoacyl-CoA synthase [EC:2.3.1.199]	Lipid metabolism
TCONS_00007336	K15397	00062 Fatty acid elongation	vvi00062	Vitis vinifera (wine grape)	vvi	Metabolism	KCS; 3-ketoacyl-CoA synthase [EC:2.3.1.199]	Lipid metabolism
TCONS_00007336	K15397	00062 Fatty acid elongation	csv00062	Cucumis sativus (cucumber)	csv	Metabolism	KCS; 3-ketoacyl-CoA synthase [EC:2.3.1.199]	Lipid metabolism
TCONS_00007336	K15397	00062 Fatty acid elongation	aly00062	Arabidopsis lyrata (lyrate rockcress)	aly	Metabolism	KCS; 3-ketoacyl-CoA synthase [EC:2.3.1.199]	Lipid metabolism
TCONS_00007336	K15397	00062 Fatty acid elongation	gmx00062	Glycine max (soybean)	gmx	Metabolism	KCS; 3-ketoacyl-CoA synthase [EC:2.3.1.199]	Lipid metabolism
TCONS_00007336	K15397	00062 Fatty acid elongation	tcc00062	Theobroma cacao (cacao)	tcc	Metabolism	KCS; 3-ketoacyl-CoA synthase [EC:2.3.1.199]	Lipid metabolism
TCONS_00007336	K15397	00062 Fatty acid elongation	ath00062	Arabidopsis thaliana (thale cress)	ath	Metabolism	KCS; 3-ketoacyl-CoA synthase [EC:2.3.1.199]	Lipid metabolism
TCONS_00007336	K15397	00062 Fatty acid elongation	sly00062	Solanum lycopersicum (tomato)	sly	Metabolism	KCS; 3-ketoacyl-CoA synthase [EC:2.3.1.199]	Lipid metabolism
TCONS_00010254	K11262	00061 Fatty acid biosynthesis	gmx00061	Glycine max (soybean)	gmx	Metabolism	ACAC; acetyl-CoA carboxylase / biotin carboxylase [EC:6.4.1.2 6.3.4.14]	Lipid metabolism
TCONS_00010254	K11262	00061 Fatty acid biosynthesis	csv00061	Cucumis sativus (cucumber)	csv	Metabolism	ACAC; acetyl-CoA carboxylase / biotin carboxylase [EC:6.4.1.2 6.3.4.14]	Lipid metabolism
TCONS_00010254	K11262	00061 Fatty acid biosynthesis	fve00061	Fragaria vesca (woodland strawberry)	fve	Metabolism	ACAC; acetyl-CoA carboxylase / biotin carboxylase [EC:6.4.1.2 6.3.4.14]	Lipid metabolism
TCONS_00010254	K11262	00061 Fatty acid biosynthesis	sly00061	Solanum lycopersicum (tomato)	sly	Metabolism	ACAC; acetyl-CoA carboxylase / biotin carboxylase [EC:6.4.1.2 6.3.4.14]	Lipid metabolism
TCONS_00010254	K11262	00061 Fatty acid biosynthesis	vvi00061	Vitis vinifera (wine grape)	vvi	Metabolism	ACAC; acetyl-CoA carboxylase / biotin carboxylase [EC:6.4.1.2 6.3.4.14]	Lipid metabolism
TCONS_00010254	K11262	00061 Fatty acid biosynthesis	tcc00061	Theobroma cacao (cacao)	tcc	Metabolism	ACAC; acetyl-CoA carboxylase / biotin carboxylase [EC:6.4.1.2 6.3.4.14]	Lipid metabolism
TCONS_00010254	K11262	00061 Fatty acid biosynthesis	ath00061	Arabidopsis thaliana (thale cress)	ath	Metabolism	ACAC; acetyl-CoA carboxylase / biotin carboxylase [EC:6.4.1.2 6.3.4.14]	Lipid metabolism
TCONS_00010254	K11262	00061 Fatty acid biosynthesis	aly00061	Arabidopsis lyrata (lyrate rockcress)	aly	Metabolism	ACAC; acetyl-CoA carboxylase / biotin carboxylase [EC:6.4.1.2 6.3.4.14]	Lipid metabolism
TCONS_00010255	K11262	00061 Fatty acid biosynthesis	gmx00061	Glycine max (soybean)	gmx	Metabolism	ACAC; acetyl-CoA carboxylase / biotin carboxylase [EC:6.4.1.2 6.3.4.14]	Lipid metabolism
TCONS_00010255	K11262	00061 Fatty acid biosynthesis	csv00061	Cucumis sativus (cucumber)	csv	Metabolism	ACAC; acetyl-CoA carboxylase / biotin carboxylase [EC:6.4.1.2 6.3.4.14]	Lipid metabolism
TCONS_00010255	K11262	00061 Fatty acid biosynthesis	fve00061	Fragaria vesca (woodland strawberry)	fve	Metabolism	ACAC; acetyl-CoA carboxylase / biotin carboxylase [EC:6.4.1.2 6.3.4.14]	Lipid metabolism
TCONS_00010255	K11262	00061 Fatty acid biosynthesis	sly00061	Solanum lycopersicum (tomato)	sly	Metabolism	ACAC; acetyl-CoA carboxylase / biotin carboxylase [EC:6.4.1.2 6.3.4.14]	Lipid metabolism
TCONS_00010255	K11262	00061 Fatty acid biosynthesis	vvi00061	Vitis vinifera (wine grape)	vvi	Metabolism	ACAC; acetyl-CoA carboxylase / biotin carboxylase [EC:6.4.1.2 6.3.4.14]	Lipid metabolism
TCONS_00010255	K11262	00061 Fatty acid biosynthesis	tcc00061	Theobroma cacao (cacao)	tcc	Metabolism	ACAC; acetyl-CoA carboxylase / biotin carboxylase [EC:6.4.1.2 6.3.4.14]	Lipid metabolism
TCONS_00010255	K11262	00061 Fatty acid biosynthesis	ath00061	Arabidopsis thaliana (thale cress)	ath	Metabolism	ACAC; acetyl-CoA carboxylase / biotin carboxylase [EC:6.4.1.2 6.3.4.14]	Lipid metabolism
TCONS_00010255	K11262	00061 Fatty acid biosynthesis	aly00061	Arabidopsis lyrata (lyrate rockcress)	aly	Metabolism	ACAC; acetyl-CoA carboxylase / biotin carboxylase [EC:6.4.1.2 6.3.4.14]	Lipid metabolism
TCONS_00010256	K11262	00061 Fatty acid biosynthesis	gmx00061	Glycine max (soybean)	gmx	Metabolism	ACAC; acetyl-CoA carboxylase / biotin carboxylase [EC:6.4.1.2 6.3.4.14]	Lipid metabolism
TCONS_00010256	K11262	00061 Fatty acid biosynthesis	csv00061	Cucumis sativus (cucumber)	csv	Metabolism	ACAC; acetyl-CoA carboxylase / biotin carboxylase [EC:6.4.1.2 6.3.4.14]	Lipid metabolism
TCONS_00010256	K11262	00061 Fatty acid biosynthesis	fve00061	Fragaria vesca (woodland strawberry)	fve	Metabolism	ACAC; acetyl-CoA carboxylase / biotin carboxylase [EC:6.4.1.2 6.3.4.14]	Lipid metabolism
TCONS_00010256	K11262	00061 Fatty acid biosynthesis	sly00061	Solanum lycopersicum (tomato)	sly	Metabolism	ACAC; acetyl-CoA carboxylase / biotin carboxylase [EC:6.4.1.2 6.3.4.14]	Lipid metabolism
TCONS_00010256	K11262	00061 Fatty acid biosynthesis	vvi00061	Vitis vinifera (wine grape)	vvi	Metabolism	ACAC; acetyl-CoA carboxylase / biotin carboxylase [EC:6.4.1.2 6.3.4.14]	Lipid metabolism
TCONS_00010256	K11262	00061 Fatty acid biosynthesis	tcc00061	Theobroma cacao (cacao)	tcc	Metabolism	ACAC; acetyl-CoA carboxylase / biotin carboxylase [EC:6.4.1.2 6.3.4.14]	Lipid metabolism
TCONS_00010256	K11262	00061 Fatty acid biosynthesis	ath00061	Arabidopsis thaliana (thale cress)	ath	Metabolism	ACAC; acetyl-CoA carboxylase / biotin carboxylase [EC:6.4.1.2 6.3.4.14]	Lipid metabolism
TCONS_00010256	K11262	00061 Fatty acid biosynthesis	aly00061	Arabidopsis lyrata (lyrate rockcress)	aly	Metabolism	ACAC; acetyl-CoA carboxylase / biotin carboxylase [EC:6.4.1.2 6.3.4.14]	Lipid metabolism
TCONS_00010257	K11262	00061 Fatty acid biosynthesis	gmx00061	Glycine max (soybean)	gmx	Metabolism	ACAC; acetyl-CoA carboxylase / biotin carboxylase [EC:6.4.1.2 6.3.4.14]	Lipid metabolism
TCONS_00010257	K11262	00061 Fatty acid biosynthesis	csv00061	Cucumis sativus (cucumber)	csv	Metabolism	ACAC; acetyl-CoA carboxylase / biotin carboxylase [EC:6.4.1.2 6.3.4.14]	Lipid metabolism
TCONS_00010257	K11262	00061 Fatty acid biosynthesis	fve00061	Fragaria vesca (woodland strawberry)	fve	Metabolism	ACAC; acetyl-CoA carboxylase / biotin carboxylase [EC:6.4.1.2 6.3.4.14]	Lipid metabolism
TCONS_00010257	K11262	00061 Fatty acid biosynthesis	sly00061	Solanum lycopersicum (tomato)	sly	Metabolism	ACAC; acetyl-CoA carboxylase / biotin carboxylase [EC:6.4.1.2 6.3.4.14]	Lipid metabolism
TCONS_00010257	K11262	00061 Fatty acid biosynthesis	vvi00061	Vitis vinifera (wine grape)	vvi	Metabolism	ACAC; acetyl-CoA carboxylase / biotin carboxylase [EC:6.4.1.2 6.3.4.14]	Lipid metabolism
TCONS_00010257	K11262	00061 Fatty acid biosynthesis	tcc00061	Theobroma cacao (cacao)	tcc	Metabolism	ACAC; acetyl-CoA carboxylase / biotin carboxylase [EC:6.4.1.2 6.3.4.14]	Lipid metabolism
TCONS_00010257	K11262	00061 Fatty acid biosynthesis	ath00061	Arabidopsis thaliana (thale cress)	ath	Metabolism	ACAC; acetyl-CoA carboxylase / biotin carboxylase [EC:6.4.1.2 6.3.4.14]	Lipid metabolism
TCONS_00010257	K11262	00061 Fatty acid biosynthesis	aly00061	Arabidopsis lyrata (lyrate rockcress)	aly	Metabolism	ACAC; acetyl-CoA carboxylase / biotin carboxylase [EC:6.4.1.2 6.3.4.14]	Lipid metabolism
TCONS_00010258	K11262	00061 Fatty acid biosynthesis	gmx00061	Glycine max (soybean)	gmx	Metabolism	ACAC; acetyl-CoA carboxylase / biotin carboxylase [EC:6.4.1.2 6.3.4.14]	Lipid metabolism
TCONS_00010258	K11262	00061 Fatty acid biosynthesis	csv00061	Cucumis sativus (cucumber)	csv	Metabolism	ACAC; acetyl-CoA carboxylase / biotin carboxylase [EC:6.4.1.2 6.3.4.14]	Lipid metabolism
TCONS_00010258	K11262	00061 Fatty acid biosynthesis	fve00061	Fragaria vesca (woodland strawberry)	fve	Metabolism	ACAC; acetyl-CoA carboxylase / biotin carboxylase [EC:6.4.1.2 6.3.4.14]	Lipid metabolism
TCONS_00010258	K11262	00061 Fatty acid biosynthesis	sly00061	Solanum lycopersicum (tomato)	sly	Metabolism	ACAC; acetyl-CoA carboxylase / biotin carboxylase [EC:6.4.1.2 6.3.4.14]	Lipid metabolism
TCONS_00010258	K11262	00061 Fatty acid biosynthesis	vvi00061	Vitis vinifera (wine grape)	vvi	Metabolism	ACAC; acetyl-CoA carboxylase / biotin carboxylase [EC:6.4.1.2 6.3.4.14]	Lipid metabolism
TCONS_00010258	K11262	00061 Fatty acid biosynthesis	tcc00061	Theobroma cacao (cacao)	tcc	Metabolism	ACAC; acetyl-CoA carboxylase / biotin carboxylase [EC:6.4.1.2 6.3.4.14]	Lipid metabolism
TCONS_00010258	K11262	00061 Fatty acid biosynthesis	ath00061	Arabidopsis thaliana (thale cress)	ath	Metabolism	ACAC; acetyl-CoA carboxylase / biotin carboxylase [EC:6.4.1.2 6.3.4.14]	Lipid metabolism
TCONS_00010258	K11262	00061 Fatty acid biosynthesis	aly00061	Arabidopsis lyrata (lyrate rockcress)	aly	Metabolism	ACAC; acetyl-CoA carboxylase / biotin carboxylase [EC:6.4.1.2 6.3.4.14]	Lipid metabolism
TCONS_00010259	K11262	00061 Fatty acid biosynthesis	gmx00061	Glycine max (soybean)	gmx	Metabolism	ACAC; acetyl-CoA carboxylase / biotin carboxylase [EC:6.4.1.2 6.3.4.14]	Lipid metabolism
TCONS_00010259	K11262	00061 Fatty acid biosynthesis	csv00061	Cucumis sativus (cucumber)	csv	Metabolism	ACAC; acetyl-CoA carboxylase / biotin carboxylase [EC:6.4.1.2 6.3.4.14]	Lipid metabolism
TCONS_00010259	K11262	00061 Fatty acid biosynthesis	fve00061	Fragaria vesca (woodland strawberry)	fve	Metabolism	ACAC; acetyl-CoA carboxylase / biotin carboxylase [EC:6.4.1.2 6.3.4.14]	Lipid metabolism
TCONS_00010259	K11262	00061 Fatty acid biosynthesis	sly00061	Solanum lycopersicum (tomato)	sly	Metabolism	ACAC; acetyl-CoA carboxylase / biotin carboxylase [EC:6.4.1.2 6.3.4.14]	Lipid metabolism
TCONS_00010259	K11262	00061 Fatty acid biosynthesis	vvi00061	Vitis vinifera (wine grape)	vvi	Metabolism	ACAC; acetyl-CoA carboxylase / biotin carboxylase [EC:6.4.1.2 6.3.4.14]	Lipid metabolism
TCONS_00010259	K11262	00061 Fatty acid biosynthesis	tcc00061	Theobroma cacao (cacao)	tcc	Metabolism	ACAC; acetyl-CoA carboxylase / biotin carboxylase [EC:6.4.1.2 6.3.4.14]	Lipid metabolism
TCONS_00010259	K11262	00061 Fatty acid biosynthesis	ath00061	Arabidopsis thaliana (thale cress)	ath	Metabolism	ACAC; acetyl-CoA carboxylase / biotin carboxylase [EC:6.4.1.2 6.3.4.14]	Lipid metabolism
TCONS_00010259	K11262	00061 Fatty acid biosynthesis	aly00061	Arabidopsis lyrata (lyrate rockcress)	aly	Metabolism	ACAC; acetyl-CoA carboxylase / biotin carboxylase [EC:6.4.1.2 6.3.4.14]	Lipid metabolism
TCONS_00007478	K15728	00561 Glycerolipid metabolism	tcc00561	Theobroma cacao (cacao)	tcc	Metabolism	LPIN; phosphatidate phosphatase LPIN [EC:3.1.3.4]	Lipid metabolism
TCONS_00007478	K15728	00564 Glycerophospholipid metabolism	sly00564	Solanum lycopersicum (tomato)	sly	Metabolism	LPIN; phosphatidate phosphatase LPIN [EC:3.1.3.4]	Lipid metabolism
TCONS_00007478	K15728	00564 Glycerophospholipid metabolism	fve00564	Fragaria vesca (woodland strawberry)	fve	Metabolism	LPIN; phosphatidate phosphatase LPIN [EC:3.1.3.4]	Lipid metabolism
TCONS_00007478	K15728	00564 Glycerophospholipid metabolism	gmx00564	Glycine max (soybean)	gmx	Metabolism	LPIN; phosphatidate phosphatase LPIN [EC:3.1.3.4]	Lipid metabolism
TCONS_00007478	K15728	00561 Glycerolipid metabolism	sly00561	Solanum lycopersicum (tomato)	sly	Metabolism	LPIN; phosphatidate phosphatase LPIN [EC:3.1.3.4]	Lipid metabolism
TCONS_00007478	K15728	00564 Glycerophospholipid metabolism	aly00564	Arabidopsis lyrata (lyrate rockcress)	aly	Metabolism	LPIN; phosphatidate phosphatase LPIN [EC:3.1.3.4]	Lipid metabolism
TCONS_00007478	K15728	00561 Glycerolipid metabolism	gmx00561	Glycine max (soybean)	gmx	Metabolism	LPIN; phosphatidate phosphatase LPIN [EC:3.1.3.4]	Lipid metabolism
TCONS_00007478	K15728	00561 Glycerolipid metabolism	fve00561	Fragaria vesca (woodland strawberry)	fve	Metabolism	LPIN; phosphatidate phosphatase LPIN [EC:3.1.3.4]	Lipid metabolism
TCONS_00007478	K15728	00564 Glycerophospholipid metabolism	tcc00564	Theobroma cacao (cacao)	tcc	Metabolism	LPIN; phosphatidate phosphatase LPIN [EC:3.1.3.4]	Lipid metabolism
TCONS_00007478	K15728	00561 Glycerolipid metabolism	aly00561	Arabidopsis lyrata (lyrate rockcress)	aly	Metabolism	LPIN; phosphatidate phosphatase LPIN [EC:3.1.3.4]	Lipid metabolism
TCONS_00007478	K15728	00564 Glycerophospholipid metabolism	csv00564	Cucumis sativus (cucumber)	csv	Metabolism	LPIN; phosphatidate phosphatase LPIN [EC:3.1.3.4]	Lipid metabolism
TCONS_00007478	K15728	00561 Glycerolipid metabolism	vvi00561	Vitis vinifera (wine grape)	vvi	Metabolism	LPIN; phosphatidate phosphatase LPIN [EC:3.1.3.4]	Lipid metabolism
TCONS_00007478	K15728	00561 Glycerolipid metabolism	ath00561	Arabidopsis thaliana (thale cress)	ath	Metabolism	LPIN; phosphatidate phosphatase LPIN [EC:3.1.3.4]	Lipid metabolism
TCONS_00007478	K15728	00561 Glycerolipid metabolism	csv00561	Cucumis sativus (cucumber)	csv	Metabolism	LPIN; phosphatidate phosphatase LPIN [EC:3.1.3.4]	Lipid metabolism
TCONS_00007478	K15728	00564 Glycerophospholipid metabolism	vvi00564	Vitis vinifera (wine grape)	vvi	Metabolism	LPIN; phosphatidate phosphatase LPIN [EC:3.1.3.4]	Lipid metabolism
TCONS_00007478	K15728	00564 Glycerophospholipid metabolism	ath00564	Arabidopsis thaliana (thale cress)	ath	Metabolism	LPIN; phosphatidate phosphatase LPIN [EC:3.1.3.4]	Lipid metabolism
TCONS_00007478	K15728	00564 Glycerophospholipid metabolism	osa00564	Oryza sativa japonica (Japanese rice) (RefSeq)	osa	Metabolism	LPIN; phosphatidate phosphatase LPIN [EC:3.1.3.4]	Lipid metabolism
TCONS_00007478	K15728	00561 Glycerolipid metabolism	osa00561	Oryza sativa japonica (Japanese rice) (RefSeq)	osa	Metabolism	LPIN; phosphatidate phosphatase LPIN [EC:3.1.3.4]	Lipid metabolism
TCONS_00007479	K15728	00561 Glycerolipid metabolism	tcc00561	Theobroma cacao (cacao)	tcc	Metabolism	LPIN; phosphatidate phosphatase LPIN [EC:3.1.3.4]	Lipid metabolism
TCONS_00007479	K15728	00564 Glycerophospholipid metabolism	sly00564	Solanum lycopersicum (tomato)	sly	Metabolism	LPIN; phosphatidate phosphatase LPIN [EC:3.1.3.4]	Lipid metabolism
TCONS_00007479	K15728	00564 Glycerophospholipid metabolism	fve00564	Fragaria vesca (woodland strawberry)	fve	Metabolism	LPIN; phosphatidate phosphatase LPIN [EC:3.1.3.4]	Lipid metabolism
TCONS_00007479	K15728	00564 Glycerophospholipid metabolism	gmx00564	Glycine max (soybean)	gmx	Metabolism	LPIN; phosphatidate phosphatase LPIN [EC:3.1.3.4]	Lipid metabolism
TCONS_00007479	K15728	00561 Glycerolipid metabolism	sly00561	Solanum lycopersicum (tomato)	sly	Metabolism	LPIN; phosphatidate phosphatase LPIN [EC:3.1.3.4]	Lipid metabolism
TCONS_00007479	K15728	00564 Glycerophospholipid metabolism	aly00564	Arabidopsis lyrata (lyrate rockcress)	aly	Metabolism	LPIN; phosphatidate phosphatase LPIN [EC:3.1.3.4]	Lipid metabolism
TCONS_00007479	K15728	00561 Glycerolipid metabolism	gmx00561	Glycine max (soybean)	gmx	Metabolism	LPIN; phosphatidate phosphatase LPIN [EC:3.1.3.4]	Lipid metabolism
TCONS_00007479	K15728	00561 Glycerolipid metabolism	fve00561	Fragaria vesca (woodland strawberry)	fve	Metabolism	LPIN; phosphatidate phosphatase LPIN [EC:3.1.3.4]	Lipid metabolism
TCONS_00007479	K15728	00564 Glycerophospholipid metabolism	tcc00564	Theobroma cacao (cacao)	tcc	Metabolism	LPIN; phosphatidate phosphatase LPIN [EC:3.1.3.4]	Lipid metabolism
TCONS_00007479	K15728	00561 Glycerolipid metabolism	aly00561	Arabidopsis lyrata (lyrate rockcress)	aly	Metabolism	LPIN; phosphatidate phosphatase LPIN [EC:3.1.3.4]	Lipid metabolism
TCONS_00007479	K15728	00564 Glycerophospholipid metabolism	csv00564	Cucumis sativus (cucumber)	csv	Metabolism	LPIN; phosphatidate phosphatase LPIN [EC:3.1.3.4]	Lipid metabolism
TCONS_00007479	K15728	00561 Glycerolipid metabolism	vvi00561	Vitis vinifera (wine grape)	vvi	Metabolism	LPIN; phosphatidate phosphatase LPIN [EC:3.1.3.4]	Lipid metabolism
TCONS_00007479	K15728	00561 Glycerolipid metabolism	ath00561	Arabidopsis thaliana (thale cress)	ath	Metabolism	LPIN; phosphatidate phosphatase LPIN [EC:3.1.3.4]	Lipid metabolism
TCONS_00007479	K15728	00561 Glycerolipid metabolism	csv00561	Cucumis sativus (cucumber)	csv	Metabolism	LPIN; phosphatidate phosphatase LPIN [EC:3.1.3.4]	Lipid metabolism
TCONS_00007479	K15728	00564 Glycerophospholipid metabolism	vvi00564	Vitis vinifera (wine grape)	vvi	Metabolism	LPIN; phosphatidate phosphatase LPIN [EC:3.1.3.4]	Lipid metabolism
TCONS_00007479	K15728	00564 Glycerophospholipid metabolism	ath00564	Arabidopsis thaliana (thale cress)	ath	Metabolism	LPIN; phosphatidate phosphatase LPIN [EC:3.1.3.4]	Lipid metabolism
TCONS_00007479	K15728	00564 Glycerophospholipid metabolism	osa00564	Oryza sativa japonica (Japanese rice) (RefSeq)	osa	Metabolism	LPIN; phosphatidate phosphatase LPIN [EC:3.1.3.4]	Lipid metabolism
TCONS_00007479	K15728	00561 Glycerolipid metabolism	osa00561	Oryza sativa japonica (Japanese rice) (RefSeq)	osa	Metabolism	LPIN; phosphatidate phosphatase LPIN [EC:3.1.3.4]	Lipid metabolism
TCONS_00010325	K00227	00100 Steroid biosynthesis	osa00100	Oryza sativa japonica (Japanese rice) (RefSeq)	osa	Metabolism	SC5DL; lathosterol oxidase [EC:1.14.21.6]	Lipid metabolism
TCONS_00010325	K00227	00100 Steroid biosynthesis	fve00100	Fragaria vesca (woodland strawberry)	fve	Metabolism	SC5DL; lathosterol oxidase [EC:1.14.21.6]	Lipid metabolism
TCONS_00010325	K00227	00100 Steroid biosynthesis	tcc00100	Theobroma cacao (cacao)	tcc	Metabolism	SC5DL; lathosterol oxidase [EC:1.14.21.6]	Lipid metabolism
TCONS_00010325	K00227	00100 Steroid biosynthesis	gmx00100	Glycine max (soybean)	gmx	Metabolism	SC5DL; lathosterol oxidase [EC:1.14.21.6]	Lipid metabolism
TCONS_00010325	K00227	00100 Steroid biosynthesis	aly00100	Arabidopsis lyrata (lyrate rockcress)	aly	Metabolism	SC5DL; lathosterol oxidase [EC:1.14.21.6]	Lipid metabolism
TCONS_00010325	K00227	00100 Steroid biosynthesis	sly00100	Solanum lycopersicum (tomato)	sly	Metabolism	SC5DL; lathosterol oxidase [EC:1.14.21.6]	Lipid metabolism
TCONS_00010325	K00227	00100 Steroid biosynthesis	csv00100	Cucumis sativus (cucumber)	csv	Metabolism	SC5DL; lathosterol oxidase [EC:1.14.21.6]	Lipid metabolism
TCONS_00010325	K00227	00100 Steroid biosynthesis	ath00100	Arabidopsis thaliana (thale cress)	ath	Metabolism	SC5DL; lathosterol oxidase [EC:1.14.21.6]	Lipid metabolism
TCONS_00010325	K00227	00100 Steroid biosynthesis	vvi00100	Vitis vinifera (wine grape)	vvi	Metabolism	SC5DL; lathosterol oxidase [EC:1.14.21.6]	Lipid metabolism
TCONS_00010351	K08730	00564 Glycerophospholipid metabolism	csv00564	Cucumis sativus (cucumber)	csv	Metabolism	PTDSS2; phosphatidylserine synthase 2 [EC:2.7.8.29]	Lipid metabolism
TCONS_00010351	K08730	00564 Glycerophospholipid metabolism	tcc00564	Theobroma cacao (cacao)	tcc	Metabolism	PTDSS2; phosphatidylserine synthase 2 [EC:2.7.8.29]	Lipid metabolism
TCONS_00010351	K08730	00564 Glycerophospholipid metabolism	sly00564	Solanum lycopersicum (tomato)	sly	Metabolism	PTDSS2; phosphatidylserine synthase 2 [EC:2.7.8.29]	Lipid metabolism
TCONS_00010351	K08730	00564 Glycerophospholipid metabolism	fve00564	Fragaria vesca (woodland strawberry)	fve	Metabolism	PTDSS2; phosphatidylserine synthase 2 [EC:2.7.8.29]	Lipid metabolism
TCONS_00010351	K08730	00564 Glycerophospholipid metabolism	aly00564	Arabidopsis lyrata (lyrate rockcress)	aly	Metabolism	PTDSS2; phosphatidylserine synthase 2 [EC:2.7.8.29]	Lipid metabolism
TCONS_00010351	K08730	00564 Glycerophospholipid metabolism	gmx00564	Glycine max (soybean)	gmx	Metabolism	PTDSS2; phosphatidylserine synthase 2 [EC:2.7.8.29]	Lipid metabolism
TCONS_00010351	K08730	00564 Glycerophospholipid metabolism	osa00564	Oryza sativa japonica (Japanese rice) (RefSeq)	osa	Metabolism	PTDSS2; phosphatidylserine synthase 2 [EC:2.7.8.29]	Lipid metabolism
TCONS_00010351	K08730	00564 Glycerophospholipid metabolism	vvi00564	Vitis vinifera (wine grape)	vvi	Metabolism	PTDSS2; phosphatidylserine synthase 2 [EC:2.7.8.29]	Lipid metabolism
TCONS_00010351	K08730	00564 Glycerophospholipid metabolism	ath00564	Arabidopsis thaliana (thale cress)	ath	Metabolism	PTDSS2; phosphatidylserine synthase 2 [EC:2.7.8.29]	Lipid metabolism
TCONS_00007636	K06130	00564 Glycerophospholipid metabolism	csv00564	Cucumis sativus (cucumber)	csv	Metabolism	LYPLA2; lysophospholipase II [EC:3.1.1.5]	Lipid metabolism
TCONS_00007636	K06130	00564 Glycerophospholipid metabolism	tcc00564	Theobroma cacao (cacao)	tcc	Metabolism	LYPLA2; lysophospholipase II [EC:3.1.1.5]	Lipid metabolism
TCONS_00007636	K06130	00564 Glycerophospholipid metabolism	fve00564	Fragaria vesca (woodland strawberry)	fve	Metabolism	LYPLA2; lysophospholipase II [EC:3.1.1.5]	Lipid metabolism
TCONS_00007636	K06130	00564 Glycerophospholipid metabolism	sly00564	Solanum lycopersicum (tomato)	sly	Metabolism	LYPLA2; lysophospholipase II [EC:3.1.1.5]	Lipid metabolism
TCONS_00007636	K06130	00564 Glycerophospholipid metabolism	gmx00564	Glycine max (soybean)	gmx	Metabolism	LYPLA2; lysophospholipase II [EC:3.1.1.5]	Lipid metabolism
TCONS_00007636	K06130	00564 Glycerophospholipid metabolism	aly00564	Arabidopsis lyrata (lyrate rockcress)	aly	Metabolism	LYPLA2; lysophospholipase II [EC:3.1.1.5]	Lipid metabolism
TCONS_00007636	K06130	00564 Glycerophospholipid metabolism	ath00564	Arabidopsis thaliana (thale cress)	ath	Metabolism	LYPLA2; lysophospholipase II [EC:3.1.1.5]	Lipid metabolism
TCONS_00007636	K06130	00564 Glycerophospholipid metabolism	vvi00564	Vitis vinifera (wine grape)	vvi	Metabolism	LYPLA2; lysophospholipase II [EC:3.1.1.5]	Lipid metabolism
TCONS_00007636	K06130	00564 Glycerophospholipid metabolism	osa00564	Oryza sativa japonica (Japanese rice) (RefSeq)	osa	Metabolism	LYPLA2; lysophospholipase II [EC:3.1.1.5]	Lipid metabolism
TCONS_00010457	K11155	00561 Glycerolipid metabolism	sly00561	Solanum lycopersicum (tomato)	sly	Metabolism	DGAT1; diacylglycerol O-acyltransferase 1 [EC:2.3.1.20 2.3.1.75 2.3.1.76]	Lipid metabolism
TCONS_00010457	K11155	00561 Glycerolipid metabolism	csv00561	Cucumis sativus (cucumber)	csv	Metabolism	DGAT1; diacylglycerol O-acyltransferase 1 [EC:2.3.1.20 2.3.1.75 2.3.1.76]	Lipid metabolism
TCONS_00010457	K11155	00561 Glycerolipid metabolism	gmx00561	Glycine max (soybean)	gmx	Metabolism	DGAT1; diacylglycerol O-acyltransferase 1 [EC:2.3.1.20 2.3.1.75 2.3.1.76]	Lipid metabolism
TCONS_00010457	K11155	00561 Glycerolipid metabolism	fve00561	Fragaria vesca (woodland strawberry)	fve	Metabolism	DGAT1; diacylglycerol O-acyltransferase 1 [EC:2.3.1.20 2.3.1.75 2.3.1.76]	Lipid metabolism
TCONS_00010457	K11155	00561 Glycerolipid metabolism	osa00561	Oryza sativa japonica (Japanese rice) (RefSeq)	osa	Metabolism	DGAT1; diacylglycerol O-acyltransferase 1 [EC:2.3.1.20 2.3.1.75 2.3.1.76]	Lipid metabolism
TCONS_00010457	K11155	00561 Glycerolipid metabolism	tcc00561	Theobroma cacao (cacao)	tcc	Metabolism	DGAT1; diacylglycerol O-acyltransferase 1 [EC:2.3.1.20 2.3.1.75 2.3.1.76]	Lipid metabolism
TCONS_00010457	K11155	00561 Glycerolipid metabolism	aly00561	Arabidopsis lyrata (lyrate rockcress)	aly	Metabolism	DGAT1; diacylglycerol O-acyltransferase 1 [EC:2.3.1.20 2.3.1.75 2.3.1.76]	Lipid metabolism
TCONS_00010457	K11155	00561 Glycerolipid metabolism	vvi00561	Vitis vinifera (wine grape)	vvi	Metabolism	DGAT1; diacylglycerol O-acyltransferase 1 [EC:2.3.1.20 2.3.1.75 2.3.1.76]	Lipid metabolism
TCONS_00010457	K11155	00561 Glycerolipid metabolism	ath00561	Arabidopsis thaliana (thale cress)	ath	Metabolism	DGAT1; diacylglycerol O-acyltransferase 1 [EC:2.3.1.20 2.3.1.75 2.3.1.76]	Lipid metabolism
TCONS_00007763	K13508	00561 Glycerolipid metabolism	csv00561	Cucumis sativus (cucumber)	csv	Metabolism	GPAT; glycerol-3-phosphate acyltransferase [EC:2.3.1.15]	Lipid metabolism
TCONS_00007763	K13508	00561 Glycerolipid metabolism	osa00561	Oryza sativa japonica (Japanese rice) (RefSeq)	osa	Metabolism	GPAT; glycerol-3-phosphate acyltransferase [EC:2.3.1.15]	Lipid metabolism
TCONS_00007763	K13508	00564 Glycerophospholipid metabolism	osa00564	Oryza sativa japonica (Japanese rice) (RefSeq)	osa	Metabolism	GPAT; glycerol-3-phosphate acyltransferase [EC:2.3.1.15]	Lipid metabolism
TCONS_00007763	K13508	00564 Glycerophospholipid metabolism	ath00564	Arabidopsis thaliana (thale cress)	ath	Metabolism	GPAT; glycerol-3-phosphate acyltransferase [EC:2.3.1.15]	Lipid metabolism
TCONS_00007763	K13508	00564 Glycerophospholipid metabolism	vvi00564	Vitis vinifera (wine grape)	vvi	Metabolism	GPAT; glycerol-3-phosphate acyltransferase [EC:2.3.1.15]	Lipid metabolism
TCONS_00007763	K13508	00561 Glycerolipid metabolism	aly00561	Arabidopsis lyrata (lyrate rockcress)	aly	Metabolism	GPAT; glycerol-3-phosphate acyltransferase [EC:2.3.1.15]	Lipid metabolism
TCONS_00007763	K13508	00564 Glycerophospholipid metabolism	tcc00564	Theobroma cacao (cacao)	tcc	Metabolism	GPAT; glycerol-3-phosphate acyltransferase [EC:2.3.1.15]	Lipid metabolism
TCONS_00007763	K13508	00564 Glycerophospholipid metabolism	csv00564	Cucumis sativus (cucumber)	csv	Metabolism	GPAT; glycerol-3-phosphate acyltransferase [EC:2.3.1.15]	Lipid metabolism
TCONS_00007763	K13508	00561 Glycerolipid metabolism	ath00561	Arabidopsis thaliana (thale cress)	ath	Metabolism	GPAT; glycerol-3-phosphate acyltransferase [EC:2.3.1.15]	Lipid metabolism
TCONS_00007763	K13508	00561 Glycerolipid metabolism	vvi00561	Vitis vinifera (wine grape)	vvi	Metabolism	GPAT; glycerol-3-phosphate acyltransferase [EC:2.3.1.15]	Lipid metabolism
TCONS_00007763	K13508	00564 Glycerophospholipid metabolism	aly00564	Arabidopsis lyrata (lyrate rockcress)	aly	Metabolism	GPAT; glycerol-3-phosphate acyltransferase [EC:2.3.1.15]	Lipid metabolism
TCONS_00007763	K13508	00564 Glycerophospholipid metabolism	gmx00564	Glycine max (soybean)	gmx	Metabolism	GPAT; glycerol-3-phosphate acyltransferase [EC:2.3.1.15]	Lipid metabolism
TCONS_00007763	K13508	00561 Glycerolipid metabolism	sly00561	Solanum lycopersicum (tomato)	sly	Metabolism	GPAT; glycerol-3-phosphate acyltransferase [EC:2.3.1.15]	Lipid metabolism
TCONS_00007763	K13508	00561 Glycerolipid metabolism	gmx00561	Glycine max (soybean)	gmx	Metabolism	GPAT; glycerol-3-phosphate acyltransferase [EC:2.3.1.15]	Lipid metabolism
TCONS_00007763	K13508	00561 Glycerolipid metabolism	fve00561	Fragaria vesca (woodland strawberry)	fve	Metabolism	GPAT; glycerol-3-phosphate acyltransferase [EC:2.3.1.15]	Lipid metabolism
TCONS_00007763	K13508	00561 Glycerolipid metabolism	tcc00561	Theobroma cacao (cacao)	tcc	Metabolism	GPAT; glycerol-3-phosphate acyltransferase [EC:2.3.1.15]	Lipid metabolism
TCONS_00007763	K13508	00564 Glycerophospholipid metabolism	sly00564	Solanum lycopersicum (tomato)	sly	Metabolism	GPAT; glycerol-3-phosphate acyltransferase [EC:2.3.1.15]	Lipid metabolism
TCONS_00007763	K13508	00564 Glycerophospholipid metabolism	fve00564	Fragaria vesca (woodland strawberry)	fve	Metabolism	GPAT; glycerol-3-phosphate acyltransferase [EC:2.3.1.15]	Lipid metabolism
TCONS_00010692	K00901	00561 Glycerolipid metabolism	csv00561	Cucumis sativus (cucumber)	csv	Metabolism	E2.7.1.107; diacylglycerol kinase (ATP dependent) [EC:2.7.1.107]	Lipid metabolism
TCONS_00010692	K00901	00564 Glycerophospholipid metabolism	vvi00564	Vitis vinifera (wine grape)	vvi	Metabolism	E2.7.1.107; diacylglycerol kinase (ATP dependent) [EC:2.7.1.107]	Lipid metabolism
TCONS_00010692	K00901	00564 Glycerophospholipid metabolism	ath00564	Arabidopsis thaliana (thale cress)	ath	Metabolism	E2.7.1.107; diacylglycerol kinase (ATP dependent) [EC:2.7.1.107]	Lipid metabolism
TCONS_00010692	K00901	00561 Glycerolipid metabolism	osa00561	Oryza sativa japonica (Japanese rice) (RefSeq)	osa	Metabolism	E2.7.1.107; diacylglycerol kinase (ATP dependent) [EC:2.7.1.107]	Lipid metabolism
TCONS_00010692	K00901	00564 Glycerophospholipid metabolism	osa00564	Oryza sativa japonica (Japanese rice) (RefSeq)	osa	Metabolism	E2.7.1.107; diacylglycerol kinase (ATP dependent) [EC:2.7.1.107]	Lipid metabolism
TCONS_00010692	K00901	00564 Glycerophospholipid metabolism	csv00564	Cucumis sativus (cucumber)	csv	Metabolism	E2.7.1.107; diacylglycerol kinase (ATP dependent) [EC:2.7.1.107]	Lipid metabolism
TCONS_00010692	K00901	00564 Glycerophospholipid metabolism	tcc00564	Theobroma cacao (cacao)	tcc	Metabolism	E2.7.1.107; diacylglycerol kinase (ATP dependent) [EC:2.7.1.107]	Lipid metabolism
TCONS_00010692	K00901	00561 Glycerolipid metabolism	aly00561	Arabidopsis lyrata (lyrate rockcress)	aly	Metabolism	E2.7.1.107; diacylglycerol kinase (ATP dependent) [EC:2.7.1.107]	Lipid metabolism
TCONS_00010692	K00901	00561 Glycerolipid metabolism	vvi00561	Vitis vinifera (wine grape)	vvi	Metabolism	E2.7.1.107; diacylglycerol kinase (ATP dependent) [EC:2.7.1.107]	Lipid metabolism
TCONS_00010692	K00901	00561 Glycerolipid metabolism	ath00561	Arabidopsis thaliana (thale cress)	ath	Metabolism	E2.7.1.107; diacylglycerol kinase (ATP dependent) [EC:2.7.1.107]	Lipid metabolism
TCONS_00010692	K00901	00564 Glycerophospholipid metabolism	gmx00564	Glycine max (soybean)	gmx	Metabolism	E2.7.1.107; diacylglycerol kinase (ATP dependent) [EC:2.7.1.107]	Lipid metabolism
TCONS_00010692	K00901	00561 Glycerolipid metabolism	sly00561	Solanum lycopersicum (tomato)	sly	Metabolism	E2.7.1.107; diacylglycerol kinase (ATP dependent) [EC:2.7.1.107]	Lipid metabolism
TCONS_00010692	K00901	00564 Glycerophospholipid metabolism	aly00564	Arabidopsis lyrata (lyrate rockcress)	aly	Metabolism	E2.7.1.107; diacylglycerol kinase (ATP dependent) [EC:2.7.1.107]	Lipid metabolism
TCONS_00010692	K00901	00561 Glycerolipid metabolism	gmx00561	Glycine max (soybean)	gmx	Metabolism	E2.7.1.107; diacylglycerol kinase (ATP dependent) [EC:2.7.1.107]	Lipid metabolism
TCONS_00010692	K00901	00561 Glycerolipid metabolism	fve00561	Fragaria vesca (woodland strawberry)	fve	Metabolism	E2.7.1.107; diacylglycerol kinase (ATP dependent) [EC:2.7.1.107]	Lipid metabolism
TCONS_00010692	K00901	00561 Glycerolipid metabolism	tcc00561	Theobroma cacao (cacao)	tcc	Metabolism	E2.7.1.107; diacylglycerol kinase (ATP dependent) [EC:2.7.1.107]	Lipid metabolism
TCONS_00010692	K00901	00564 Glycerophospholipid metabolism	sly00564	Solanum lycopersicum (tomato)	sly	Metabolism	E2.7.1.107; diacylglycerol kinase (ATP dependent) [EC:2.7.1.107]	Lipid metabolism
TCONS_00010692	K00901	00564 Glycerophospholipid metabolism	fve00564	Fragaria vesca (woodland strawberry)	fve	Metabolism	E2.7.1.107; diacylglycerol kinase (ATP dependent) [EC:2.7.1.107]	Lipid metabolism
TCONS_00008025	K01047	00590 Arachidonic acid metabolism	vvi00590	Vitis vinifera (wine grape)	vvi	Metabolism	PLA2G; secretory phospholipase A2 [EC:3.1.1.4]	Lipid metabolism
TCONS_00008025	K01047	00590 Arachidonic acid metabolism	gmx00590	Glycine max (soybean)	gmx	Metabolism	PLA2G; secretory phospholipase A2 [EC:3.1.1.4]	Lipid metabolism
TCONS_00008025	K01047	00565 Ether lipid metabolism	csv00565	Cucumis sativus (cucumber)	csv	Metabolism	PLA2G; secretory phospholipase A2 [EC:3.1.1.4]	Lipid metabolism
TCONS_00008025	K01047	00564 Glycerophospholipid metabolism	ath00564	Arabidopsis thaliana (thale cress)	ath	Metabolism	PLA2G; secretory phospholipase A2 [EC:3.1.1.4]	Lipid metabolism
TCONS_00008025	K01047	00592 alpha-Linolenic acid metabolism	sly00592	Solanum lycopersicum (tomato)	sly	Metabolism	PLA2G; secretory phospholipase A2 [EC:3.1.1.4]	Lipid metabolism
TCONS_00008025	K01047	00565 Ether lipid metabolism	fve00565	Fragaria vesca (woodland strawberry)	fve	Metabolism	PLA2G; secretory phospholipase A2 [EC:3.1.1.4]	Lipid metabolism
TCONS_00008025	K01047	00565 Ether lipid metabolism	ath00565	Arabidopsis thaliana (thale cress)	ath	Metabolism	PLA2G; secretory phospholipase A2 [EC:3.1.1.4]	Lipid metabolism
TCONS_00008025	K01047	00591 Linoleic acid metabolism	ath00591	Arabidopsis thaliana (thale cress)	ath	Metabolism	PLA2G; secretory phospholipase A2 [EC:3.1.1.4]	Lipid metabolism
TCONS_00008025	K01047	00592 alpha-Linolenic acid metabolism	aly00592	Arabidopsis lyrata (lyrate rockcress)	aly	Metabolism	PLA2G; secretory phospholipase A2 [EC:3.1.1.4]	Lipid metabolism
TCONS_00008025	K01047	00564 Glycerophospholipid metabolism	csv00564	Cucumis sativus (cucumber)	csv	Metabolism	PLA2G; secretory phospholipase A2 [EC:3.1.1.4]	Lipid metabolism
TCONS_00008025	K01047	00565 Ether lipid metabolism	gmx00565	Glycine max (soybean)	gmx	Metabolism	PLA2G; secretory phospholipase A2 [EC:3.1.1.4]	Lipid metabolism
TCONS_00008025	K01047	00591 Linoleic acid metabolism	tcc00591	Theobroma cacao (cacao)	tcc	Metabolism	PLA2G; secretory phospholipase A2 [EC:3.1.1.4]	Lipid metabolism
TCONS_00008025	K01047	00590 Arachidonic acid metabolism	sly00590	Solanum lycopersicum (tomato)	sly	Metabolism	PLA2G; secretory phospholipase A2 [EC:3.1.1.4]	Lipid metabolism
TCONS_00008025	K01047	00592 alpha-Linolenic acid metabolism	gmx00592	Glycine max (soybean)	gmx	Metabolism	PLA2G; secretory phospholipase A2 [EC:3.1.1.4]	Lipid metabolism
TCONS_00008025	K01047	00564 Glycerophospholipid metabolism	gmx00564	Glycine max (soybean)	gmx	Metabolism	PLA2G; secretory phospholipase A2 [EC:3.1.1.4]	Lipid metabolism
TCONS_00008025	K01047	00564 Glycerophospholipid metabolism	aly00564	Arabidopsis lyrata (lyrate rockcress)	aly	Metabolism	PLA2G; secretory phospholipase A2 [EC:3.1.1.4]	Lipid metabolism
TCONS_00008025	K01047	00590 Arachidonic acid metabolism	fve00590	Fragaria vesca (woodland strawberry)	fve	Metabolism	PLA2G; secretory phospholipase A2 [EC:3.1.1.4]	Lipid metabolism
TCONS_00008025	K01047	00591 Linoleic acid metabolism	gmx00591	Glycine max (soybean)	gmx	Metabolism	PLA2G; secretory phospholipase A2 [EC:3.1.1.4]	Lipid metabolism
TCONS_00008025	K01047	00591 Linoleic acid metabolism	fve00591	Fragaria vesca (woodland strawberry)	fve	Metabolism	PLA2G; secretory phospholipase A2 [EC:3.1.1.4]	Lipid metabolism
TCONS_00008025	K01047	00565 Ether lipid metabolism	tcc00565	Theobroma cacao (cacao)	tcc	Metabolism	PLA2G; secretory phospholipase A2 [EC:3.1.1.4]	Lipid metabolism
TCONS_00008025	K01047	00590 Arachidonic acid metabolism	osa00590	Oryza sativa japonica (Japanese rice) (RefSeq)	osa	Metabolism	PLA2G; secretory phospholipase A2 [EC:3.1.1.4]	Lipid metabolism
TCONS_00008025	K01047	00592 alpha-Linolenic acid metabolism	csv00592	Cucumis sativus (cucumber)	csv	Metabolism	PLA2G; secretory phospholipase A2 [EC:3.1.1.4]	Lipid metabolism
TCONS_00008025	K01047	00592 alpha-Linolenic acid metabolism	osa00592	Oryza sativa japonica (Japanese rice) (RefSeq)	osa	Metabolism	PLA2G; secretory phospholipase A2 [EC:3.1.1.4]	Lipid metabolism
TCONS_00008025	K01047	00591 Linoleic acid metabolism	vvi00591	Vitis vinifera (wine grape)	vvi	Metabolism	PLA2G; secretory phospholipase A2 [EC:3.1.1.4]	Lipid metabolism
TCONS_00008025	K01047	00592 alpha-Linolenic acid metabolism	vvi00592	Vitis vinifera (wine grape)	vvi	Metabolism	PLA2G; secretory phospholipase A2 [EC:3.1.1.4]	Lipid metabolism
TCONS_00008025	K01047	00564 Glycerophospholipid metabolism	vvi00564	Vitis vinifera (wine grape)	vvi	Metabolism	PLA2G; secretory phospholipase A2 [EC:3.1.1.4]	Lipid metabolism
TCONS_00008025	K01047	00565 Ether lipid metabolism	osa00565	Oryza sativa japonica (Japanese rice) (RefSeq)	osa	Metabolism	PLA2G; secretory phospholipase A2 [EC:3.1.1.4]	Lipid metabolism
TCONS_00008025	K01047	00564 Glycerophospholipid metabolism	osa00564	Oryza sativa japonica (Japanese rice) (RefSeq)	osa	Metabolism	PLA2G; secretory phospholipase A2 [EC:3.1.1.4]	Lipid metabolism
TCONS_00008025	K01047	00565 Ether lipid metabolism	aly00565	Arabidopsis lyrata (lyrate rockcress)	aly	Metabolism	PLA2G; secretory phospholipase A2 [EC:3.1.1.4]	Lipid metabolism
TCONS_00008025	K01047	00591 Linoleic acid metabolism	csv00591	Cucumis sativus (cucumber)	csv	Metabolism	PLA2G; secretory phospholipase A2 [EC:3.1.1.4]	Lipid metabolism
TCONS_00008025	K01047	00591 Linoleic acid metabolism	osa00591	Oryza sativa japonica (Japanese rice) (RefSeq)	osa	Metabolism	PLA2G; secretory phospholipase A2 [EC:3.1.1.4]	Lipid metabolism
TCONS_00008025	K01047	00565 Ether lipid metabolism	vvi00565	Vitis vinifera (wine grape)	vvi	Metabolism	PLA2G; secretory phospholipase A2 [EC:3.1.1.4]	Lipid metabolism
TCONS_00008025	K01047	00564 Glycerophospholipid metabolism	tcc00564	Theobroma cacao (cacao)	tcc	Metabolism	PLA2G; secretory phospholipase A2 [EC:3.1.1.4]	Lipid metabolism
TCONS_00008025	K01047	00591 Linoleic acid metabolism	aly00591	Arabidopsis lyrata (lyrate rockcress)	aly	Metabolism	PLA2G; secretory phospholipase A2 [EC:3.1.1.4]	Lipid metabolism
TCONS_00008025	K01047	00592 alpha-Linolenic acid metabolism	tcc00592	Theobroma cacao (cacao)	tcc	Metabolism	PLA2G; secretory phospholipase A2 [EC:3.1.1.4]	Lipid metabolism
TCONS_00008025	K01047	00592 alpha-Linolenic acid metabolism	ath00592	Arabidopsis thaliana (thale cress)	ath	Metabolism	PLA2G; secretory phospholipase A2 [EC:3.1.1.4]	Lipid metabolism
TCONS_00008025	K01047	00590 Arachidonic acid metabolism	aly00590	Arabidopsis lyrata (lyrate rockcress)	aly	Metabolism	PLA2G; secretory phospholipase A2 [EC:3.1.1.4]	Lipid metabolism
TCONS_00008025	K01047	00591 Linoleic acid metabolism	sly00591	Solanum lycopersicum (tomato)	sly	Metabolism	PLA2G; secretory phospholipase A2 [EC:3.1.1.4]	Lipid metabolism
TCONS_00008025	K01047	00590 Arachidonic acid metabolism	ath00590	Arabidopsis thaliana (thale cress)	ath	Metabolism	PLA2G; secretory phospholipase A2 [EC:3.1.1.4]	Lipid metabolism
TCONS_00008025	K01047	00590 Arachidonic acid metabolism	tcc00590	Theobroma cacao (cacao)	tcc	Metabolism	PLA2G; secretory phospholipase A2 [EC:3.1.1.4]	Lipid metabolism
TCONS_00008025	K01047	00565 Ether lipid metabolism	sly00565	Solanum lycopersicum (tomato)	sly	Metabolism	PLA2G; secretory phospholipase A2 [EC:3.1.1.4]	Lipid metabolism
TCONS_00008025	K01047	00592 alpha-Linolenic acid metabolism	fve00592	Fragaria vesca (woodland strawberry)	fve	Metabolism	PLA2G; secretory phospholipase A2 [EC:3.1.1.4]	Lipid metabolism
TCONS_00008025	K01047	00590 Arachidonic acid metabolism	csv00590	Cucumis sativus (cucumber)	csv	Metabolism	PLA2G; secretory phospholipase A2 [EC:3.1.1.4]	Lipid metabolism
TCONS_00008025	K01047	00564 Glycerophospholipid metabolism	sly00564	Solanum lycopersicum (tomato)	sly	Metabolism	PLA2G; secretory phospholipase A2 [EC:3.1.1.4]	Lipid metabolism
TCONS_00008025	K01047	00564 Glycerophospholipid metabolism	fve00564	Fragaria vesca (woodland strawberry)	fve	Metabolism	PLA2G; secretory phospholipase A2 [EC:3.1.1.4]	Lipid metabolism
TCONS_00010853	K15730	00590 Arachidonic acid metabolism	fve00590	Fragaria vesca (woodland strawberry)	fve	Metabolism	PTGES3; cytosolic prostaglandin-E synthase [EC:5.3.99.3]	Lipid metabolism
TCONS_00010853	K15730	00590 Arachidonic acid metabolism	csv00590	Cucumis sativus (cucumber)	csv	Metabolism	PTGES3; cytosolic prostaglandin-E synthase [EC:5.3.99.3]	Lipid metabolism
TCONS_00010853	K15730	00590 Arachidonic acid metabolism	tcc00590	Theobroma cacao (cacao)	tcc	Metabolism	PTGES3; cytosolic prostaglandin-E synthase [EC:5.3.99.3]	Lipid metabolism
TCONS_00010853	K15730	00590 Arachidonic acid metabolism	gmx00590	Glycine max (soybean)	gmx	Metabolism	PTGES3; cytosolic prostaglandin-E synthase [EC:5.3.99.3]	Lipid metabolism
TCONS_00010853	K15730	00590 Arachidonic acid metabolism	vvi00590	Vitis vinifera (wine grape)	vvi	Metabolism	PTGES3; cytosolic prostaglandin-E synthase [EC:5.3.99.3]	Lipid metabolism
TCONS_00010854	K15730	00590 Arachidonic acid metabolism	fve00590	Fragaria vesca (woodland strawberry)	fve	Metabolism	PTGES3; cytosolic prostaglandin-E synthase [EC:5.3.99.3]	Lipid metabolism
TCONS_00010854	K15730	00590 Arachidonic acid metabolism	csv00590	Cucumis sativus (cucumber)	csv	Metabolism	PTGES3; cytosolic prostaglandin-E synthase [EC:5.3.99.3]	Lipid metabolism
TCONS_00010854	K15730	00590 Arachidonic acid metabolism	tcc00590	Theobroma cacao (cacao)	tcc	Metabolism	PTGES3; cytosolic prostaglandin-E synthase [EC:5.3.99.3]	Lipid metabolism
TCONS_00010854	K15730	00590 Arachidonic acid metabolism	gmx00590	Glycine max (soybean)	gmx	Metabolism	PTGES3; cytosolic prostaglandin-E synthase [EC:5.3.99.3]	Lipid metabolism
TCONS_00010854	K15730	00590 Arachidonic acid metabolism	vvi00590	Vitis vinifera (wine grape)	vvi	Metabolism	PTGES3; cytosolic prostaglandin-E synthase [EC:5.3.99.3]	Lipid metabolism
TCONS_00008107	K14424	00100 Steroid biosynthesis	tcc00100	Theobroma cacao (cacao)	tcc	Metabolism	SMO2; 4-alpha-methyl-delta7-sterol-4alpha-methyl oxidase [EC:1.14.13.72]	Lipid metabolism
TCONS_00008107	K14424	00100 Steroid biosynthesis	gmx00100	Glycine max (soybean)	gmx	Metabolism	SMO2; 4-alpha-methyl-delta7-sterol-4alpha-methyl oxidase [EC:1.14.13.72]	Lipid metabolism
TCONS_00008107	K14424	00100 Steroid biosynthesis	fve00100	Fragaria vesca (woodland strawberry)	fve	Metabolism	SMO2; 4-alpha-methyl-delta7-sterol-4alpha-methyl oxidase [EC:1.14.13.72]	Lipid metabolism
TCONS_00008107	K14424	00100 Steroid biosynthesis	osa00100	Oryza sativa japonica (Japanese rice) (RefSeq)	osa	Metabolism	SMO2; 4-alpha-methyl-delta7-sterol-4alpha-methyl oxidase [EC:1.14.13.72]	Lipid metabolism
TCONS_00008107	K14424	00100 Steroid biosynthesis	ath00100	Arabidopsis thaliana (thale cress)	ath	Metabolism	SMO2; 4-alpha-methyl-delta7-sterol-4alpha-methyl oxidase [EC:1.14.13.72]	Lipid metabolism
TCONS_00008107	K14424	00100 Steroid biosynthesis	aly00100	Arabidopsis lyrata (lyrate rockcress)	aly	Metabolism	SMO2; 4-alpha-methyl-delta7-sterol-4alpha-methyl oxidase [EC:1.14.13.72]	Lipid metabolism
TCONS_00008107	K14424	00100 Steroid biosynthesis	sly00100	Solanum lycopersicum (tomato)	sly	Metabolism	SMO2; 4-alpha-methyl-delta7-sterol-4alpha-methyl oxidase [EC:1.14.13.72]	Lipid metabolism
TCONS_00008107	K14424	00100 Steroid biosynthesis	csv00100	Cucumis sativus (cucumber)	csv	Metabolism	SMO2; 4-alpha-methyl-delta7-sterol-4alpha-methyl oxidase [EC:1.14.13.72]	Lipid metabolism
TCONS_00008107	K14424	00100 Steroid biosynthesis	vvi00100	Vitis vinifera (wine grape)	vvi	Metabolism	SMO2; 4-alpha-methyl-delta7-sterol-4alpha-methyl oxidase [EC:1.14.13.72]	Lipid metabolism
TCONS_00008108	K14424	00100 Steroid biosynthesis	tcc00100	Theobroma cacao (cacao)	tcc	Metabolism	SMO2; 4-alpha-methyl-delta7-sterol-4alpha-methyl oxidase [EC:1.14.13.72]	Lipid metabolism
TCONS_00008108	K14424	00100 Steroid biosynthesis	gmx00100	Glycine max (soybean)	gmx	Metabolism	SMO2; 4-alpha-methyl-delta7-sterol-4alpha-methyl oxidase [EC:1.14.13.72]	Lipid metabolism
TCONS_00008108	K14424	00100 Steroid biosynthesis	fve00100	Fragaria vesca (woodland strawberry)	fve	Metabolism	SMO2; 4-alpha-methyl-delta7-sterol-4alpha-methyl oxidase [EC:1.14.13.72]	Lipid metabolism
TCONS_00008108	K14424	00100 Steroid biosynthesis	osa00100	Oryza sativa japonica (Japanese rice) (RefSeq)	osa	Metabolism	SMO2; 4-alpha-methyl-delta7-sterol-4alpha-methyl oxidase [EC:1.14.13.72]	Lipid metabolism
TCONS_00008108	K14424	00100 Steroid biosynthesis	ath00100	Arabidopsis thaliana (thale cress)	ath	Metabolism	SMO2; 4-alpha-methyl-delta7-sterol-4alpha-methyl oxidase [EC:1.14.13.72]	Lipid metabolism
TCONS_00008108	K14424	00100 Steroid biosynthesis	aly00100	Arabidopsis lyrata (lyrate rockcress)	aly	Metabolism	SMO2; 4-alpha-methyl-delta7-sterol-4alpha-methyl oxidase [EC:1.14.13.72]	Lipid metabolism
TCONS_00008108	K14424	00100 Steroid biosynthesis	sly00100	Solanum lycopersicum (tomato)	sly	Metabolism	SMO2; 4-alpha-methyl-delta7-sterol-4alpha-methyl oxidase [EC:1.14.13.72]	Lipid metabolism
TCONS_00008108	K14424	00100 Steroid biosynthesis	csv00100	Cucumis sativus (cucumber)	csv	Metabolism	SMO2; 4-alpha-methyl-delta7-sterol-4alpha-methyl oxidase [EC:1.14.13.72]	Lipid metabolism
TCONS_00008108	K14424	00100 Steroid biosynthesis	vvi00100	Vitis vinifera (wine grape)	vvi	Metabolism	SMO2; 4-alpha-methyl-delta7-sterol-4alpha-methyl oxidase [EC:1.14.13.72]	Lipid metabolism
TCONS_00008110	K10258	00062 Fatty acid elongation	gmx00062	Glycine max (soybean)	gmx	Metabolism	TER; very-long-chain enoyl-CoA reductase [EC:1.3.1.93]	Lipid metabolism
TCONS_00008110	K10258	00062 Fatty acid elongation	tcc00062	Theobroma cacao (cacao)	tcc	Metabolism	TER; very-long-chain enoyl-CoA reductase [EC:1.3.1.93]	Lipid metabolism
TCONS_00008110	K10258	01040 Biosynthesis of unsaturated fatty acids	vvi01040	Vitis vinifera (wine grape)	vvi	Metabolism	TER; very-long-chain enoyl-CoA reductase [EC:1.3.1.93]	Lipid metabolism
TCONS_00008110	K10258	01040 Biosynthesis of unsaturated fatty acids	aly01040	Arabidopsis lyrata (lyrate rockcress)	aly	Metabolism	TER; very-long-chain enoyl-CoA reductase [EC:1.3.1.93]	Lipid metabolism
TCONS_00008110	K10258	00062 Fatty acid elongation	aly00062	Arabidopsis lyrata (lyrate rockcress)	aly	Metabolism	TER; very-long-chain enoyl-CoA reductase [EC:1.3.1.93]	Lipid metabolism
TCONS_00008110	K10258	01040 Biosynthesis of unsaturated fatty acids	tcc01040	Theobroma cacao (cacao)	tcc	Metabolism	TER; very-long-chain enoyl-CoA reductase [EC:1.3.1.93]	Lipid metabolism
TCONS_00008110	K10258	01040 Biosynthesis of unsaturated fatty acids	fve01040	Fragaria vesca (woodland strawberry)	fve	Metabolism	TER; very-long-chain enoyl-CoA reductase [EC:1.3.1.93]	Lipid metabolism
TCONS_00008110	K10258	01040 Biosynthesis of unsaturated fatty acids	csv01040	Cucumis sativus (cucumber)	csv	Metabolism	TER; very-long-chain enoyl-CoA reductase [EC:1.3.1.93]	Lipid metabolism
TCONS_00008110	K10258	01040 Biosynthesis of unsaturated fatty acids	gmx01040	Glycine max (soybean)	gmx	Metabolism	TER; very-long-chain enoyl-CoA reductase [EC:1.3.1.93]	Lipid metabolism
TCONS_00008110	K10258	01040 Biosynthesis of unsaturated fatty acids	ath01040	Arabidopsis thaliana (thale cress)	ath	Metabolism	TER; very-long-chain enoyl-CoA reductase [EC:1.3.1.93]	Lipid metabolism
TCONS_00008110	K10258	00062 Fatty acid elongation	vvi00062	Vitis vinifera (wine grape)	vvi	Metabolism	TER; very-long-chain enoyl-CoA reductase [EC:1.3.1.93]	Lipid metabolism
TCONS_00008110	K10258	00062 Fatty acid elongation	csv00062	Cucumis sativus (cucumber)	csv	Metabolism	TER; very-long-chain enoyl-CoA reductase [EC:1.3.1.93]	Lipid metabolism
TCONS_00008110	K10258	00062 Fatty acid elongation	ath00062	Arabidopsis thaliana (thale cress)	ath	Metabolism	TER; very-long-chain enoyl-CoA reductase [EC:1.3.1.93]	Lipid metabolism
TCONS_00008110	K10258	00062 Fatty acid elongation	sly00062	Solanum lycopersicum (tomato)	sly	Metabolism	TER; very-long-chain enoyl-CoA reductase [EC:1.3.1.93]	Lipid metabolism
TCONS_00008110	K10258	01040 Biosynthesis of unsaturated fatty acids	sly01040	Solanum lycopersicum (tomato)	sly	Metabolism	TER; very-long-chain enoyl-CoA reductase [EC:1.3.1.93]	Lipid metabolism
TCONS_00008110	K10258	00062 Fatty acid elongation	fve00062	Fragaria vesca (woodland strawberry)	fve	Metabolism	TER; very-long-chain enoyl-CoA reductase [EC:1.3.1.93]	Lipid metabolism
TCONS_00008110	K10258	01040 Biosynthesis of unsaturated fatty acids	osa01040	Oryza sativa japonica (Japanese rice) (RefSeq)	osa	Metabolism	TER; very-long-chain enoyl-CoA reductase [EC:1.3.1.93]	Lipid metabolism
TCONS_00008110	K10258	00062 Fatty acid elongation	osa00062	Oryza sativa japonica (Japanese rice) (RefSeq)	osa	Metabolism	TER; very-long-chain enoyl-CoA reductase [EC:1.3.1.93]	Lipid metabolism
TCONS_00008111	K10258	00062 Fatty acid elongation	gmx00062	Glycine max (soybean)	gmx	Metabolism	TER; very-long-chain enoyl-CoA reductase [EC:1.3.1.93]	Lipid metabolism
TCONS_00008111	K10258	00062 Fatty acid elongation	tcc00062	Theobroma cacao (cacao)	tcc	Metabolism	TER; very-long-chain enoyl-CoA reductase [EC:1.3.1.93]	Lipid metabolism
TCONS_00008111	K10258	01040 Biosynthesis of unsaturated fatty acids	vvi01040	Vitis vinifera (wine grape)	vvi	Metabolism	TER; very-long-chain enoyl-CoA reductase [EC:1.3.1.93]	Lipid metabolism
TCONS_00008111	K10258	01040 Biosynthesis of unsaturated fatty acids	aly01040	Arabidopsis lyrata (lyrate rockcress)	aly	Metabolism	TER; very-long-chain enoyl-CoA reductase [EC:1.3.1.93]	Lipid metabolism
TCONS_00008111	K10258	00062 Fatty acid elongation	aly00062	Arabidopsis lyrata (lyrate rockcress)	aly	Metabolism	TER; very-long-chain enoyl-CoA reductase [EC:1.3.1.93]	Lipid metabolism
TCONS_00008111	K10258	01040 Biosynthesis of unsaturated fatty acids	tcc01040	Theobroma cacao (cacao)	tcc	Metabolism	TER; very-long-chain enoyl-CoA reductase [EC:1.3.1.93]	Lipid metabolism
TCONS_00008111	K10258	01040 Biosynthesis of unsaturated fatty acids	fve01040	Fragaria vesca (woodland strawberry)	fve	Metabolism	TER; very-long-chain enoyl-CoA reductase [EC:1.3.1.93]	Lipid metabolism
TCONS_00008111	K10258	01040 Biosynthesis of unsaturated fatty acids	csv01040	Cucumis sativus (cucumber)	csv	Metabolism	TER; very-long-chain enoyl-CoA reductase [EC:1.3.1.93]	Lipid metabolism
TCONS_00008111	K10258	01040 Biosynthesis of unsaturated fatty acids	gmx01040	Glycine max (soybean)	gmx	Metabolism	TER; very-long-chain enoyl-CoA reductase [EC:1.3.1.93]	Lipid metabolism
TCONS_00008111	K10258	01040 Biosynthesis of unsaturated fatty acids	ath01040	Arabidopsis thaliana (thale cress)	ath	Metabolism	TER; very-long-chain enoyl-CoA reductase [EC:1.3.1.93]	Lipid metabolism
TCONS_00008111	K10258	00062 Fatty acid elongation	vvi00062	Vitis vinifera (wine grape)	vvi	Metabolism	TER; very-long-chain enoyl-CoA reductase [EC:1.3.1.93]	Lipid metabolism
TCONS_00008111	K10258	00062 Fatty acid elongation	csv00062	Cucumis sativus (cucumber)	csv	Metabolism	TER; very-long-chain enoyl-CoA reductase [EC:1.3.1.93]	Lipid metabolism
TCONS_00008111	K10258	00062 Fatty acid elongation	ath00062	Arabidopsis thaliana (thale cress)	ath	Metabolism	TER; very-long-chain enoyl-CoA reductase [EC:1.3.1.93]	Lipid metabolism
TCONS_00008111	K10258	00062 Fatty acid elongation	sly00062	Solanum lycopersicum (tomato)	sly	Metabolism	TER; very-long-chain enoyl-CoA reductase [EC:1.3.1.93]	Lipid metabolism
TCONS_00008111	K10258	01040 Biosynthesis of unsaturated fatty acids	sly01040	Solanum lycopersicum (tomato)	sly	Metabolism	TER; very-long-chain enoyl-CoA reductase [EC:1.3.1.93]	Lipid metabolism
TCONS_00008111	K10258	00062 Fatty acid elongation	fve00062	Fragaria vesca (woodland strawberry)	fve	Metabolism	TER; very-long-chain enoyl-CoA reductase [EC:1.3.1.93]	Lipid metabolism
TCONS_00008111	K10258	01040 Biosynthesis of unsaturated fatty acids	osa01040	Oryza sativa japonica (Japanese rice) (RefSeq)	osa	Metabolism	TER; very-long-chain enoyl-CoA reductase [EC:1.3.1.93]	Lipid metabolism
TCONS_00008111	K10258	00062 Fatty acid elongation	osa00062	Oryza sativa japonica (Japanese rice) (RefSeq)	osa	Metabolism	TER; very-long-chain enoyl-CoA reductase [EC:1.3.1.93]	Lipid metabolism
TCONS_00010949	K01115	00565 Ether lipid metabolism	sly00565	Solanum lycopersicum (tomato)	sly	Metabolism	PLD1_2; phospholipase D1/2 [EC:3.1.4.4]	Lipid metabolism
TCONS_00010949	K01115	00564 Glycerophospholipid metabolism	sly00564	Solanum lycopersicum (tomato)	sly	Metabolism	PLD1_2; phospholipase D1/2 [EC:3.1.4.4]	Lipid metabolism
TCONS_00010949	K01115	00564 Glycerophospholipid metabolism	fve00564	Fragaria vesca (woodland strawberry)	fve	Metabolism	PLD1_2; phospholipase D1/2 [EC:3.1.4.4]	Lipid metabolism
TCONS_00010949	K01115	00565 Ether lipid metabolism	tcc00565	Theobroma cacao (cacao)	tcc	Metabolism	PLD1_2; phospholipase D1/2 [EC:3.1.4.4]	Lipid metabolism
TCONS_00010949	K01115	00564 Glycerophospholipid metabolism	aly00564	Arabidopsis lyrata (lyrate rockcress)	aly	Metabolism	PLD1_2; phospholipase D1/2 [EC:3.1.4.4]	Lipid metabolism
TCONS_00010949	K01115	00564 Glycerophospholipid metabolism	gmx00564	Glycine max (soybean)	gmx	Metabolism	PLD1_2; phospholipase D1/2 [EC:3.1.4.4]	Lipid metabolism
TCONS_00010949	K01115	00564 Glycerophospholipid metabolism	tcc00564	Theobroma cacao (cacao)	tcc	Metabolism	PLD1_2; phospholipase D1/2 [EC:3.1.4.4]	Lipid metabolism
TCONS_00010949	K01115	00564 Glycerophospholipid metabolism	csv00564	Cucumis sativus (cucumber)	csv	Metabolism	PLD1_2; phospholipase D1/2 [EC:3.1.4.4]	Lipid metabolism
TCONS_00010949	K01115	00565 Ether lipid metabolism	ath00565	Arabidopsis thaliana (thale cress)	ath	Metabolism	PLD1_2; phospholipase D1/2 [EC:3.1.4.4]	Lipid metabolism
TCONS_00010949	K01115	00565 Ether lipid metabolism	vvi00565	Vitis vinifera (wine grape)	vvi	Metabolism	PLD1_2; phospholipase D1/2 [EC:3.1.4.4]	Lipid metabolism
TCONS_00010949	K01115	00565 Ether lipid metabolism	gmx00565	Glycine max (soybean)	gmx	Metabolism	PLD1_2; phospholipase D1/2 [EC:3.1.4.4]	Lipid metabolism
TCONS_00010949	K01115	00565 Ether lipid metabolism	csv00565	Cucumis sativus (cucumber)	csv	Metabolism	PLD1_2; phospholipase D1/2 [EC:3.1.4.4]	Lipid metabolism
TCONS_00010949	K01115	00565 Ether lipid metabolism	fve00565	Fragaria vesca (woodland strawberry)	fve	Metabolism	PLD1_2; phospholipase D1/2 [EC:3.1.4.4]	Lipid metabolism
TCONS_00010949	K01115	00564 Glycerophospholipid metabolism	osa00564	Oryza sativa japonica (Japanese rice) (RefSeq)	osa	Metabolism	PLD1_2; phospholipase D1/2 [EC:3.1.4.4]	Lipid metabolism
TCONS_00010949	K01115	00565 Ether lipid metabolism	aly00565	Arabidopsis lyrata (lyrate rockcress)	aly	Metabolism	PLD1_2; phospholipase D1/2 [EC:3.1.4.4]	Lipid metabolism
TCONS_00010949	K01115	00564 Glycerophospholipid metabolism	ath00564	Arabidopsis thaliana (thale cress)	ath	Metabolism	PLD1_2; phospholipase D1/2 [EC:3.1.4.4]	Lipid metabolism
TCONS_00010949	K01115	00565 Ether lipid metabolism	osa00565	Oryza sativa japonica (Japanese rice) (RefSeq)	osa	Metabolism	PLD1_2; phospholipase D1/2 [EC:3.1.4.4]	Lipid metabolism
TCONS_00010949	K01115	00564 Glycerophospholipid metabolism	vvi00564	Vitis vinifera (wine grape)	vvi	Metabolism	PLD1_2; phospholipase D1/2 [EC:3.1.4.4]	Lipid metabolism
TCONS_00011069	K14156	00564 Glycerophospholipid metabolism	osa00564	Oryza sativa japonica (Japanese rice) (RefSeq)	osa	Metabolism	CHK; choline/ethanolamine kinase [EC:2.7.1.32 2.7.1.82]	Lipid metabolism
TCONS_00011069	K14156	00564 Glycerophospholipid metabolism	vvi00564	Vitis vinifera (wine grape)	vvi	Metabolism	CHK; choline/ethanolamine kinase [EC:2.7.1.32 2.7.1.82]	Lipid metabolism
TCONS_00011069	K14156	00564 Glycerophospholipid metabolism	ath00564	Arabidopsis thaliana (thale cress)	ath	Metabolism	CHK; choline/ethanolamine kinase [EC:2.7.1.32 2.7.1.82]	Lipid metabolism
TCONS_00011069	K14156	00564 Glycerophospholipid metabolism	aly00564	Arabidopsis lyrata (lyrate rockcress)	aly	Metabolism	CHK; choline/ethanolamine kinase [EC:2.7.1.32 2.7.1.82]	Lipid metabolism
TCONS_00011069	K14156	00564 Glycerophospholipid metabolism	gmx00564	Glycine max (soybean)	gmx	Metabolism	CHK; choline/ethanolamine kinase [EC:2.7.1.32 2.7.1.82]	Lipid metabolism
TCONS_00011069	K14156	00564 Glycerophospholipid metabolism	sly00564	Solanum lycopersicum (tomato)	sly	Metabolism	CHK; choline/ethanolamine kinase [EC:2.7.1.32 2.7.1.82]	Lipid metabolism
TCONS_00011069	K14156	00564 Glycerophospholipid metabolism	fve00564	Fragaria vesca (woodland strawberry)	fve	Metabolism	CHK; choline/ethanolamine kinase [EC:2.7.1.32 2.7.1.82]	Lipid metabolism
TCONS_00011069	K14156	00564 Glycerophospholipid metabolism	tcc00564	Theobroma cacao (cacao)	tcc	Metabolism	CHK; choline/ethanolamine kinase [EC:2.7.1.32 2.7.1.82]	Lipid metabolism
TCONS_00011069	K14156	00564 Glycerophospholipid metabolism	csv00564	Cucumis sativus (cucumber)	csv	Metabolism	CHK; choline/ethanolamine kinase [EC:2.7.1.32 2.7.1.82]	Lipid metabolism
TCONS_00008270	K15397	00062 Fatty acid elongation	fve00062	Fragaria vesca (woodland strawberry)	fve	Metabolism	KCS; 3-ketoacyl-CoA synthase [EC:2.3.1.199]	Lipid metabolism
TCONS_00008270	K15397	00062 Fatty acid elongation	osa00062	Oryza sativa japonica (Japanese rice) (RefSeq)	osa	Metabolism	KCS; 3-ketoacyl-CoA synthase [EC:2.3.1.199]	Lipid metabolism
TCONS_00008270	K15397	00062 Fatty acid elongation	vvi00062	Vitis vinifera (wine grape)	vvi	Metabolism	KCS; 3-ketoacyl-CoA synthase [EC:2.3.1.199]	Lipid metabolism
TCONS_00008270	K15397	00062 Fatty acid elongation	csv00062	Cucumis sativus (cucumber)	csv	Metabolism	KCS; 3-ketoacyl-CoA synthase [EC:2.3.1.199]	Lipid metabolism
TCONS_00008270	K15397	00062 Fatty acid elongation	aly00062	Arabidopsis lyrata (lyrate rockcress)	aly	Metabolism	KCS; 3-ketoacyl-CoA synthase [EC:2.3.1.199]	Lipid metabolism
TCONS_00008270	K15397	00062 Fatty acid elongation	gmx00062	Glycine max (soybean)	gmx	Metabolism	KCS; 3-ketoacyl-CoA synthase [EC:2.3.1.199]	Lipid metabolism
TCONS_00008270	K15397	00062 Fatty acid elongation	tcc00062	Theobroma cacao (cacao)	tcc	Metabolism	KCS; 3-ketoacyl-CoA synthase [EC:2.3.1.199]	Lipid metabolism
TCONS_00008270	K15397	00062 Fatty acid elongation	ath00062	Arabidopsis thaliana (thale cress)	ath	Metabolism	KCS; 3-ketoacyl-CoA synthase [EC:2.3.1.199]	Lipid metabolism
TCONS_00008270	K15397	00062 Fatty acid elongation	sly00062	Solanum lycopersicum (tomato)	sly	Metabolism	KCS; 3-ketoacyl-CoA synthase [EC:2.3.1.199]	Lipid metabolism
TCONS_00008271	K15397	00062 Fatty acid elongation	fve00062	Fragaria vesca (woodland strawberry)	fve	Metabolism	KCS; 3-ketoacyl-CoA synthase [EC:2.3.1.199]	Lipid metabolism
TCONS_00008271	K15397	00062 Fatty acid elongation	osa00062	Oryza sativa japonica (Japanese rice) (RefSeq)	osa	Metabolism	KCS; 3-ketoacyl-CoA synthase [EC:2.3.1.199]	Lipid metabolism
TCONS_00008271	K15397	00062 Fatty acid elongation	vvi00062	Vitis vinifera (wine grape)	vvi	Metabolism	KCS; 3-ketoacyl-CoA synthase [EC:2.3.1.199]	Lipid metabolism
TCONS_00008271	K15397	00062 Fatty acid elongation	csv00062	Cucumis sativus (cucumber)	csv	Metabolism	KCS; 3-ketoacyl-CoA synthase [EC:2.3.1.199]	Lipid metabolism
TCONS_00008271	K15397	00062 Fatty acid elongation	aly00062	Arabidopsis lyrata (lyrate rockcress)	aly	Metabolism	KCS; 3-ketoacyl-CoA synthase [EC:2.3.1.199]	Lipid metabolism
TCONS_00008271	K15397	00062 Fatty acid elongation	gmx00062	Glycine max (soybean)	gmx	Metabolism	KCS; 3-ketoacyl-CoA synthase [EC:2.3.1.199]	Lipid metabolism
TCONS_00008271	K15397	00062 Fatty acid elongation	tcc00062	Theobroma cacao (cacao)	tcc	Metabolism	KCS; 3-ketoacyl-CoA synthase [EC:2.3.1.199]	Lipid metabolism
TCONS_00008271	K15397	00062 Fatty acid elongation	ath00062	Arabidopsis thaliana (thale cress)	ath	Metabolism	KCS; 3-ketoacyl-CoA synthase [EC:2.3.1.199]	Lipid metabolism
TCONS_00008271	K15397	00062 Fatty acid elongation	sly00062	Solanum lycopersicum (tomato)	sly	Metabolism	KCS; 3-ketoacyl-CoA synthase [EC:2.3.1.199]	Lipid metabolism
TCONS_00008304	K15400	00073 Cutin	NA	Fragaria vesca (woodland strawberry)	fve	Metabolism	HHT1; omega-hydroxypalmitate O-feruloyl transferase [EC:2.3.1.188]	Lipid metabolism
TCONS_00008304	K15400	00073 Cutin	NA	Glycine max (soybean)	gmx	Metabolism	HHT1; omega-hydroxypalmitate O-feruloyl transferase [EC:2.3.1.188]	Lipid metabolism
TCONS_00008304	K15400	00073 Cutin	NA	Cucumis sativus (cucumber)	csv	Metabolism	HHT1; omega-hydroxypalmitate O-feruloyl transferase [EC:2.3.1.188]	Lipid metabolism
TCONS_00008304	K15400	00073 Cutin	NA	Solanum lycopersicum (tomato)	sly	Metabolism	HHT1; omega-hydroxypalmitate O-feruloyl transferase [EC:2.3.1.188]	Lipid metabolism
TCONS_00008304	K15400	00073 Cutin	NA	Arabidopsis lyrata (lyrate rockcress)	aly	Metabolism	HHT1; omega-hydroxypalmitate O-feruloyl transferase [EC:2.3.1.188]	Lipid metabolism
TCONS_00008304	K15400	00073 Cutin	NA	Theobroma cacao (cacao)	tcc	Metabolism	HHT1; omega-hydroxypalmitate O-feruloyl transferase [EC:2.3.1.188]	Lipid metabolism
TCONS_00008304	K15400	00073 Cutin	NA	Oryza sativa japonica (Japanese rice) (RefSeq)	osa	Metabolism	HHT1; omega-hydroxypalmitate O-feruloyl transferase [EC:2.3.1.188]	Lipid metabolism
TCONS_00008304	K15400	00073 Cutin	NA	Arabidopsis thaliana (thale cress)	ath	Metabolism	HHT1; omega-hydroxypalmitate O-feruloyl transferase [EC:2.3.1.188]	Lipid metabolism
TCONS_00008304	K15400	00073 Cutin	NA	Vitis vinifera (wine grape)	vvi	Metabolism	HHT1; omega-hydroxypalmitate O-feruloyl transferase [EC:2.3.1.188]	Lipid metabolism
TCONS_00011199	K00967	00564 Glycerophospholipid metabolism	csv00564	Cucumis sativus (cucumber)	csv	Metabolism	PCYT2; ethanolamine-phosphate cytidylyltransferase [EC:2.7.7.14]	Lipid metabolism
TCONS_00011199	K00967	00564 Glycerophospholipid metabolism	tcc00564	Theobroma cacao (cacao)	tcc	Metabolism	PCYT2; ethanolamine-phosphate cytidylyltransferase [EC:2.7.7.14]	Lipid metabolism
TCONS_00011199	K00967	00564 Glycerophospholipid metabolism	sly00564	Solanum lycopersicum (tomato)	sly	Metabolism	PCYT2; ethanolamine-phosphate cytidylyltransferase [EC:2.7.7.14]	Lipid metabolism
TCONS_00011199	K00967	00564 Glycerophospholipid metabolism	fve00564	Fragaria vesca (woodland strawberry)	fve	Metabolism	PCYT2; ethanolamine-phosphate cytidylyltransferase [EC:2.7.7.14]	Lipid metabolism
TCONS_00011199	K00967	00564 Glycerophospholipid metabolism	aly00564	Arabidopsis lyrata (lyrate rockcress)	aly	Metabolism	PCYT2; ethanolamine-phosphate cytidylyltransferase [EC:2.7.7.14]	Lipid metabolism
TCONS_00011199	K00967	00564 Glycerophospholipid metabolism	gmx00564	Glycine max (soybean)	gmx	Metabolism	PCYT2; ethanolamine-phosphate cytidylyltransferase [EC:2.7.7.14]	Lipid metabolism
TCONS_00011199	K00967	00564 Glycerophospholipid metabolism	osa00564	Oryza sativa japonica (Japanese rice) (RefSeq)	osa	Metabolism	PCYT2; ethanolamine-phosphate cytidylyltransferase [EC:2.7.7.14]	Lipid metabolism
TCONS_00011199	K00967	00564 Glycerophospholipid metabolism	ath00564	Arabidopsis thaliana (thale cress)	ath	Metabolism	PCYT2; ethanolamine-phosphate cytidylyltransferase [EC:2.7.7.14]	Lipid metabolism
TCONS_00011199	K00967	00564 Glycerophospholipid metabolism	vvi00564	Vitis vinifera (wine grape)	vvi	Metabolism	PCYT2; ethanolamine-phosphate cytidylyltransferase [EC:2.7.7.14]	Lipid metabolism
TCONS_00008552	K01963	00061 Fatty acid biosynthesis	aly00061	Arabidopsis lyrata (lyrate rockcress)	aly	Metabolism	accD; acetyl-CoA carboxylase carboxyl transferase subunit beta [EC:6.4.1.2]	Lipid metabolism
TCONS_00008552	K01963	00061 Fatty acid biosynthesis	ath00061	Arabidopsis thaliana (thale cress)	ath	Metabolism	accD; acetyl-CoA carboxylase carboxyl transferase subunit beta [EC:6.4.1.2]	Lipid metabolism
TCONS_00008552	K01963	00061 Fatty acid biosynthesis	tcc00061	Theobroma cacao (cacao)	tcc	Metabolism	accD; acetyl-CoA carboxylase carboxyl transferase subunit beta [EC:6.4.1.2]	Lipid metabolism
TCONS_00008552	K01963	00061 Fatty acid biosynthesis	vvi00061	Vitis vinifera (wine grape)	vvi	Metabolism	accD; acetyl-CoA carboxylase carboxyl transferase subunit beta [EC:6.4.1.2]	Lipid metabolism
TCONS_00008552	K01963	00061 Fatty acid biosynthesis	sly00061	Solanum lycopersicum (tomato)	sly	Metabolism	accD; acetyl-CoA carboxylase carboxyl transferase subunit beta [EC:6.4.1.2]	Lipid metabolism
TCONS_00008552	K01963	00061 Fatty acid biosynthesis	fve00061	Fragaria vesca (woodland strawberry)	fve	Metabolism	accD; acetyl-CoA carboxylase carboxyl transferase subunit beta [EC:6.4.1.2]	Lipid metabolism
TCONS_00008552	K01963	00061 Fatty acid biosynthesis	csv00061	Cucumis sativus (cucumber)	csv	Metabolism	accD; acetyl-CoA carboxylase carboxyl transferase subunit beta [EC:6.4.1.2]	Lipid metabolism
TCONS_00008552	K01963	00061 Fatty acid biosynthesis	gmx00061	Glycine max (soybean)	gmx	Metabolism	accD; acetyl-CoA carboxylase carboxyl transferase subunit beta [EC:6.4.1.2]	Lipid metabolism
TCONS_00011415	K08241	00592 alpha-Linolenic acid metabolism	vvi00592	Vitis vinifera (wine grape)	vvi	Metabolism	E2.1.1.141; jasmonate O-methyltransferase [EC:2.1.1.141]	Lipid metabolism
TCONS_00011415	K08241	00592 alpha-Linolenic acid metabolism	sly00592	Solanum lycopersicum (tomato)	sly	Metabolism	E2.1.1.141; jasmonate O-methyltransferase [EC:2.1.1.141]	Lipid metabolism
TCONS_00011415	K08241	00592 alpha-Linolenic acid metabolism	csv00592	Cucumis sativus (cucumber)	csv	Metabolism	E2.1.1.141; jasmonate O-methyltransferase [EC:2.1.1.141]	Lipid metabolism
TCONS_00011415	K08241	00592 alpha-Linolenic acid metabolism	ath00592	Arabidopsis thaliana (thale cress)	ath	Metabolism	E2.1.1.141; jasmonate O-methyltransferase [EC:2.1.1.141]	Lipid metabolism
TCONS_00011415	K08241	00592 alpha-Linolenic acid metabolism	gmx00592	Glycine max (soybean)	gmx	Metabolism	E2.1.1.141; jasmonate O-methyltransferase [EC:2.1.1.141]	Lipid metabolism
TCONS_00011415	K08241	00592 alpha-Linolenic acid metabolism	tcc00592	Theobroma cacao (cacao)	tcc	Metabolism	E2.1.1.141; jasmonate O-methyltransferase [EC:2.1.1.141]	Lipid metabolism
TCONS_00011415	K08241	00592 alpha-Linolenic acid metabolism	fve00592	Fragaria vesca (woodland strawberry)	fve	Metabolism	E2.1.1.141; jasmonate O-methyltransferase [EC:2.1.1.141]	Lipid metabolism
TCONS_00011415	K08241	00592 alpha-Linolenic acid metabolism	aly00592	Arabidopsis lyrata (lyrate rockcress)	aly	Metabolism	E2.1.1.141; jasmonate O-methyltransferase [EC:2.1.1.141]	Lipid metabolism
TCONS_00014335	K00432	00590 Arachidonic acid metabolism	sly00590	Solanum lycopersicum (tomato)	sly	Metabolism	E1.11.1.9; glutathione peroxidase [EC:1.11.1.9]	Lipid metabolism
TCONS_00014335	K00432	00590 Arachidonic acid metabolism	gmx00590	Glycine max (soybean)	gmx	Metabolism	E1.11.1.9; glutathione peroxidase [EC:1.11.1.9]	Lipid metabolism
TCONS_00014335	K00432	00590 Arachidonic acid metabolism	vvi00590	Vitis vinifera (wine grape)	vvi	Metabolism	E1.11.1.9; glutathione peroxidase [EC:1.11.1.9]	Lipid metabolism
TCONS_00014335	K00432	00590 Arachidonic acid metabolism	csv00590	Cucumis sativus (cucumber)	csv	Metabolism	E1.11.1.9; glutathione peroxidase [EC:1.11.1.9]	Lipid metabolism
TCONS_00014335	K00432	00590 Arachidonic acid metabolism	osa00590	Oryza sativa japonica (Japanese rice) (RefSeq)	osa	Metabolism	E1.11.1.9; glutathione peroxidase [EC:1.11.1.9]	Lipid metabolism
TCONS_00014335	K00432	00590 Arachidonic acid metabolism	fve00590	Fragaria vesca (woodland strawberry)	fve	Metabolism	E1.11.1.9; glutathione peroxidase [EC:1.11.1.9]	Lipid metabolism
TCONS_00014335	K00432	00590 Arachidonic acid metabolism	ath00590	Arabidopsis thaliana (thale cress)	ath	Metabolism	E1.11.1.9; glutathione peroxidase [EC:1.11.1.9]	Lipid metabolism
TCONS_00014335	K00432	00590 Arachidonic acid metabolism	tcc00590	Theobroma cacao (cacao)	tcc	Metabolism	E1.11.1.9; glutathione peroxidase [EC:1.11.1.9]	Lipid metabolism
TCONS_00014335	K00432	00590 Arachidonic acid metabolism	aly00590	Arabidopsis lyrata (lyrate rockcress)	aly	Metabolism	E1.11.1.9; glutathione peroxidase [EC:1.11.1.9]	Lipid metabolism
TCONS_00014340	K04712	00600 Sphingolipid metabolism	ath00600	Arabidopsis thaliana (thale cress)	ath	Metabolism	DEGS; sphingolipid delta-4 desaturase [EC:1.14.-.-]	Lipid metabolism
TCONS_00014340	K04712	00600 Sphingolipid metabolism	gmx00600	Glycine max (soybean)	gmx	Metabolism	DEGS; sphingolipid delta-4 desaturase [EC:1.14.-.-]	Lipid metabolism
TCONS_00014340	K04712	00600 Sphingolipid metabolism	aly00600	Arabidopsis lyrata (lyrate rockcress)	aly	Metabolism	DEGS; sphingolipid delta-4 desaturase [EC:1.14.-.-]	Lipid metabolism
TCONS_00014340	K04712	00600 Sphingolipid metabolism	vvi00600	Vitis vinifera (wine grape)	vvi	Metabolism	DEGS; sphingolipid delta-4 desaturase [EC:1.14.-.-]	Lipid metabolism
TCONS_00014340	K04712	00600 Sphingolipid metabolism	fve00600	Fragaria vesca (woodland strawberry)	fve	Metabolism	DEGS; sphingolipid delta-4 desaturase [EC:1.14.-.-]	Lipid metabolism
TCONS_00014340	K04712	00600 Sphingolipid metabolism	sly00600	Solanum lycopersicum (tomato)	sly	Metabolism	DEGS; sphingolipid delta-4 desaturase [EC:1.14.-.-]	Lipid metabolism
TCONS_00014340	K04712	00600 Sphingolipid metabolism	csv00600	Cucumis sativus (cucumber)	csv	Metabolism	DEGS; sphingolipid delta-4 desaturase [EC:1.14.-.-]	Lipid metabolism
TCONS_00014340	K04712	00600 Sphingolipid metabolism	tcc00600	Theobroma cacao (cacao)	tcc	Metabolism	DEGS; sphingolipid delta-4 desaturase [EC:1.14.-.-]	Lipid metabolism
TCONS_00014340	K04712	00600 Sphingolipid metabolism	osa00600	Oryza sativa japonica (Japanese rice) (RefSeq)	osa	Metabolism	DEGS; sphingolipid delta-4 desaturase [EC:1.14.-.-]	Lipid metabolism
TCONS_00011949	K04715	00600 Sphingolipid metabolism	vvi00600	Vitis vinifera (wine grape)	vvi	Metabolism	E2.7.1.138; ceramide kinase [EC:2.7.1.138]	Lipid metabolism
TCONS_00011949	K04715	00600 Sphingolipid metabolism	fve00600	Fragaria vesca (woodland strawberry)	fve	Metabolism	E2.7.1.138; ceramide kinase [EC:2.7.1.138]	Lipid metabolism
TCONS_00011949	K04715	00600 Sphingolipid metabolism	sly00600	Solanum lycopersicum (tomato)	sly	Metabolism	E2.7.1.138; ceramide kinase [EC:2.7.1.138]	Lipid metabolism
TCONS_00011949	K04715	00600 Sphingolipid metabolism	csv00600	Cucumis sativus (cucumber)	csv	Metabolism	E2.7.1.138; ceramide kinase [EC:2.7.1.138]	Lipid metabolism
TCONS_00011949	K04715	00600 Sphingolipid metabolism	tcc00600	Theobroma cacao (cacao)	tcc	Metabolism	E2.7.1.138; ceramide kinase [EC:2.7.1.138]	Lipid metabolism
TCONS_00011949	K04715	00600 Sphingolipid metabolism	ath00600	Arabidopsis thaliana (thale cress)	ath	Metabolism	E2.7.1.138; ceramide kinase [EC:2.7.1.138]	Lipid metabolism
TCONS_00011949	K04715	00600 Sphingolipid metabolism	gmx00600	Glycine max (soybean)	gmx	Metabolism	E2.7.1.138; ceramide kinase [EC:2.7.1.138]	Lipid metabolism
TCONS_00011949	K04715	00600 Sphingolipid metabolism	aly00600	Arabidopsis lyrata (lyrate rockcress)	aly	Metabolism	E2.7.1.138; ceramide kinase [EC:2.7.1.138]	Lipid metabolism
TCONS_00014554	K00968	00564 Glycerophospholipid metabolism	tcc00564	Theobroma cacao (cacao)	tcc	Metabolism	PCYT1; choline-phosphate cytidylyltransferase [EC:2.7.7.15]	Lipid metabolism
TCONS_00014554	K00968	00564 Glycerophospholipid metabolism	csv00564	Cucumis sativus (cucumber)	csv	Metabolism	PCYT1; choline-phosphate cytidylyltransferase [EC:2.7.7.15]	Lipid metabolism
TCONS_00014554	K00968	00564 Glycerophospholipid metabolism	sly00564	Solanum lycopersicum (tomato)	sly	Metabolism	PCYT1; choline-phosphate cytidylyltransferase [EC:2.7.7.15]	Lipid metabolism
TCONS_00014554	K00968	00564 Glycerophospholipid metabolism	fve00564	Fragaria vesca (woodland strawberry)	fve	Metabolism	PCYT1; choline-phosphate cytidylyltransferase [EC:2.7.7.15]	Lipid metabolism
TCONS_00014554	K00968	00564 Glycerophospholipid metabolism	aly00564	Arabidopsis lyrata (lyrate rockcress)	aly	Metabolism	PCYT1; choline-phosphate cytidylyltransferase [EC:2.7.7.15]	Lipid metabolism
TCONS_00014554	K00968	00564 Glycerophospholipid metabolism	gmx00564	Glycine max (soybean)	gmx	Metabolism	PCYT1; choline-phosphate cytidylyltransferase [EC:2.7.7.15]	Lipid metabolism
TCONS_00014554	K00968	00564 Glycerophospholipid metabolism	osa00564	Oryza sativa japonica (Japanese rice) (RefSeq)	osa	Metabolism	PCYT1; choline-phosphate cytidylyltransferase [EC:2.7.7.15]	Lipid metabolism
TCONS_00014554	K00968	00564 Glycerophospholipid metabolism	ath00564	Arabidopsis thaliana (thale cress)	ath	Metabolism	PCYT1; choline-phosphate cytidylyltransferase [EC:2.7.7.15]	Lipid metabolism
TCONS_00014554	K00968	00564 Glycerophospholipid metabolism	vvi00564	Vitis vinifera (wine grape)	vvi	Metabolism	PCYT1; choline-phosphate cytidylyltransferase [EC:2.7.7.15]	Lipid metabolism
TCONS_00014555	K00968	00564 Glycerophospholipid metabolism	tcc00564	Theobroma cacao (cacao)	tcc	Metabolism	PCYT1; choline-phosphate cytidylyltransferase [EC:2.7.7.15]	Lipid metabolism
TCONS_00014555	K00968	00564 Glycerophospholipid metabolism	csv00564	Cucumis sativus (cucumber)	csv	Metabolism	PCYT1; choline-phosphate cytidylyltransferase [EC:2.7.7.15]	Lipid metabolism
TCONS_00014555	K00968	00564 Glycerophospholipid metabolism	sly00564	Solanum lycopersicum (tomato)	sly	Metabolism	PCYT1; choline-phosphate cytidylyltransferase [EC:2.7.7.15]	Lipid metabolism
TCONS_00014555	K00968	00564 Glycerophospholipid metabolism	fve00564	Fragaria vesca (woodland strawberry)	fve	Metabolism	PCYT1; choline-phosphate cytidylyltransferase [EC:2.7.7.15]	Lipid metabolism
TCONS_00014555	K00968	00564 Glycerophospholipid metabolism	aly00564	Arabidopsis lyrata (lyrate rockcress)	aly	Metabolism	PCYT1; choline-phosphate cytidylyltransferase [EC:2.7.7.15]	Lipid metabolism
TCONS_00014555	K00968	00564 Glycerophospholipid metabolism	gmx00564	Glycine max (soybean)	gmx	Metabolism	PCYT1; choline-phosphate cytidylyltransferase [EC:2.7.7.15]	Lipid metabolism
TCONS_00014555	K00968	00564 Glycerophospholipid metabolism	osa00564	Oryza sativa japonica (Japanese rice) (RefSeq)	osa	Metabolism	PCYT1; choline-phosphate cytidylyltransferase [EC:2.7.7.15]	Lipid metabolism
TCONS_00014555	K00968	00564 Glycerophospholipid metabolism	ath00564	Arabidopsis thaliana (thale cress)	ath	Metabolism	PCYT1; choline-phosphate cytidylyltransferase [EC:2.7.7.15]	Lipid metabolism
TCONS_00014555	K00968	00564 Glycerophospholipid metabolism	vvi00564	Vitis vinifera (wine grape)	vvi	Metabolism	PCYT1; choline-phosphate cytidylyltransferase [EC:2.7.7.15]	Lipid metabolism
TCONS_00012086	K04708	00600 Sphingolipid metabolism	ath00600	Arabidopsis thaliana (thale cress)	ath	Metabolism	E1.1.1.102; 3-dehydrosphinganine reductase [EC:1.1.1.102]	Lipid metabolism
TCONS_00012086	K04708	00600 Sphingolipid metabolism	gmx00600	Glycine max (soybean)	gmx	Metabolism	E1.1.1.102; 3-dehydrosphinganine reductase [EC:1.1.1.102]	Lipid metabolism
TCONS_00012086	K04708	00600 Sphingolipid metabolism	aly00600	Arabidopsis lyrata (lyrate rockcress)	aly	Metabolism	E1.1.1.102; 3-dehydrosphinganine reductase [EC:1.1.1.102]	Lipid metabolism
TCONS_00012086	K04708	00600 Sphingolipid metabolism	vvi00600	Vitis vinifera (wine grape)	vvi	Metabolism	E1.1.1.102; 3-dehydrosphinganine reductase [EC:1.1.1.102]	Lipid metabolism
TCONS_00012086	K04708	00600 Sphingolipid metabolism	fve00600	Fragaria vesca (woodland strawberry)	fve	Metabolism	E1.1.1.102; 3-dehydrosphinganine reductase [EC:1.1.1.102]	Lipid metabolism
TCONS_00012086	K04708	00600 Sphingolipid metabolism	sly00600	Solanum lycopersicum (tomato)	sly	Metabolism	E1.1.1.102; 3-dehydrosphinganine reductase [EC:1.1.1.102]	Lipid metabolism
TCONS_00012086	K04708	00600 Sphingolipid metabolism	tcc00600	Theobroma cacao (cacao)	tcc	Metabolism	E1.1.1.102; 3-dehydrosphinganine reductase [EC:1.1.1.102]	Lipid metabolism
TCONS_00012086	K04708	00600 Sphingolipid metabolism	csv00600	Cucumis sativus (cucumber)	csv	Metabolism	E1.1.1.102; 3-dehydrosphinganine reductase [EC:1.1.1.102]	Lipid metabolism
TCONS_00012086	K04708	00600 Sphingolipid metabolism	osa00600	Oryza sativa japonica (Japanese rice) (RefSeq)	osa	Metabolism	E1.1.1.102; 3-dehydrosphinganine reductase [EC:1.1.1.102]	Lipid metabolism
TCONS_00012087	K04708	00600 Sphingolipid metabolism	ath00600	Arabidopsis thaliana (thale cress)	ath	Metabolism	E1.1.1.102; 3-dehydrosphinganine reductase [EC:1.1.1.102]	Lipid metabolism
TCONS_00012087	K04708	00600 Sphingolipid metabolism	gmx00600	Glycine max (soybean)	gmx	Metabolism	E1.1.1.102; 3-dehydrosphinganine reductase [EC:1.1.1.102]	Lipid metabolism
TCONS_00012087	K04708	00600 Sphingolipid metabolism	aly00600	Arabidopsis lyrata (lyrate rockcress)	aly	Metabolism	E1.1.1.102; 3-dehydrosphinganine reductase [EC:1.1.1.102]	Lipid metabolism
TCONS_00012087	K04708	00600 Sphingolipid metabolism	vvi00600	Vitis vinifera (wine grape)	vvi	Metabolism	E1.1.1.102; 3-dehydrosphinganine reductase [EC:1.1.1.102]	Lipid metabolism
TCONS_00012087	K04708	00600 Sphingolipid metabolism	fve00600	Fragaria vesca (woodland strawberry)	fve	Metabolism	E1.1.1.102; 3-dehydrosphinganine reductase [EC:1.1.1.102]	Lipid metabolism
TCONS_00012087	K04708	00600 Sphingolipid metabolism	sly00600	Solanum lycopersicum (tomato)	sly	Metabolism	E1.1.1.102; 3-dehydrosphinganine reductase [EC:1.1.1.102]	Lipid metabolism
TCONS_00012087	K04708	00600 Sphingolipid metabolism	tcc00600	Theobroma cacao (cacao)	tcc	Metabolism	E1.1.1.102; 3-dehydrosphinganine reductase [EC:1.1.1.102]	Lipid metabolism
TCONS_00012087	K04708	00600 Sphingolipid metabolism	csv00600	Cucumis sativus (cucumber)	csv	Metabolism	E1.1.1.102; 3-dehydrosphinganine reductase [EC:1.1.1.102]	Lipid metabolism
TCONS_00012087	K04708	00600 Sphingolipid metabolism	osa00600	Oryza sativa japonica (Japanese rice) (RefSeq)	osa	Metabolism	E1.1.1.102; 3-dehydrosphinganine reductase [EC:1.1.1.102]	Lipid metabolism
TCONS_00014706	K18857	00071 Fatty acid degradation	gmx00071	Glycine max (soybean)	gmx	Metabolism	ADH1; alcohol dehydrogenase class-P [EC:1.1.1.1]	Lipid metabolism
TCONS_00014706	K18857	00071 Fatty acid degradation	vvi00071	Vitis vinifera (wine grape)	vvi	Metabolism	ADH1; alcohol dehydrogenase class-P [EC:1.1.1.1]	Lipid metabolism
TCONS_00014706	K18857	00071 Fatty acid degradation	ath00071	Arabidopsis thaliana (thale cress)	ath	Metabolism	ADH1; alcohol dehydrogenase class-P [EC:1.1.1.1]	Lipid metabolism
TCONS_00014706	K18857	00592 alpha-Linolenic acid metabolism	sly00592	Solanum lycopersicum (tomato)	sly	Metabolism	ADH1; alcohol dehydrogenase class-P [EC:1.1.1.1]	Lipid metabolism
TCONS_00014706	K18857	00592 alpha-Linolenic acid metabolism	gmx00592	Glycine max (soybean)	gmx	Metabolism	ADH1; alcohol dehydrogenase class-P [EC:1.1.1.1]	Lipid metabolism
TCONS_00014706	K18857	00592 alpha-Linolenic acid metabolism	aly00592	Arabidopsis lyrata (lyrate rockcress)	aly	Metabolism	ADH1; alcohol dehydrogenase class-P [EC:1.1.1.1]	Lipid metabolism
TCONS_00014706	K18857	00071 Fatty acid degradation	osa00071	Oryza sativa japonica (Japanese rice) (RefSeq)	osa	Metabolism	ADH1; alcohol dehydrogenase class-P [EC:1.1.1.1]	Lipid metabolism
TCONS_00014706	K18857	00071 Fatty acid degradation	aly00071	Arabidopsis lyrata (lyrate rockcress)	aly	Metabolism	ADH1; alcohol dehydrogenase class-P [EC:1.1.1.1]	Lipid metabolism
TCONS_00014706	K18857	00071 Fatty acid degradation	fve00071	Fragaria vesca (woodland strawberry)	fve	Metabolism	ADH1; alcohol dehydrogenase class-P [EC:1.1.1.1]	Lipid metabolism
TCONS_00014706	K18857	00071 Fatty acid degradation	tcc00071	Theobroma cacao (cacao)	tcc	Metabolism	ADH1; alcohol dehydrogenase class-P [EC:1.1.1.1]	Lipid metabolism
TCONS_00014706	K18857	00592 alpha-Linolenic acid metabolism	ath00592	Arabidopsis thaliana (thale cress)	ath	Metabolism	ADH1; alcohol dehydrogenase class-P [EC:1.1.1.1]	Lipid metabolism
TCONS_00014706	K18857	00592 alpha-Linolenic acid metabolism	fve00592	Fragaria vesca (woodland strawberry)	fve	Metabolism	ADH1; alcohol dehydrogenase class-P [EC:1.1.1.1]	Lipid metabolism
TCONS_00014706	K18857	00071 Fatty acid degradation	sly00071	Solanum lycopersicum (tomato)	sly	Metabolism	ADH1; alcohol dehydrogenase class-P [EC:1.1.1.1]	Lipid metabolism
TCONS_00014706	K18857	00592 alpha-Linolenic acid metabolism	vvi00592	Vitis vinifera (wine grape)	vvi	Metabolism	ADH1; alcohol dehydrogenase class-P [EC:1.1.1.1]	Lipid metabolism
TCONS_00014706	K18857	00592 alpha-Linolenic acid metabolism	csv00592	Cucumis sativus (cucumber)	csv	Metabolism	ADH1; alcohol dehydrogenase class-P [EC:1.1.1.1]	Lipid metabolism
TCONS_00014706	K18857	00592 alpha-Linolenic acid metabolism	osa00592	Oryza sativa japonica (Japanese rice) (RefSeq)	osa	Metabolism	ADH1; alcohol dehydrogenase class-P [EC:1.1.1.1]	Lipid metabolism
TCONS_00014706	K18857	00071 Fatty acid degradation	csv00071	Cucumis sativus (cucumber)	csv	Metabolism	ADH1; alcohol dehydrogenase class-P [EC:1.1.1.1]	Lipid metabolism
TCONS_00014706	K18857	00592 alpha-Linolenic acid metabolism	tcc00592	Theobroma cacao (cacao)	tcc	Metabolism	ADH1; alcohol dehydrogenase class-P [EC:1.1.1.1]	Lipid metabolism
TCONS_00012295	K01517	00564 Glycerophospholipid metabolism	fve00564	Fragaria vesca (woodland strawberry)	fve	Metabolism	ADPRM; manganese-dependent ADP-ribose/CDP-alcohol diphosphatase [EC:3.6.1.13 3.6.1.16 3.6.1.53]	Lipid metabolism
TCONS_00012295	K01517	00564 Glycerophospholipid metabolism	sly00564	Solanum lycopersicum (tomato)	sly	Metabolism	ADPRM; manganese-dependent ADP-ribose/CDP-alcohol diphosphatase [EC:3.6.1.13 3.6.1.16 3.6.1.53]	Lipid metabolism
TCONS_00012295	K01517	00564 Glycerophospholipid metabolism	aly00564	Arabidopsis lyrata (lyrate rockcress)	aly	Metabolism	ADPRM; manganese-dependent ADP-ribose/CDP-alcohol diphosphatase [EC:3.6.1.13 3.6.1.16 3.6.1.53]	Lipid metabolism
TCONS_00012295	K01517	00564 Glycerophospholipid metabolism	gmx00564	Glycine max (soybean)	gmx	Metabolism	ADPRM; manganese-dependent ADP-ribose/CDP-alcohol diphosphatase [EC:3.6.1.13 3.6.1.16 3.6.1.53]	Lipid metabolism
TCONS_00012295	K01517	00564 Glycerophospholipid metabolism	tcc00564	Theobroma cacao (cacao)	tcc	Metabolism	ADPRM; manganese-dependent ADP-ribose/CDP-alcohol diphosphatase [EC:3.6.1.13 3.6.1.16 3.6.1.53]	Lipid metabolism
TCONS_00012295	K01517	00564 Glycerophospholipid metabolism	csv00564	Cucumis sativus (cucumber)	csv	Metabolism	ADPRM; manganese-dependent ADP-ribose/CDP-alcohol diphosphatase [EC:3.6.1.13 3.6.1.16 3.6.1.53]	Lipid metabolism
TCONS_00012295	K01517	00564 Glycerophospholipid metabolism	osa00564	Oryza sativa japonica (Japanese rice) (RefSeq)	osa	Metabolism	ADPRM; manganese-dependent ADP-ribose/CDP-alcohol diphosphatase [EC:3.6.1.13 3.6.1.16 3.6.1.53]	Lipid metabolism
TCONS_00012295	K01517	00564 Glycerophospholipid metabolism	vvi00564	Vitis vinifera (wine grape)	vvi	Metabolism	ADPRM; manganese-dependent ADP-ribose/CDP-alcohol diphosphatase [EC:3.6.1.13 3.6.1.16 3.6.1.53]	Lipid metabolism
TCONS_00012295	K01517	00564 Glycerophospholipid metabolism	ath00564	Arabidopsis thaliana (thale cress)	ath	Metabolism	ADPRM; manganese-dependent ADP-ribose/CDP-alcohol diphosphatase [EC:3.6.1.13 3.6.1.16 3.6.1.53]	Lipid metabolism
TCONS_00012400	K10256	01040 Biosynthesis of unsaturated fatty acids	aly01040	Arabidopsis lyrata (lyrate rockcress)	aly	Metabolism	FAD2; omega-6 fatty acid desaturase (delta-12 desaturase) [EC:1.14.19.-]	Lipid metabolism
TCONS_00012400	K10256	01040 Biosynthesis of unsaturated fatty acids	vvi01040	Vitis vinifera (wine grape)	vvi	Metabolism	FAD2; omega-6 fatty acid desaturase (delta-12 desaturase) [EC:1.14.19.-]	Lipid metabolism
TCONS_00012400	K10256	01040 Biosynthesis of unsaturated fatty acids	tcc01040	Theobroma cacao (cacao)	tcc	Metabolism	FAD2; omega-6 fatty acid desaturase (delta-12 desaturase) [EC:1.14.19.-]	Lipid metabolism
TCONS_00012400	K10256	01040 Biosynthesis of unsaturated fatty acids	csv01040	Cucumis sativus (cucumber)	csv	Metabolism	FAD2; omega-6 fatty acid desaturase (delta-12 desaturase) [EC:1.14.19.-]	Lipid metabolism
TCONS_00012400	K10256	01040 Biosynthesis of unsaturated fatty acids	fve01040	Fragaria vesca (woodland strawberry)	fve	Metabolism	FAD2; omega-6 fatty acid desaturase (delta-12 desaturase) [EC:1.14.19.-]	Lipid metabolism
TCONS_00012400	K10256	01040 Biosynthesis of unsaturated fatty acids	gmx01040	Glycine max (soybean)	gmx	Metabolism	FAD2; omega-6 fatty acid desaturase (delta-12 desaturase) [EC:1.14.19.-]	Lipid metabolism
TCONS_00012400	K10256	01040 Biosynthesis of unsaturated fatty acids	ath01040	Arabidopsis thaliana (thale cress)	ath	Metabolism	FAD2; omega-6 fatty acid desaturase (delta-12 desaturase) [EC:1.14.19.-]	Lipid metabolism
TCONS_00012400	K10256	01040 Biosynthesis of unsaturated fatty acids	sly01040	Solanum lycopersicum (tomato)	sly	Metabolism	FAD2; omega-6 fatty acid desaturase (delta-12 desaturase) [EC:1.14.19.-]	Lipid metabolism
TCONS_00012400	K10256	01040 Biosynthesis of unsaturated fatty acids	osa01040	Oryza sativa japonica (Japanese rice) (RefSeq)	osa	Metabolism	FAD2; omega-6 fatty acid desaturase (delta-12 desaturase) [EC:1.14.19.-]	Lipid metabolism
TCONS_00012422	K01640	00072 Synthesis and degradation of ketone bodies	fve00072	Fragaria vesca (woodland strawberry)	fve	Metabolism	E4.1.3.4; hydroxymethylglutaryl-CoA lyase [EC:4.1.3.4]	Lipid metabolism
TCONS_00012422	K01640	00072 Synthesis and degradation of ketone bodies	csv00072	Cucumis sativus (cucumber)	csv	Metabolism	E4.1.3.4; hydroxymethylglutaryl-CoA lyase [EC:4.1.3.4]	Lipid metabolism
TCONS_00012422	K01640	00072 Synthesis and degradation of ketone bodies	aly00072	Arabidopsis lyrata (lyrate rockcress)	aly	Metabolism	E4.1.3.4; hydroxymethylglutaryl-CoA lyase [EC:4.1.3.4]	Lipid metabolism
TCONS_00012422	K01640	00072 Synthesis and degradation of ketone bodies	tcc00072	Theobroma cacao (cacao)	tcc	Metabolism	E4.1.3.4; hydroxymethylglutaryl-CoA lyase [EC:4.1.3.4]	Lipid metabolism
TCONS_00012422	K01640	00072 Synthesis and degradation of ketone bodies	osa00072	Oryza sativa japonica (Japanese rice) (RefSeq)	osa	Metabolism	E4.1.3.4; hydroxymethylglutaryl-CoA lyase [EC:4.1.3.4]	Lipid metabolism
TCONS_00012422	K01640	00072 Synthesis and degradation of ketone bodies	gmx00072	Glycine max (soybean)	gmx	Metabolism	E4.1.3.4; hydroxymethylglutaryl-CoA lyase [EC:4.1.3.4]	Lipid metabolism
TCONS_00012422	K01640	00072 Synthesis and degradation of ketone bodies	vvi00072	Vitis vinifera (wine grape)	vvi	Metabolism	E4.1.3.4; hydroxymethylglutaryl-CoA lyase [EC:4.1.3.4]	Lipid metabolism
TCONS_00012422	K01640	00072 Synthesis and degradation of ketone bodies	sly00072	Solanum lycopersicum (tomato)	sly	Metabolism	E4.1.3.4; hydroxymethylglutaryl-CoA lyase [EC:4.1.3.4]	Lipid metabolism
TCONS_00012422	K01640	00072 Synthesis and degradation of ketone bodies	ath00072	Arabidopsis thaliana (thale cress)	ath	Metabolism	E4.1.3.4; hydroxymethylglutaryl-CoA lyase [EC:4.1.3.4]	Lipid metabolism
TCONS_00012423	K01640	00072 Synthesis and degradation of ketone bodies	fve00072	Fragaria vesca (woodland strawberry)	fve	Metabolism	E4.1.3.4; hydroxymethylglutaryl-CoA lyase [EC:4.1.3.4]	Lipid metabolism
TCONS_00012423	K01640	00072 Synthesis and degradation of ketone bodies	csv00072	Cucumis sativus (cucumber)	csv	Metabolism	E4.1.3.4; hydroxymethylglutaryl-CoA lyase [EC:4.1.3.4]	Lipid metabolism
TCONS_00012423	K01640	00072 Synthesis and degradation of ketone bodies	aly00072	Arabidopsis lyrata (lyrate rockcress)	aly	Metabolism	E4.1.3.4; hydroxymethylglutaryl-CoA lyase [EC:4.1.3.4]	Lipid metabolism
TCONS_00012423	K01640	00072 Synthesis and degradation of ketone bodies	tcc00072	Theobroma cacao (cacao)	tcc	Metabolism	E4.1.3.4; hydroxymethylglutaryl-CoA lyase [EC:4.1.3.4]	Lipid metabolism
TCONS_00012423	K01640	00072 Synthesis and degradation of ketone bodies	osa00072	Oryza sativa japonica (Japanese rice) (RefSeq)	osa	Metabolism	E4.1.3.4; hydroxymethylglutaryl-CoA lyase [EC:4.1.3.4]	Lipid metabolism
TCONS_00012423	K01640	00072 Synthesis and degradation of ketone bodies	gmx00072	Glycine max (soybean)	gmx	Metabolism	E4.1.3.4; hydroxymethylglutaryl-CoA lyase [EC:4.1.3.4]	Lipid metabolism
TCONS_00012423	K01640	00072 Synthesis and degradation of ketone bodies	vvi00072	Vitis vinifera (wine grape)	vvi	Metabolism	E4.1.3.4; hydroxymethylglutaryl-CoA lyase [EC:4.1.3.4]	Lipid metabolism
TCONS_00012423	K01640	00072 Synthesis and degradation of ketone bodies	sly00072	Solanum lycopersicum (tomato)	sly	Metabolism	E4.1.3.4; hydroxymethylglutaryl-CoA lyase [EC:4.1.3.4]	Lipid metabolism
TCONS_00012423	K01640	00072 Synthesis and degradation of ketone bodies	ath00072	Arabidopsis thaliana (thale cress)	ath	Metabolism	E4.1.3.4; hydroxymethylglutaryl-CoA lyase [EC:4.1.3.4]	Lipid metabolism
TCONS_00012424	K01640	00072 Synthesis and degradation of ketone bodies	fve00072	Fragaria vesca (woodland strawberry)	fve	Metabolism	E4.1.3.4; hydroxymethylglutaryl-CoA lyase [EC:4.1.3.4]	Lipid metabolism
TCONS_00012424	K01640	00072 Synthesis and degradation of ketone bodies	csv00072	Cucumis sativus (cucumber)	csv	Metabolism	E4.1.3.4; hydroxymethylglutaryl-CoA lyase [EC:4.1.3.4]	Lipid metabolism
TCONS_00012424	K01640	00072 Synthesis and degradation of ketone bodies	aly00072	Arabidopsis lyrata (lyrate rockcress)	aly	Metabolism	E4.1.3.4; hydroxymethylglutaryl-CoA lyase [EC:4.1.3.4]	Lipid metabolism
TCONS_00012424	K01640	00072 Synthesis and degradation of ketone bodies	tcc00072	Theobroma cacao (cacao)	tcc	Metabolism	E4.1.3.4; hydroxymethylglutaryl-CoA lyase [EC:4.1.3.4]	Lipid metabolism
TCONS_00012424	K01640	00072 Synthesis and degradation of ketone bodies	osa00072	Oryza sativa japonica (Japanese rice) (RefSeq)	osa	Metabolism	E4.1.3.4; hydroxymethylglutaryl-CoA lyase [EC:4.1.3.4]	Lipid metabolism
TCONS_00012424	K01640	00072 Synthesis and degradation of ketone bodies	gmx00072	Glycine max (soybean)	gmx	Metabolism	E4.1.3.4; hydroxymethylglutaryl-CoA lyase [EC:4.1.3.4]	Lipid metabolism
TCONS_00012424	K01640	00072 Synthesis and degradation of ketone bodies	vvi00072	Vitis vinifera (wine grape)	vvi	Metabolism	E4.1.3.4; hydroxymethylglutaryl-CoA lyase [EC:4.1.3.4]	Lipid metabolism
TCONS_00012424	K01640	00072 Synthesis and degradation of ketone bodies	sly00072	Solanum lycopersicum (tomato)	sly	Metabolism	E4.1.3.4; hydroxymethylglutaryl-CoA lyase [EC:4.1.3.4]	Lipid metabolism
TCONS_00012424	K01640	00072 Synthesis and degradation of ketone bodies	ath00072	Arabidopsis thaliana (thale cress)	ath	Metabolism	E4.1.3.4; hydroxymethylglutaryl-CoA lyase [EC:4.1.3.4]	Lipid metabolism
TCONS_00015130	K00128	00561 Glycerolipid metabolism	gmx00561	Glycine max (soybean)	gmx	Metabolism	E1.2.1.3; aldehyde dehydrogenase (NAD+) [EC:1.2.1.3]	Lipid metabolism
TCONS_00015130	K00128	00071 Fatty acid degradation	vvi00071	Vitis vinifera (wine grape)	vvi	Metabolism	E1.2.1.3; aldehyde dehydrogenase (NAD+) [EC:1.2.1.3]	Lipid metabolism
TCONS_00015130	K00128	00071 Fatty acid degradation	ath00071	Arabidopsis thaliana (thale cress)	ath	Metabolism	E1.2.1.3; aldehyde dehydrogenase (NAD+) [EC:1.2.1.3]	Lipid metabolism
TCONS_00015130	K00128	00561 Glycerolipid metabolism	ath00561	Arabidopsis thaliana (thale cress)	ath	Metabolism	E1.2.1.3; aldehyde dehydrogenase (NAD+) [EC:1.2.1.3]	Lipid metabolism
TCONS_00015130	K00128	00071 Fatty acid degradation	osa00071	Oryza sativa japonica (Japanese rice) (RefSeq)	osa	Metabolism	E1.2.1.3; aldehyde dehydrogenase (NAD+) [EC:1.2.1.3]	Lipid metabolism
TCONS_00015130	K00128	00561 Glycerolipid metabolism	sly00561	Solanum lycopersicum (tomato)	sly	Metabolism	E1.2.1.3; aldehyde dehydrogenase (NAD+) [EC:1.2.1.3]	Lipid metabolism
TCONS_00015130	K00128	00561 Glycerolipid metabolism	csv00561	Cucumis sativus (cucumber)	csv	Metabolism	E1.2.1.3; aldehyde dehydrogenase (NAD+) [EC:1.2.1.3]	Lipid metabolism
TCONS_00015130	K00128	00071 Fatty acid degradation	gmx00071	Glycine max (soybean)	gmx	Metabolism	E1.2.1.3; aldehyde dehydrogenase (NAD+) [EC:1.2.1.3]	Lipid metabolism
TCONS_00015130	K00128	00561 Glycerolipid metabolism	osa00561	Oryza sativa japonica (Japanese rice) (RefSeq)	osa	Metabolism	E1.2.1.3; aldehyde dehydrogenase (NAD+) [EC:1.2.1.3]	Lipid metabolism
TCONS_00015130	K00128	00561 Glycerolipid metabolism	vvi00561	Vitis vinifera (wine grape)	vvi	Metabolism	E1.2.1.3; aldehyde dehydrogenase (NAD+) [EC:1.2.1.3]	Lipid metabolism
TCONS_00015130	K00128	00561 Glycerolipid metabolism	aly00561	Arabidopsis lyrata (lyrate rockcress)	aly	Metabolism	E1.2.1.3; aldehyde dehydrogenase (NAD+) [EC:1.2.1.3]	Lipid metabolism
TCONS_00015130	K00128	00071 Fatty acid degradation	aly00071	Arabidopsis lyrata (lyrate rockcress)	aly	Metabolism	E1.2.1.3; aldehyde dehydrogenase (NAD+) [EC:1.2.1.3]	Lipid metabolism
TCONS_00015130	K00128	00561 Glycerolipid metabolism	fve00561	Fragaria vesca (woodland strawberry)	fve	Metabolism	E1.2.1.3; aldehyde dehydrogenase (NAD+) [EC:1.2.1.3]	Lipid metabolism
TCONS_00015130	K00128	00071 Fatty acid degradation	fve00071	Fragaria vesca (woodland strawberry)	fve	Metabolism	E1.2.1.3; aldehyde dehydrogenase (NAD+) [EC:1.2.1.3]	Lipid metabolism
TCONS_00015130	K00128	00071 Fatty acid degradation	tcc00071	Theobroma cacao (cacao)	tcc	Metabolism	E1.2.1.3; aldehyde dehydrogenase (NAD+) [EC:1.2.1.3]	Lipid metabolism
TCONS_00015130	K00128	00561 Glycerolipid metabolism	tcc00561	Theobroma cacao (cacao)	tcc	Metabolism	E1.2.1.3; aldehyde dehydrogenase (NAD+) [EC:1.2.1.3]	Lipid metabolism
TCONS_00015130	K00128	00071 Fatty acid degradation	sly00071	Solanum lycopersicum (tomato)	sly	Metabolism	E1.2.1.3; aldehyde dehydrogenase (NAD+) [EC:1.2.1.3]	Lipid metabolism
TCONS_00015130	K00128	00071 Fatty acid degradation	csv00071	Cucumis sativus (cucumber)	csv	Metabolism	E1.2.1.3; aldehyde dehydrogenase (NAD+) [EC:1.2.1.3]	Lipid metabolism
TCONS_00012583	K01897	00061 Fatty acid biosynthesis	aly00061	Arabidopsis lyrata (lyrate rockcress)	aly	Metabolism	ACSL; long-chain acyl-CoA synthetase [EC:6.2.1.3]	Lipid metabolism
TCONS_00012583	K01897	00061 Fatty acid biosynthesis	vvi00061	Vitis vinifera (wine grape)	vvi	Metabolism	ACSL; long-chain acyl-CoA synthetase [EC:6.2.1.3]	Lipid metabolism
TCONS_00012583	K01897	00071 Fatty acid degradation	ath00071	Arabidopsis thaliana (thale cress)	ath	Metabolism	ACSL; long-chain acyl-CoA synthetase [EC:6.2.1.3]	Lipid metabolism
TCONS_00012583	K01897	00071 Fatty acid degradation	vvi00071	Vitis vinifera (wine grape)	vvi	Metabolism	ACSL; long-chain acyl-CoA synthetase [EC:6.2.1.3]	Lipid metabolism
TCONS_00012583	K01897	00071 Fatty acid degradation	gmx00071	Glycine max (soybean)	gmx	Metabolism	ACSL; long-chain acyl-CoA synthetase [EC:6.2.1.3]	Lipid metabolism
TCONS_00012583	K01897	00061 Fatty acid biosynthesis	sly00061	Solanum lycopersicum (tomato)	sly	Metabolism	ACSL; long-chain acyl-CoA synthetase [EC:6.2.1.3]	Lipid metabolism
TCONS_00012583	K01897	00061 Fatty acid biosynthesis	ath00061	Arabidopsis thaliana (thale cress)	ath	Metabolism	ACSL; long-chain acyl-CoA synthetase [EC:6.2.1.3]	Lipid metabolism
TCONS_00012583	K01897	00061 Fatty acid biosynthesis	tcc00061	Theobroma cacao (cacao)	tcc	Metabolism	ACSL; long-chain acyl-CoA synthetase [EC:6.2.1.3]	Lipid metabolism
TCONS_00012583	K01897	00061 Fatty acid biosynthesis	csv00061	Cucumis sativus (cucumber)	csv	Metabolism	ACSL; long-chain acyl-CoA synthetase [EC:6.2.1.3]	Lipid metabolism
TCONS_00012583	K01897	00071 Fatty acid degradation	sly00071	Solanum lycopersicum (tomato)	sly	Metabolism	ACSL; long-chain acyl-CoA synthetase [EC:6.2.1.3]	Lipid metabolism
TCONS_00012583	K01897	00061 Fatty acid biosynthesis	gmx00061	Glycine max (soybean)	gmx	Metabolism	ACSL; long-chain acyl-CoA synthetase [EC:6.2.1.3]	Lipid metabolism
TCONS_00012583	K01897	00071 Fatty acid degradation	csv00071	Cucumis sativus (cucumber)	csv	Metabolism	ACSL; long-chain acyl-CoA synthetase [EC:6.2.1.3]	Lipid metabolism
TCONS_00012583	K01897	00061 Fatty acid biosynthesis	fve00061	Fragaria vesca (woodland strawberry)	fve	Metabolism	ACSL; long-chain acyl-CoA synthetase [EC:6.2.1.3]	Lipid metabolism
TCONS_00012583	K01897	00071 Fatty acid degradation	tcc00071	Theobroma cacao (cacao)	tcc	Metabolism	ACSL; long-chain acyl-CoA synthetase [EC:6.2.1.3]	Lipid metabolism
TCONS_00012583	K01897	00071 Fatty acid degradation	fve00071	Fragaria vesca (woodland strawberry)	fve	Metabolism	ACSL; long-chain acyl-CoA synthetase [EC:6.2.1.3]	Lipid metabolism
TCONS_00012583	K01897	00071 Fatty acid degradation	aly00071	Arabidopsis lyrata (lyrate rockcress)	aly	Metabolism	ACSL; long-chain acyl-CoA synthetase [EC:6.2.1.3]	Lipid metabolism
TCONS_00012583	K01897	00071 Fatty acid degradation	osa00071	Oryza sativa japonica (Japanese rice) (RefSeq)	osa	Metabolism	ACSL; long-chain acyl-CoA synthetase [EC:6.2.1.3]	Lipid metabolism
TCONS_00012583	K01897	00061 Fatty acid biosynthesis	osa00061	Oryza sativa japonica (Japanese rice) (RefSeq)	osa	Metabolism	ACSL; long-chain acyl-CoA synthetase [EC:6.2.1.3]	Lipid metabolism
TCONS_00012584	K01897	00061 Fatty acid biosynthesis	aly00061	Arabidopsis lyrata (lyrate rockcress)	aly	Metabolism	ACSL; long-chain acyl-CoA synthetase [EC:6.2.1.3]	Lipid metabolism
TCONS_00012584	K01897	00061 Fatty acid biosynthesis	vvi00061	Vitis vinifera (wine grape)	vvi	Metabolism	ACSL; long-chain acyl-CoA synthetase [EC:6.2.1.3]	Lipid metabolism
TCONS_00012584	K01897	00071 Fatty acid degradation	ath00071	Arabidopsis thaliana (thale cress)	ath	Metabolism	ACSL; long-chain acyl-CoA synthetase [EC:6.2.1.3]	Lipid metabolism
TCONS_00012584	K01897	00071 Fatty acid degradation	vvi00071	Vitis vinifera (wine grape)	vvi	Metabolism	ACSL; long-chain acyl-CoA synthetase [EC:6.2.1.3]	Lipid metabolism
TCONS_00012584	K01897	00071 Fatty acid degradation	gmx00071	Glycine max (soybean)	gmx	Metabolism	ACSL; long-chain acyl-CoA synthetase [EC:6.2.1.3]	Lipid metabolism
TCONS_00012584	K01897	00061 Fatty acid biosynthesis	sly00061	Solanum lycopersicum (tomato)	sly	Metabolism	ACSL; long-chain acyl-CoA synthetase [EC:6.2.1.3]	Lipid metabolism
TCONS_00012584	K01897	00061 Fatty acid biosynthesis	ath00061	Arabidopsis thaliana (thale cress)	ath	Metabolism	ACSL; long-chain acyl-CoA synthetase [EC:6.2.1.3]	Lipid metabolism
TCONS_00012584	K01897	00061 Fatty acid biosynthesis	tcc00061	Theobroma cacao (cacao)	tcc	Metabolism	ACSL; long-chain acyl-CoA synthetase [EC:6.2.1.3]	Lipid metabolism
TCONS_00012584	K01897	00061 Fatty acid biosynthesis	csv00061	Cucumis sativus (cucumber)	csv	Metabolism	ACSL; long-chain acyl-CoA synthetase [EC:6.2.1.3]	Lipid metabolism
TCONS_00012584	K01897	00071 Fatty acid degradation	sly00071	Solanum lycopersicum (tomato)	sly	Metabolism	ACSL; long-chain acyl-CoA synthetase [EC:6.2.1.3]	Lipid metabolism
TCONS_00012584	K01897	00061 Fatty acid biosynthesis	gmx00061	Glycine max (soybean)	gmx	Metabolism	ACSL; long-chain acyl-CoA synthetase [EC:6.2.1.3]	Lipid metabolism
TCONS_00012584	K01897	00071 Fatty acid degradation	csv00071	Cucumis sativus (cucumber)	csv	Metabolism	ACSL; long-chain acyl-CoA synthetase [EC:6.2.1.3]	Lipid metabolism
TCONS_00012584	K01897	00061 Fatty acid biosynthesis	fve00061	Fragaria vesca (woodland strawberry)	fve	Metabolism	ACSL; long-chain acyl-CoA synthetase [EC:6.2.1.3]	Lipid metabolism
TCONS_00012584	K01897	00071 Fatty acid degradation	tcc00071	Theobroma cacao (cacao)	tcc	Metabolism	ACSL; long-chain acyl-CoA synthetase [EC:6.2.1.3]	Lipid metabolism
TCONS_00012584	K01897	00071 Fatty acid degradation	fve00071	Fragaria vesca (woodland strawberry)	fve	Metabolism	ACSL; long-chain acyl-CoA synthetase [EC:6.2.1.3]	Lipid metabolism
TCONS_00012584	K01897	00071 Fatty acid degradation	aly00071	Arabidopsis lyrata (lyrate rockcress)	aly	Metabolism	ACSL; long-chain acyl-CoA synthetase [EC:6.2.1.3]	Lipid metabolism
TCONS_00012584	K01897	00071 Fatty acid degradation	osa00071	Oryza sativa japonica (Japanese rice) (RefSeq)	osa	Metabolism	ACSL; long-chain acyl-CoA synthetase [EC:6.2.1.3]	Lipid metabolism
TCONS_00012584	K01897	00061 Fatty acid biosynthesis	osa00061	Oryza sativa japonica (Japanese rice) (RefSeq)	osa	Metabolism	ACSL; long-chain acyl-CoA synthetase [EC:6.2.1.3]	Lipid metabolism
TCONS_00012594	K09480	00561 Glycerolipid metabolism	gmx00561	Glycine max (soybean)	gmx	Metabolism	E2.4.1.241; digalactosyldiacylglycerol synthase [EC:2.4.1.241]	Lipid metabolism
TCONS_00012594	K09480	00561 Glycerolipid metabolism	fve00561	Fragaria vesca (woodland strawberry)	fve	Metabolism	E2.4.1.241; digalactosyldiacylglycerol synthase [EC:2.4.1.241]	Lipid metabolism
TCONS_00012594	K09480	00561 Glycerolipid metabolism	osa00561	Oryza sativa japonica (Japanese rice) (RefSeq)	osa	Metabolism	E2.4.1.241; digalactosyldiacylglycerol synthase [EC:2.4.1.241]	Lipid metabolism
TCONS_00012594	K09480	00561 Glycerolipid metabolism	sly00561	Solanum lycopersicum (tomato)	sly	Metabolism	E2.4.1.241; digalactosyldiacylglycerol synthase [EC:2.4.1.241]	Lipid metabolism
TCONS_00012594	K09480	00561 Glycerolipid metabolism	csv00561	Cucumis sativus (cucumber)	csv	Metabolism	E2.4.1.241; digalactosyldiacylglycerol synthase [EC:2.4.1.241]	Lipid metabolism
TCONS_00012594	K09480	00561 Glycerolipid metabolism	vvi00561	Vitis vinifera (wine grape)	vvi	Metabolism	E2.4.1.241; digalactosyldiacylglycerol synthase [EC:2.4.1.241]	Lipid metabolism
TCONS_00012594	K09480	00561 Glycerolipid metabolism	ath00561	Arabidopsis thaliana (thale cress)	ath	Metabolism	E2.4.1.241; digalactosyldiacylglycerol synthase [EC:2.4.1.241]	Lipid metabolism
TCONS_00012594	K09480	00561 Glycerolipid metabolism	tcc00561	Theobroma cacao (cacao)	tcc	Metabolism	E2.4.1.241; digalactosyldiacylglycerol synthase [EC:2.4.1.241]	Lipid metabolism
TCONS_00012594	K09480	00561 Glycerolipid metabolism	aly00561	Arabidopsis lyrata (lyrate rockcress)	aly	Metabolism	E2.4.1.241; digalactosyldiacylglycerol synthase [EC:2.4.1.241]	Lipid metabolism
TCONS_00012595	K09480	00561 Glycerolipid metabolism	gmx00561	Glycine max (soybean)	gmx	Metabolism	E2.4.1.241; digalactosyldiacylglycerol synthase [EC:2.4.1.241]	Lipid metabolism
TCONS_00012595	K09480	00561 Glycerolipid metabolism	fve00561	Fragaria vesca (woodland strawberry)	fve	Metabolism	E2.4.1.241; digalactosyldiacylglycerol synthase [EC:2.4.1.241]	Lipid metabolism
TCONS_00012595	K09480	00561 Glycerolipid metabolism	osa00561	Oryza sativa japonica (Japanese rice) (RefSeq)	osa	Metabolism	E2.4.1.241; digalactosyldiacylglycerol synthase [EC:2.4.1.241]	Lipid metabolism
TCONS_00012595	K09480	00561 Glycerolipid metabolism	sly00561	Solanum lycopersicum (tomato)	sly	Metabolism	E2.4.1.241; digalactosyldiacylglycerol synthase [EC:2.4.1.241]	Lipid metabolism
TCONS_00012595	K09480	00561 Glycerolipid metabolism	csv00561	Cucumis sativus (cucumber)	csv	Metabolism	E2.4.1.241; digalactosyldiacylglycerol synthase [EC:2.4.1.241]	Lipid metabolism
TCONS_00012595	K09480	00561 Glycerolipid metabolism	vvi00561	Vitis vinifera (wine grape)	vvi	Metabolism	E2.4.1.241; digalactosyldiacylglycerol synthase [EC:2.4.1.241]	Lipid metabolism
TCONS_00012595	K09480	00561 Glycerolipid metabolism	ath00561	Arabidopsis thaliana (thale cress)	ath	Metabolism	E2.4.1.241; digalactosyldiacylglycerol synthase [EC:2.4.1.241]	Lipid metabolism
TCONS_00012595	K09480	00561 Glycerolipid metabolism	tcc00561	Theobroma cacao (cacao)	tcc	Metabolism	E2.4.1.241; digalactosyldiacylglycerol synthase [EC:2.4.1.241]	Lipid metabolism
TCONS_00012595	K09480	00561 Glycerolipid metabolism	aly00561	Arabidopsis lyrata (lyrate rockcress)	aly	Metabolism	E2.4.1.241; digalactosyldiacylglycerol synthase [EC:2.4.1.241]	Lipid metabolism
TCONS_00012596	K09480	00561 Glycerolipid metabolism	gmx00561	Glycine max (soybean)	gmx	Metabolism	E2.4.1.241; digalactosyldiacylglycerol synthase [EC:2.4.1.241]	Lipid metabolism
TCONS_00012596	K09480	00561 Glycerolipid metabolism	fve00561	Fragaria vesca (woodland strawberry)	fve	Metabolism	E2.4.1.241; digalactosyldiacylglycerol synthase [EC:2.4.1.241]	Lipid metabolism
TCONS_00012596	K09480	00561 Glycerolipid metabolism	osa00561	Oryza sativa japonica (Japanese rice) (RefSeq)	osa	Metabolism	E2.4.1.241; digalactosyldiacylglycerol synthase [EC:2.4.1.241]	Lipid metabolism
TCONS_00012596	K09480	00561 Glycerolipid metabolism	sly00561	Solanum lycopersicum (tomato)	sly	Metabolism	E2.4.1.241; digalactosyldiacylglycerol synthase [EC:2.4.1.241]	Lipid metabolism
TCONS_00012596	K09480	00561 Glycerolipid metabolism	csv00561	Cucumis sativus (cucumber)	csv	Metabolism	E2.4.1.241; digalactosyldiacylglycerol synthase [EC:2.4.1.241]	Lipid metabolism
TCONS_00012596	K09480	00561 Glycerolipid metabolism	vvi00561	Vitis vinifera (wine grape)	vvi	Metabolism	E2.4.1.241; digalactosyldiacylglycerol synthase [EC:2.4.1.241]	Lipid metabolism
TCONS_00012596	K09480	00561 Glycerolipid metabolism	ath00561	Arabidopsis thaliana (thale cress)	ath	Metabolism	E2.4.1.241; digalactosyldiacylglycerol synthase [EC:2.4.1.241]	Lipid metabolism
TCONS_00012596	K09480	00561 Glycerolipid metabolism	tcc00561	Theobroma cacao (cacao)	tcc	Metabolism	E2.4.1.241; digalactosyldiacylglycerol synthase [EC:2.4.1.241]	Lipid metabolism
TCONS_00012596	K09480	00561 Glycerolipid metabolism	aly00561	Arabidopsis lyrata (lyrate rockcress)	aly	Metabolism	E2.4.1.241; digalactosyldiacylglycerol synthase [EC:2.4.1.241]	Lipid metabolism
TCONS_00012597	K09480	00561 Glycerolipid metabolism	gmx00561	Glycine max (soybean)	gmx	Metabolism	E2.4.1.241; digalactosyldiacylglycerol synthase [EC:2.4.1.241]	Lipid metabolism
TCONS_00012597	K09480	00561 Glycerolipid metabolism	fve00561	Fragaria vesca (woodland strawberry)	fve	Metabolism	E2.4.1.241; digalactosyldiacylglycerol synthase [EC:2.4.1.241]	Lipid metabolism
TCONS_00012597	K09480	00561 Glycerolipid metabolism	osa00561	Oryza sativa japonica (Japanese rice) (RefSeq)	osa	Metabolism	E2.4.1.241; digalactosyldiacylglycerol synthase [EC:2.4.1.241]	Lipid metabolism
TCONS_00012597	K09480	00561 Glycerolipid metabolism	sly00561	Solanum lycopersicum (tomato)	sly	Metabolism	E2.4.1.241; digalactosyldiacylglycerol synthase [EC:2.4.1.241]	Lipid metabolism
TCONS_00012597	K09480	00561 Glycerolipid metabolism	csv00561	Cucumis sativus (cucumber)	csv	Metabolism	E2.4.1.241; digalactosyldiacylglycerol synthase [EC:2.4.1.241]	Lipid metabolism
TCONS_00012597	K09480	00561 Glycerolipid metabolism	vvi00561	Vitis vinifera (wine grape)	vvi	Metabolism	E2.4.1.241; digalactosyldiacylglycerol synthase [EC:2.4.1.241]	Lipid metabolism
TCONS_00012597	K09480	00561 Glycerolipid metabolism	ath00561	Arabidopsis thaliana (thale cress)	ath	Metabolism	E2.4.1.241; digalactosyldiacylglycerol synthase [EC:2.4.1.241]	Lipid metabolism
TCONS_00012597	K09480	00561 Glycerolipid metabolism	tcc00561	Theobroma cacao (cacao)	tcc	Metabolism	E2.4.1.241; digalactosyldiacylglycerol synthase [EC:2.4.1.241]	Lipid metabolism
TCONS_00012597	K09480	00561 Glycerolipid metabolism	aly00561	Arabidopsis lyrata (lyrate rockcress)	aly	Metabolism	E2.4.1.241; digalactosyldiacylglycerol synthase [EC:2.4.1.241]	Lipid metabolism
TCONS_00015311	K08241	00592 alpha-Linolenic acid metabolism	vvi00592	Vitis vinifera (wine grape)	vvi	Metabolism	E2.1.1.141; jasmonate O-methyltransferase [EC:2.1.1.141]	Lipid metabolism
TCONS_00015311	K08241	00592 alpha-Linolenic acid metabolism	sly00592	Solanum lycopersicum (tomato)	sly	Metabolism	E2.1.1.141; jasmonate O-methyltransferase [EC:2.1.1.141]	Lipid metabolism
TCONS_00015311	K08241	00592 alpha-Linolenic acid metabolism	csv00592	Cucumis sativus (cucumber)	csv	Metabolism	E2.1.1.141; jasmonate O-methyltransferase [EC:2.1.1.141]	Lipid metabolism
TCONS_00015311	K08241	00592 alpha-Linolenic acid metabolism	ath00592	Arabidopsis thaliana (thale cress)	ath	Metabolism	E2.1.1.141; jasmonate O-methyltransferase [EC:2.1.1.141]	Lipid metabolism
TCONS_00015311	K08241	00592 alpha-Linolenic acid metabolism	gmx00592	Glycine max (soybean)	gmx	Metabolism	E2.1.1.141; jasmonate O-methyltransferase [EC:2.1.1.141]	Lipid metabolism
TCONS_00015311	K08241	00592 alpha-Linolenic acid metabolism	tcc00592	Theobroma cacao (cacao)	tcc	Metabolism	E2.1.1.141; jasmonate O-methyltransferase [EC:2.1.1.141]	Lipid metabolism
TCONS_00015311	K08241	00592 alpha-Linolenic acid metabolism	fve00592	Fragaria vesca (woodland strawberry)	fve	Metabolism	E2.1.1.141; jasmonate O-methyltransferase [EC:2.1.1.141]	Lipid metabolism
TCONS_00015311	K08241	00592 alpha-Linolenic acid metabolism	aly00592	Arabidopsis lyrata (lyrate rockcress)	aly	Metabolism	E2.1.1.141; jasmonate O-methyltransferase [EC:2.1.1.141]	Lipid metabolism
TCONS_00015405	K00968	00564 Glycerophospholipid metabolism	tcc00564	Theobroma cacao (cacao)	tcc	Metabolism	PCYT1; choline-phosphate cytidylyltransferase [EC:2.7.7.15]	Lipid metabolism
TCONS_00015405	K00968	00564 Glycerophospholipid metabolism	csv00564	Cucumis sativus (cucumber)	csv	Metabolism	PCYT1; choline-phosphate cytidylyltransferase [EC:2.7.7.15]	Lipid metabolism
TCONS_00015405	K00968	00564 Glycerophospholipid metabolism	sly00564	Solanum lycopersicum (tomato)	sly	Metabolism	PCYT1; choline-phosphate cytidylyltransferase [EC:2.7.7.15]	Lipid metabolism
TCONS_00015405	K00968	00564 Glycerophospholipid metabolism	fve00564	Fragaria vesca (woodland strawberry)	fve	Metabolism	PCYT1; choline-phosphate cytidylyltransferase [EC:2.7.7.15]	Lipid metabolism
TCONS_00015405	K00968	00564 Glycerophospholipid metabolism	aly00564	Arabidopsis lyrata (lyrate rockcress)	aly	Metabolism	PCYT1; choline-phosphate cytidylyltransferase [EC:2.7.7.15]	Lipid metabolism
TCONS_00015405	K00968	00564 Glycerophospholipid metabolism	gmx00564	Glycine max (soybean)	gmx	Metabolism	PCYT1; choline-phosphate cytidylyltransferase [EC:2.7.7.15]	Lipid metabolism
TCONS_00015405	K00968	00564 Glycerophospholipid metabolism	osa00564	Oryza sativa japonica (Japanese rice) (RefSeq)	osa	Metabolism	PCYT1; choline-phosphate cytidylyltransferase [EC:2.7.7.15]	Lipid metabolism
TCONS_00015405	K00968	00564 Glycerophospholipid metabolism	ath00564	Arabidopsis thaliana (thale cress)	ath	Metabolism	PCYT1; choline-phosphate cytidylyltransferase [EC:2.7.7.15]	Lipid metabolism
TCONS_00015405	K00968	00564 Glycerophospholipid metabolism	vvi00564	Vitis vinifera (wine grape)	vvi	Metabolism	PCYT1; choline-phosphate cytidylyltransferase [EC:2.7.7.15]	Lipid metabolism
TCONS_00015407	K00968	00564 Glycerophospholipid metabolism	tcc00564	Theobroma cacao (cacao)	tcc	Metabolism	PCYT1; choline-phosphate cytidylyltransferase [EC:2.7.7.15]	Lipid metabolism
TCONS_00015407	K00968	00564 Glycerophospholipid metabolism	csv00564	Cucumis sativus (cucumber)	csv	Metabolism	PCYT1; choline-phosphate cytidylyltransferase [EC:2.7.7.15]	Lipid metabolism
TCONS_00015407	K00968	00564 Glycerophospholipid metabolism	sly00564	Solanum lycopersicum (tomato)	sly	Metabolism	PCYT1; choline-phosphate cytidylyltransferase [EC:2.7.7.15]	Lipid metabolism
TCONS_00015407	K00968	00564 Glycerophospholipid metabolism	fve00564	Fragaria vesca (woodland strawberry)	fve	Metabolism	PCYT1; choline-phosphate cytidylyltransferase [EC:2.7.7.15]	Lipid metabolism
TCONS_00015407	K00968	00564 Glycerophospholipid metabolism	aly00564	Arabidopsis lyrata (lyrate rockcress)	aly	Metabolism	PCYT1; choline-phosphate cytidylyltransferase [EC:2.7.7.15]	Lipid metabolism
TCONS_00015407	K00968	00564 Glycerophospholipid metabolism	gmx00564	Glycine max (soybean)	gmx	Metabolism	PCYT1; choline-phosphate cytidylyltransferase [EC:2.7.7.15]	Lipid metabolism
TCONS_00015407	K00968	00564 Glycerophospholipid metabolism	osa00564	Oryza sativa japonica (Japanese rice) (RefSeq)	osa	Metabolism	PCYT1; choline-phosphate cytidylyltransferase [EC:2.7.7.15]	Lipid metabolism
TCONS_00015407	K00968	00564 Glycerophospholipid metabolism	ath00564	Arabidopsis thaliana (thale cress)	ath	Metabolism	PCYT1; choline-phosphate cytidylyltransferase [EC:2.7.7.15]	Lipid metabolism
TCONS_00015407	K00968	00564 Glycerophospholipid metabolism	vvi00564	Vitis vinifera (wine grape)	vvi	Metabolism	PCYT1; choline-phosphate cytidylyltransferase [EC:2.7.7.15]	Lipid metabolism
TCONS_00013011	K13508	00561 Glycerolipid metabolism	csv00561	Cucumis sativus (cucumber)	csv	Metabolism	GPAT; glycerol-3-phosphate acyltransferase [EC:2.3.1.15]	Lipid metabolism
TCONS_00013011	K13508	00561 Glycerolipid metabolism	osa00561	Oryza sativa japonica (Japanese rice) (RefSeq)	osa	Metabolism	GPAT; glycerol-3-phosphate acyltransferase [EC:2.3.1.15]	Lipid metabolism
TCONS_00013011	K13508	00564 Glycerophospholipid metabolism	osa00564	Oryza sativa japonica (Japanese rice) (RefSeq)	osa	Metabolism	GPAT; glycerol-3-phosphate acyltransferase [EC:2.3.1.15]	Lipid metabolism
TCONS_00013011	K13508	00564 Glycerophospholipid metabolism	ath00564	Arabidopsis thaliana (thale cress)	ath	Metabolism	GPAT; glycerol-3-phosphate acyltransferase [EC:2.3.1.15]	Lipid metabolism
TCONS_00013011	K13508	00564 Glycerophospholipid metabolism	vvi00564	Vitis vinifera (wine grape)	vvi	Metabolism	GPAT; glycerol-3-phosphate acyltransferase [EC:2.3.1.15]	Lipid metabolism
TCONS_00013011	K13508	00561 Glycerolipid metabolism	aly00561	Arabidopsis lyrata (lyrate rockcress)	aly	Metabolism	GPAT; glycerol-3-phosphate acyltransferase [EC:2.3.1.15]	Lipid metabolism
TCONS_00013011	K13508	00564 Glycerophospholipid metabolism	tcc00564	Theobroma cacao (cacao)	tcc	Metabolism	GPAT; glycerol-3-phosphate acyltransferase [EC:2.3.1.15]	Lipid metabolism
TCONS_00013011	K13508	00564 Glycerophospholipid metabolism	csv00564	Cucumis sativus (cucumber)	csv	Metabolism	GPAT; glycerol-3-phosphate acyltransferase [EC:2.3.1.15]	Lipid metabolism
TCONS_00013011	K13508	00561 Glycerolipid metabolism	ath00561	Arabidopsis thaliana (thale cress)	ath	Metabolism	GPAT; glycerol-3-phosphate acyltransferase [EC:2.3.1.15]	Lipid metabolism
TCONS_00013011	K13508	00561 Glycerolipid metabolism	vvi00561	Vitis vinifera (wine grape)	vvi	Metabolism	GPAT; glycerol-3-phosphate acyltransferase [EC:2.3.1.15]	Lipid metabolism
TCONS_00013011	K13508	00564 Glycerophospholipid metabolism	aly00564	Arabidopsis lyrata (lyrate rockcress)	aly	Metabolism	GPAT; glycerol-3-phosphate acyltransferase [EC:2.3.1.15]	Lipid metabolism
TCONS_00013011	K13508	00564 Glycerophospholipid metabolism	gmx00564	Glycine max (soybean)	gmx	Metabolism	GPAT; glycerol-3-phosphate acyltransferase [EC:2.3.1.15]	Lipid metabolism
TCONS_00013011	K13508	00561 Glycerolipid metabolism	sly00561	Solanum lycopersicum (tomato)	sly	Metabolism	GPAT; glycerol-3-phosphate acyltransferase [EC:2.3.1.15]	Lipid metabolism
TCONS_00013011	K13508	00561 Glycerolipid metabolism	gmx00561	Glycine max (soybean)	gmx	Metabolism	GPAT; glycerol-3-phosphate acyltransferase [EC:2.3.1.15]	Lipid metabolism
TCONS_00013011	K13508	00561 Glycerolipid metabolism	fve00561	Fragaria vesca (woodland strawberry)	fve	Metabolism	GPAT; glycerol-3-phosphate acyltransferase [EC:2.3.1.15]	Lipid metabolism
TCONS_00013011	K13508	00561 Glycerolipid metabolism	tcc00561	Theobroma cacao (cacao)	tcc	Metabolism	GPAT; glycerol-3-phosphate acyltransferase [EC:2.3.1.15]	Lipid metabolism
TCONS_00013011	K13508	00564 Glycerophospholipid metabolism	sly00564	Solanum lycopersicum (tomato)	sly	Metabolism	GPAT; glycerol-3-phosphate acyltransferase [EC:2.3.1.15]	Lipid metabolism
TCONS_00013011	K13508	00564 Glycerophospholipid metabolism	fve00564	Fragaria vesca (woodland strawberry)	fve	Metabolism	GPAT; glycerol-3-phosphate acyltransferase [EC:2.3.1.15]	Lipid metabolism
TCONS_00013018	K01074	00062 Fatty acid elongation	vvi00062	Vitis vinifera (wine grape)	vvi	Metabolism	PPT; palmitoyl-protein thioesterase [EC:3.1.2.22]	Lipid metabolism
TCONS_00013018	K01074	00062 Fatty acid elongation	csv00062	Cucumis sativus (cucumber)	csv	Metabolism	PPT; palmitoyl-protein thioesterase [EC:3.1.2.22]	Lipid metabolism
TCONS_00013018	K01074	00062 Fatty acid elongation	aly00062	Arabidopsis lyrata (lyrate rockcress)	aly	Metabolism	PPT; palmitoyl-protein thioesterase [EC:3.1.2.22]	Lipid metabolism
TCONS_00013018	K01074	00062 Fatty acid elongation	tcc00062	Theobroma cacao (cacao)	tcc	Metabolism	PPT; palmitoyl-protein thioesterase [EC:3.1.2.22]	Lipid metabolism
TCONS_00013018	K01074	00062 Fatty acid elongation	gmx00062	Glycine max (soybean)	gmx	Metabolism	PPT; palmitoyl-protein thioesterase [EC:3.1.2.22]	Lipid metabolism
TCONS_00013018	K01074	00062 Fatty acid elongation	fve00062	Fragaria vesca (woodland strawberry)	fve	Metabolism	PPT; palmitoyl-protein thioesterase [EC:3.1.2.22]	Lipid metabolism
TCONS_00013018	K01074	00062 Fatty acid elongation	osa00062	Oryza sativa japonica (Japanese rice) (RefSeq)	osa	Metabolism	PPT; palmitoyl-protein thioesterase [EC:3.1.2.22]	Lipid metabolism
TCONS_00013018	K01074	00062 Fatty acid elongation	ath00062	Arabidopsis thaliana (thale cress)	ath	Metabolism	PPT; palmitoyl-protein thioesterase [EC:3.1.2.22]	Lipid metabolism
TCONS_00013018	K01074	00062 Fatty acid elongation	sly00062	Solanum lycopersicum (tomato)	sly	Metabolism	PPT; palmitoyl-protein thioesterase [EC:3.1.2.22]	Lipid metabolism
TCONS_00015627	K00111	00564 Glycerophospholipid metabolism	sly00564	Solanum lycopersicum (tomato)	sly	Metabolism	glpA; glycerol-3-phosphate dehydrogenase [EC:1.1.5.3]	Lipid metabolism
TCONS_00015627	K00111	00564 Glycerophospholipid metabolism	fve00564	Fragaria vesca (woodland strawberry)	fve	Metabolism	glpA; glycerol-3-phosphate dehydrogenase [EC:1.1.5.3]	Lipid metabolism
TCONS_00015627	K00111	00564 Glycerophospholipid metabolism	tcc00564	Theobroma cacao (cacao)	tcc	Metabolism	glpA; glycerol-3-phosphate dehydrogenase [EC:1.1.5.3]	Lipid metabolism
TCONS_00015627	K00111	00564 Glycerophospholipid metabolism	csv00564	Cucumis sativus (cucumber)	csv	Metabolism	glpA; glycerol-3-phosphate dehydrogenase [EC:1.1.5.3]	Lipid metabolism
TCONS_00015627	K00111	00564 Glycerophospholipid metabolism	vvi00564	Vitis vinifera (wine grape)	vvi	Metabolism	glpA; glycerol-3-phosphate dehydrogenase [EC:1.1.5.3]	Lipid metabolism
TCONS_00015627	K00111	00564 Glycerophospholipid metabolism	ath00564	Arabidopsis thaliana (thale cress)	ath	Metabolism	glpA; glycerol-3-phosphate dehydrogenase [EC:1.1.5.3]	Lipid metabolism
TCONS_00015627	K00111	00564 Glycerophospholipid metabolism	osa00564	Oryza sativa japonica (Japanese rice) (RefSeq)	osa	Metabolism	glpA; glycerol-3-phosphate dehydrogenase [EC:1.1.5.3]	Lipid metabolism
TCONS_00015627	K00111	00564 Glycerophospholipid metabolism	gmx00564	Glycine max (soybean)	gmx	Metabolism	glpA; glycerol-3-phosphate dehydrogenase [EC:1.1.5.3]	Lipid metabolism
TCONS_00015627	K00111	00564 Glycerophospholipid metabolism	aly00564	Arabidopsis lyrata (lyrate rockcress)	aly	Metabolism	glpA; glycerol-3-phosphate dehydrogenase [EC:1.1.5.3]	Lipid metabolism
TCONS_00015628	K00111	00564 Glycerophospholipid metabolism	sly00564	Solanum lycopersicum (tomato)	sly	Metabolism	glpA; glycerol-3-phosphate dehydrogenase [EC:1.1.5.3]	Lipid metabolism
TCONS_00015628	K00111	00564 Glycerophospholipid metabolism	fve00564	Fragaria vesca (woodland strawberry)	fve	Metabolism	glpA; glycerol-3-phosphate dehydrogenase [EC:1.1.5.3]	Lipid metabolism
TCONS_00015628	K00111	00564 Glycerophospholipid metabolism	tcc00564	Theobroma cacao (cacao)	tcc	Metabolism	glpA; glycerol-3-phosphate dehydrogenase [EC:1.1.5.3]	Lipid metabolism
TCONS_00015628	K00111	00564 Glycerophospholipid metabolism	csv00564	Cucumis sativus (cucumber)	csv	Metabolism	glpA; glycerol-3-phosphate dehydrogenase [EC:1.1.5.3]	Lipid metabolism
TCONS_00015628	K00111	00564 Glycerophospholipid metabolism	vvi00564	Vitis vinifera (wine grape)	vvi	Metabolism	glpA; glycerol-3-phosphate dehydrogenase [EC:1.1.5.3]	Lipid metabolism
TCONS_00015628	K00111	00564 Glycerophospholipid metabolism	ath00564	Arabidopsis thaliana (thale cress)	ath	Metabolism	glpA; glycerol-3-phosphate dehydrogenase [EC:1.1.5.3]	Lipid metabolism
TCONS_00015628	K00111	00564 Glycerophospholipid metabolism	osa00564	Oryza sativa japonica (Japanese rice) (RefSeq)	osa	Metabolism	glpA; glycerol-3-phosphate dehydrogenase [EC:1.1.5.3]	Lipid metabolism
TCONS_00015628	K00111	00564 Glycerophospholipid metabolism	gmx00564	Glycine max (soybean)	gmx	Metabolism	glpA; glycerol-3-phosphate dehydrogenase [EC:1.1.5.3]	Lipid metabolism
TCONS_00015628	K00111	00564 Glycerophospholipid metabolism	aly00564	Arabidopsis lyrata (lyrate rockcress)	aly	Metabolism	glpA; glycerol-3-phosphate dehydrogenase [EC:1.1.5.3]	Lipid metabolism
TCONS_00013104	K07513	00592 alpha-Linolenic acid metabolism	aly00592	Arabidopsis lyrata (lyrate rockcress)	aly	Metabolism	ACAA1; acetyl-CoA acyltransferase 1 [EC:2.3.1.16]	Lipid metabolism
TCONS_00013104	K07513	00592 alpha-Linolenic acid metabolism	gmx00592	Glycine max (soybean)	gmx	Metabolism	ACAA1; acetyl-CoA acyltransferase 1 [EC:2.3.1.16]	Lipid metabolism
TCONS_00013104	K07513	00592 alpha-Linolenic acid metabolism	sly00592	Solanum lycopersicum (tomato)	sly	Metabolism	ACAA1; acetyl-CoA acyltransferase 1 [EC:2.3.1.16]	Lipid metabolism
TCONS_00013104	K07513	01040 Biosynthesis of unsaturated fatty acids	sly01040	Solanum lycopersicum (tomato)	sly	Metabolism	ACAA1; acetyl-CoA acyltransferase 1 [EC:2.3.1.16]	Lipid metabolism
TCONS_00013104	K07513	01040 Biosynthesis of unsaturated fatty acids	tcc01040	Theobroma cacao (cacao)	tcc	Metabolism	ACAA1; acetyl-CoA acyltransferase 1 [EC:2.3.1.16]	Lipid metabolism
TCONS_00013104	K07513	01040 Biosynthesis of unsaturated fatty acids	aly01040	Arabidopsis lyrata (lyrate rockcress)	aly	Metabolism	ACAA1; acetyl-CoA acyltransferase 1 [EC:2.3.1.16]	Lipid metabolism
TCONS_00013104	K07513	00071 Fatty acid degradation	ath00071	Arabidopsis thaliana (thale cress)	ath	Metabolism	ACAA1; acetyl-CoA acyltransferase 1 [EC:2.3.1.16]	Lipid metabolism
TCONS_00013104	K07513	00071 Fatty acid degradation	vvi00071	Vitis vinifera (wine grape)	vvi	Metabolism	ACAA1; acetyl-CoA acyltransferase 1 [EC:2.3.1.16]	Lipid metabolism
TCONS_00013104	K07513	00071 Fatty acid degradation	gmx00071	Glycine max (soybean)	gmx	Metabolism	ACAA1; acetyl-CoA acyltransferase 1 [EC:2.3.1.16]	Lipid metabolism
TCONS_00013104	K07513	00071 Fatty acid degradation	csv00071	Cucumis sativus (cucumber)	csv	Metabolism	ACAA1; acetyl-CoA acyltransferase 1 [EC:2.3.1.16]	Lipid metabolism
TCONS_00013104	K07513	00592 alpha-Linolenic acid metabolism	tcc00592	Theobroma cacao (cacao)	tcc	Metabolism	ACAA1; acetyl-CoA acyltransferase 1 [EC:2.3.1.16]	Lipid metabolism
TCONS_00013104	K07513	00592 alpha-Linolenic acid metabolism	osa00592	Oryza sativa japonica (Japanese rice) (RefSeq)	osa	Metabolism	ACAA1; acetyl-CoA acyltransferase 1 [EC:2.3.1.16]	Lipid metabolism
TCONS_00013104	K07513	00592 alpha-Linolenic acid metabolism	csv00592	Cucumis sativus (cucumber)	csv	Metabolism	ACAA1; acetyl-CoA acyltransferase 1 [EC:2.3.1.16]	Lipid metabolism
TCONS_00013104	K07513	01040 Biosynthesis of unsaturated fatty acids	osa01040	Oryza sativa japonica (Japanese rice) (RefSeq)	osa	Metabolism	ACAA1; acetyl-CoA acyltransferase 1 [EC:2.3.1.16]	Lipid metabolism
TCONS_00013104	K07513	00592 alpha-Linolenic acid metabolism	vvi00592	Vitis vinifera (wine grape)	vvi	Metabolism	ACAA1; acetyl-CoA acyltransferase 1 [EC:2.3.1.16]	Lipid metabolism
TCONS_00013104	K07513	00071 Fatty acid degradation	sly00071	Solanum lycopersicum (tomato)	sly	Metabolism	ACAA1; acetyl-CoA acyltransferase 1 [EC:2.3.1.16]	Lipid metabolism
TCONS_00013104	K07513	00592 alpha-Linolenic acid metabolism	fve00592	Fragaria vesca (woodland strawberry)	fve	Metabolism	ACAA1; acetyl-CoA acyltransferase 1 [EC:2.3.1.16]	Lipid metabolism
TCONS_00013104	K07513	01040 Biosynthesis of unsaturated fatty acids	vvi01040	Vitis vinifera (wine grape)	vvi	Metabolism	ACAA1; acetyl-CoA acyltransferase 1 [EC:2.3.1.16]	Lipid metabolism
TCONS_00013104	K07513	01040 Biosynthesis of unsaturated fatty acids	ath01040	Arabidopsis thaliana (thale cress)	ath	Metabolism	ACAA1; acetyl-CoA acyltransferase 1 [EC:2.3.1.16]	Lipid metabolism
TCONS_00013104	K07513	01040 Biosynthesis of unsaturated fatty acids	gmx01040	Glycine max (soybean)	gmx	Metabolism	ACAA1; acetyl-CoA acyltransferase 1 [EC:2.3.1.16]	Lipid metabolism
TCONS_00013104	K07513	00592 alpha-Linolenic acid metabolism	ath00592	Arabidopsis thaliana (thale cress)	ath	Metabolism	ACAA1; acetyl-CoA acyltransferase 1 [EC:2.3.1.16]	Lipid metabolism
TCONS_00013104	K07513	00071 Fatty acid degradation	tcc00071	Theobroma cacao (cacao)	tcc	Metabolism	ACAA1; acetyl-CoA acyltransferase 1 [EC:2.3.1.16]	Lipid metabolism
TCONS_00013104	K07513	00071 Fatty acid degradation	fve00071	Fragaria vesca (woodland strawberry)	fve	Metabolism	ACAA1; acetyl-CoA acyltransferase 1 [EC:2.3.1.16]	Lipid metabolism
TCONS_00013104	K07513	00071 Fatty acid degradation	aly00071	Arabidopsis lyrata (lyrate rockcress)	aly	Metabolism	ACAA1; acetyl-CoA acyltransferase 1 [EC:2.3.1.16]	Lipid metabolism
TCONS_00013104	K07513	01040 Biosynthesis of unsaturated fatty acids	fve01040	Fragaria vesca (woodland strawberry)	fve	Metabolism	ACAA1; acetyl-CoA acyltransferase 1 [EC:2.3.1.16]	Lipid metabolism
TCONS_00013104	K07513	00071 Fatty acid degradation	osa00071	Oryza sativa japonica (Japanese rice) (RefSeq)	osa	Metabolism	ACAA1; acetyl-CoA acyltransferase 1 [EC:2.3.1.16]	Lipid metabolism
TCONS_00013104	K07513	01040 Biosynthesis of unsaturated fatty acids	csv01040	Cucumis sativus (cucumber)	csv	Metabolism	ACAA1; acetyl-CoA acyltransferase 1 [EC:2.3.1.16]	Lipid metabolism
TCONS_00013106	K07513	00592 alpha-Linolenic acid metabolism	aly00592	Arabidopsis lyrata (lyrate rockcress)	aly	Metabolism	ACAA1; acetyl-CoA acyltransferase 1 [EC:2.3.1.16]	Lipid metabolism
TCONS_00013106	K07513	00592 alpha-Linolenic acid metabolism	gmx00592	Glycine max (soybean)	gmx	Metabolism	ACAA1; acetyl-CoA acyltransferase 1 [EC:2.3.1.16]	Lipid metabolism
TCONS_00013106	K07513	00592 alpha-Linolenic acid metabolism	sly00592	Solanum lycopersicum (tomato)	sly	Metabolism	ACAA1; acetyl-CoA acyltransferase 1 [EC:2.3.1.16]	Lipid metabolism
TCONS_00013106	K07513	01040 Biosynthesis of unsaturated fatty acids	sly01040	Solanum lycopersicum (tomato)	sly	Metabolism	ACAA1; acetyl-CoA acyltransferase 1 [EC:2.3.1.16]	Lipid metabolism
TCONS_00013106	K07513	01040 Biosynthesis of unsaturated fatty acids	tcc01040	Theobroma cacao (cacao)	tcc	Metabolism	ACAA1; acetyl-CoA acyltransferase 1 [EC:2.3.1.16]	Lipid metabolism
TCONS_00013106	K07513	01040 Biosynthesis of unsaturated fatty acids	aly01040	Arabidopsis lyrata (lyrate rockcress)	aly	Metabolism	ACAA1; acetyl-CoA acyltransferase 1 [EC:2.3.1.16]	Lipid metabolism
TCONS_00013106	K07513	00071 Fatty acid degradation	ath00071	Arabidopsis thaliana (thale cress)	ath	Metabolism	ACAA1; acetyl-CoA acyltransferase 1 [EC:2.3.1.16]	Lipid metabolism
TCONS_00013106	K07513	00071 Fatty acid degradation	vvi00071	Vitis vinifera (wine grape)	vvi	Metabolism	ACAA1; acetyl-CoA acyltransferase 1 [EC:2.3.1.16]	Lipid metabolism
TCONS_00013106	K07513	00071 Fatty acid degradation	gmx00071	Glycine max (soybean)	gmx	Metabolism	ACAA1; acetyl-CoA acyltransferase 1 [EC:2.3.1.16]	Lipid metabolism
TCONS_00013106	K07513	00071 Fatty acid degradation	csv00071	Cucumis sativus (cucumber)	csv	Metabolism	ACAA1; acetyl-CoA acyltransferase 1 [EC:2.3.1.16]	Lipid metabolism
TCONS_00013106	K07513	00592 alpha-Linolenic acid metabolism	tcc00592	Theobroma cacao (cacao)	tcc	Metabolism	ACAA1; acetyl-CoA acyltransferase 1 [EC:2.3.1.16]	Lipid metabolism
TCONS_00013106	K07513	00592 alpha-Linolenic acid metabolism	osa00592	Oryza sativa japonica (Japanese rice) (RefSeq)	osa	Metabolism	ACAA1; acetyl-CoA acyltransferase 1 [EC:2.3.1.16]	Lipid metabolism
TCONS_00013106	K07513	00592 alpha-Linolenic acid metabolism	csv00592	Cucumis sativus (cucumber)	csv	Metabolism	ACAA1; acetyl-CoA acyltransferase 1 [EC:2.3.1.16]	Lipid metabolism
TCONS_00013106	K07513	01040 Biosynthesis of unsaturated fatty acids	osa01040	Oryza sativa japonica (Japanese rice) (RefSeq)	osa	Metabolism	ACAA1; acetyl-CoA acyltransferase 1 [EC:2.3.1.16]	Lipid metabolism
TCONS_00013106	K07513	00592 alpha-Linolenic acid metabolism	vvi00592	Vitis vinifera (wine grape)	vvi	Metabolism	ACAA1; acetyl-CoA acyltransferase 1 [EC:2.3.1.16]	Lipid metabolism
TCONS_00013106	K07513	00071 Fatty acid degradation	sly00071	Solanum lycopersicum (tomato)	sly	Metabolism	ACAA1; acetyl-CoA acyltransferase 1 [EC:2.3.1.16]	Lipid metabolism
TCONS_00013106	K07513	00592 alpha-Linolenic acid metabolism	fve00592	Fragaria vesca (woodland strawberry)	fve	Metabolism	ACAA1; acetyl-CoA acyltransferase 1 [EC:2.3.1.16]	Lipid metabolism
TCONS_00013106	K07513	01040 Biosynthesis of unsaturated fatty acids	vvi01040	Vitis vinifera (wine grape)	vvi	Metabolism	ACAA1; acetyl-CoA acyltransferase 1 [EC:2.3.1.16]	Lipid metabolism
TCONS_00013106	K07513	01040 Biosynthesis of unsaturated fatty acids	ath01040	Arabidopsis thaliana (thale cress)	ath	Metabolism	ACAA1; acetyl-CoA acyltransferase 1 [EC:2.3.1.16]	Lipid metabolism
TCONS_00013106	K07513	01040 Biosynthesis of unsaturated fatty acids	gmx01040	Glycine max (soybean)	gmx	Metabolism	ACAA1; acetyl-CoA acyltransferase 1 [EC:2.3.1.16]	Lipid metabolism
TCONS_00013106	K07513	00592 alpha-Linolenic acid metabolism	ath00592	Arabidopsis thaliana (thale cress)	ath	Metabolism	ACAA1; acetyl-CoA acyltransferase 1 [EC:2.3.1.16]	Lipid metabolism
TCONS_00013106	K07513	00071 Fatty acid degradation	tcc00071	Theobroma cacao (cacao)	tcc	Metabolism	ACAA1; acetyl-CoA acyltransferase 1 [EC:2.3.1.16]	Lipid metabolism
TCONS_00013106	K07513	00071 Fatty acid degradation	fve00071	Fragaria vesca (woodland strawberry)	fve	Metabolism	ACAA1; acetyl-CoA acyltransferase 1 [EC:2.3.1.16]	Lipid metabolism
TCONS_00013106	K07513	00071 Fatty acid degradation	aly00071	Arabidopsis lyrata (lyrate rockcress)	aly	Metabolism	ACAA1; acetyl-CoA acyltransferase 1 [EC:2.3.1.16]	Lipid metabolism
TCONS_00013106	K07513	01040 Biosynthesis of unsaturated fatty acids	fve01040	Fragaria vesca (woodland strawberry)	fve	Metabolism	ACAA1; acetyl-CoA acyltransferase 1 [EC:2.3.1.16]	Lipid metabolism
TCONS_00013106	K07513	00071 Fatty acid degradation	osa00071	Oryza sativa japonica (Japanese rice) (RefSeq)	osa	Metabolism	ACAA1; acetyl-CoA acyltransferase 1 [EC:2.3.1.16]	Lipid metabolism
TCONS_00013106	K07513	01040 Biosynthesis of unsaturated fatty acids	csv01040	Cucumis sativus (cucumber)	csv	Metabolism	ACAA1; acetyl-CoA acyltransferase 1 [EC:2.3.1.16]	Lipid metabolism
TCONS_00015657	K15404	00073 Cutin	NA	Oryza sativa japonica (Japanese rice) (RefSeq)	osa	Metabolism	K15404; aldehyde decarbonylase [EC:4.1.99.5]	Lipid metabolism
TCONS_00015657	K15404	00073 Cutin	NA	Vitis vinifera (wine grape)	vvi	Metabolism	K15404; aldehyde decarbonylase [EC:4.1.99.5]	Lipid metabolism
TCONS_00015657	K15404	00073 Cutin	NA	Arabidopsis thaliana (thale cress)	ath	Metabolism	K15404; aldehyde decarbonylase [EC:4.1.99.5]	Lipid metabolism
TCONS_00015657	K15404	00073 Cutin	NA	Arabidopsis lyrata (lyrate rockcress)	aly	Metabolism	K15404; aldehyde decarbonylase [EC:4.1.99.5]	Lipid metabolism
TCONS_00015657	K15404	00073 Cutin	NA	Solanum lycopersicum (tomato)	sly	Metabolism	K15404; aldehyde decarbonylase [EC:4.1.99.5]	Lipid metabolism
TCONS_00015657	K15404	00073 Cutin	NA	Theobroma cacao (cacao)	tcc	Metabolism	K15404; aldehyde decarbonylase [EC:4.1.99.5]	Lipid metabolism
TCONS_00015657	K15404	00073 Cutin	NA	Fragaria vesca (woodland strawberry)	fve	Metabolism	K15404; aldehyde decarbonylase [EC:4.1.99.5]	Lipid metabolism
TCONS_00015657	K15404	00073 Cutin	NA	Cucumis sativus (cucumber)	csv	Metabolism	K15404; aldehyde decarbonylase [EC:4.1.99.5]	Lipid metabolism
TCONS_00015657	K15404	00073 Cutin	NA	Glycine max (soybean)	gmx	Metabolism	K15404; aldehyde decarbonylase [EC:4.1.99.5]	Lipid metabolism
TCONS_00015658	K15404	00073 Cutin	NA	Oryza sativa japonica (Japanese rice) (RefSeq)	osa	Metabolism	K15404; aldehyde decarbonylase [EC:4.1.99.5]	Lipid metabolism
TCONS_00015658	K15404	00073 Cutin	NA	Vitis vinifera (wine grape)	vvi	Metabolism	K15404; aldehyde decarbonylase [EC:4.1.99.5]	Lipid metabolism
TCONS_00015658	K15404	00073 Cutin	NA	Arabidopsis thaliana (thale cress)	ath	Metabolism	K15404; aldehyde decarbonylase [EC:4.1.99.5]	Lipid metabolism
TCONS_00015658	K15404	00073 Cutin	NA	Arabidopsis lyrata (lyrate rockcress)	aly	Metabolism	K15404; aldehyde decarbonylase [EC:4.1.99.5]	Lipid metabolism
TCONS_00015658	K15404	00073 Cutin	NA	Solanum lycopersicum (tomato)	sly	Metabolism	K15404; aldehyde decarbonylase [EC:4.1.99.5]	Lipid metabolism
TCONS_00015658	K15404	00073 Cutin	NA	Theobroma cacao (cacao)	tcc	Metabolism	K15404; aldehyde decarbonylase [EC:4.1.99.5]	Lipid metabolism
TCONS_00015658	K15404	00073 Cutin	NA	Fragaria vesca (woodland strawberry)	fve	Metabolism	K15404; aldehyde decarbonylase [EC:4.1.99.5]	Lipid metabolism
TCONS_00015658	K15404	00073 Cutin	NA	Cucumis sativus (cucumber)	csv	Metabolism	K15404; aldehyde decarbonylase [EC:4.1.99.5]	Lipid metabolism
TCONS_00015658	K15404	00073 Cutin	NA	Glycine max (soybean)	gmx	Metabolism	K15404; aldehyde decarbonylase [EC:4.1.99.5]	Lipid metabolism
TCONS_00015659	K15404	00073 Cutin	NA	Oryza sativa japonica (Japanese rice) (RefSeq)	osa	Metabolism	K15404; aldehyde decarbonylase [EC:4.1.99.5]	Lipid metabolism
TCONS_00015659	K15404	00073 Cutin	NA	Vitis vinifera (wine grape)	vvi	Metabolism	K15404; aldehyde decarbonylase [EC:4.1.99.5]	Lipid metabolism
TCONS_00015659	K15404	00073 Cutin	NA	Arabidopsis thaliana (thale cress)	ath	Metabolism	K15404; aldehyde decarbonylase [EC:4.1.99.5]	Lipid metabolism
TCONS_00015659	K15404	00073 Cutin	NA	Arabidopsis lyrata (lyrate rockcress)	aly	Metabolism	K15404; aldehyde decarbonylase [EC:4.1.99.5]	Lipid metabolism
TCONS_00015659	K15404	00073 Cutin	NA	Solanum lycopersicum (tomato)	sly	Metabolism	K15404; aldehyde decarbonylase [EC:4.1.99.5]	Lipid metabolism
TCONS_00015659	K15404	00073 Cutin	NA	Theobroma cacao (cacao)	tcc	Metabolism	K15404; aldehyde decarbonylase [EC:4.1.99.5]	Lipid metabolism
TCONS_00015659	K15404	00073 Cutin	NA	Fragaria vesca (woodland strawberry)	fve	Metabolism	K15404; aldehyde decarbonylase [EC:4.1.99.5]	Lipid metabolism
TCONS_00015659	K15404	00073 Cutin	NA	Cucumis sativus (cucumber)	csv	Metabolism	K15404; aldehyde decarbonylase [EC:4.1.99.5]	Lipid metabolism
TCONS_00015659	K15404	00073 Cutin	NA	Glycine max (soybean)	gmx	Metabolism	K15404; aldehyde decarbonylase [EC:4.1.99.5]	Lipid metabolism
TCONS_00013369	K00967	00564 Glycerophospholipid metabolism	csv00564	Cucumis sativus (cucumber)	csv	Metabolism	PCYT2; ethanolamine-phosphate cytidylyltransferase [EC:2.7.7.14]	Lipid metabolism
TCONS_00013369	K00967	00564 Glycerophospholipid metabolism	tcc00564	Theobroma cacao (cacao)	tcc	Metabolism	PCYT2; ethanolamine-phosphate cytidylyltransferase [EC:2.7.7.14]	Lipid metabolism
TCONS_00013369	K00967	00564 Glycerophospholipid metabolism	sly00564	Solanum lycopersicum (tomato)	sly	Metabolism	PCYT2; ethanolamine-phosphate cytidylyltransferase [EC:2.7.7.14]	Lipid metabolism
TCONS_00013369	K00967	00564 Glycerophospholipid metabolism	fve00564	Fragaria vesca (woodland strawberry)	fve	Metabolism	PCYT2; ethanolamine-phosphate cytidylyltransferase [EC:2.7.7.14]	Lipid metabolism
TCONS_00013369	K00967	00564 Glycerophospholipid metabolism	aly00564	Arabidopsis lyrata (lyrate rockcress)	aly	Metabolism	PCYT2; ethanolamine-phosphate cytidylyltransferase [EC:2.7.7.14]	Lipid metabolism
TCONS_00013369	K00967	00564 Glycerophospholipid metabolism	gmx00564	Glycine max (soybean)	gmx	Metabolism	PCYT2; ethanolamine-phosphate cytidylyltransferase [EC:2.7.7.14]	Lipid metabolism
TCONS_00013369	K00967	00564 Glycerophospholipid metabolism	osa00564	Oryza sativa japonica (Japanese rice) (RefSeq)	osa	Metabolism	PCYT2; ethanolamine-phosphate cytidylyltransferase [EC:2.7.7.14]	Lipid metabolism
TCONS_00013369	K00967	00564 Glycerophospholipid metabolism	ath00564	Arabidopsis thaliana (thale cress)	ath	Metabolism	PCYT2; ethanolamine-phosphate cytidylyltransferase [EC:2.7.7.14]	Lipid metabolism
TCONS_00013369	K00967	00564 Glycerophospholipid metabolism	vvi00564	Vitis vinifera (wine grape)	vvi	Metabolism	PCYT2; ethanolamine-phosphate cytidylyltransferase [EC:2.7.7.14]	Lipid metabolism
TCONS_00015940	K01190	00600 Sphingolipid metabolism	aly00600	Arabidopsis lyrata (lyrate rockcress)	aly	Metabolism	lacZ; beta-galactosidase [EC:3.2.1.23]	Lipid metabolism
TCONS_00015940	K01190	00600 Sphingolipid metabolism	csv00600	Cucumis sativus (cucumber)	csv	Metabolism	lacZ; beta-galactosidase [EC:3.2.1.23]	Lipid metabolism
TCONS_00015940	K01190	00600 Sphingolipid metabolism	vvi00600	Vitis vinifera (wine grape)	vvi	Metabolism	lacZ; beta-galactosidase [EC:3.2.1.23]	Lipid metabolism
TCONS_00015940	K01190	00600 Sphingolipid metabolism	gmx00600	Glycine max (soybean)	gmx	Metabolism	lacZ; beta-galactosidase [EC:3.2.1.23]	Lipid metabolism
TCONS_00015940	K01190	00600 Sphingolipid metabolism	ath00600	Arabidopsis thaliana (thale cress)	ath	Metabolism	lacZ; beta-galactosidase [EC:3.2.1.23]	Lipid metabolism
TCONS_00015940	K01190	00600 Sphingolipid metabolism	osa00600	Oryza sativa japonica (Japanese rice) (RefSeq)	osa	Metabolism	lacZ; beta-galactosidase [EC:3.2.1.23]	Lipid metabolism
TCONS_00015940	K01190	00600 Sphingolipid metabolism	tcc00600	Theobroma cacao (cacao)	tcc	Metabolism	lacZ; beta-galactosidase [EC:3.2.1.23]	Lipid metabolism
TCONS_00015940	K01190	00600 Sphingolipid metabolism	sly00600	Solanum lycopersicum (tomato)	sly	Metabolism	lacZ; beta-galactosidase [EC:3.2.1.23]	Lipid metabolism
TCONS_00015940	K01190	00600 Sphingolipid metabolism	fve00600	Fragaria vesca (woodland strawberry)	fve	Metabolism	lacZ; beta-galactosidase [EC:3.2.1.23]	Lipid metabolism
TCONS_00013423	K13511	00564 Glycerophospholipid metabolism	fve00564	Fragaria vesca (woodland strawberry)	fve	Metabolism	TAZ; monolysocardiolipin acyltransferase [EC:2.3.1.-]	Lipid metabolism
TCONS_00013423	K13511	00564 Glycerophospholipid metabolism	sly00564	Solanum lycopersicum (tomato)	sly	Metabolism	TAZ; monolysocardiolipin acyltransferase [EC:2.3.1.-]	Lipid metabolism
TCONS_00013423	K13511	00564 Glycerophospholipid metabolism	csv00564	Cucumis sativus (cucumber)	csv	Metabolism	TAZ; monolysocardiolipin acyltransferase [EC:2.3.1.-]	Lipid metabolism
TCONS_00013423	K13511	00564 Glycerophospholipid metabolism	tcc00564	Theobroma cacao (cacao)	tcc	Metabolism	TAZ; monolysocardiolipin acyltransferase [EC:2.3.1.-]	Lipid metabolism
TCONS_00013423	K13511	00564 Glycerophospholipid metabolism	ath00564	Arabidopsis thaliana (thale cress)	ath	Metabolism	TAZ; monolysocardiolipin acyltransferase [EC:2.3.1.-]	Lipid metabolism
TCONS_00013423	K13511	00564 Glycerophospholipid metabolism	vvi00564	Vitis vinifera (wine grape)	vvi	Metabolism	TAZ; monolysocardiolipin acyltransferase [EC:2.3.1.-]	Lipid metabolism
TCONS_00013423	K13511	00564 Glycerophospholipid metabolism	osa00564	Oryza sativa japonica (Japanese rice) (RefSeq)	osa	Metabolism	TAZ; monolysocardiolipin acyltransferase [EC:2.3.1.-]	Lipid metabolism
TCONS_00013423	K13511	00564 Glycerophospholipid metabolism	gmx00564	Glycine max (soybean)	gmx	Metabolism	TAZ; monolysocardiolipin acyltransferase [EC:2.3.1.-]	Lipid metabolism
TCONS_00013423	K13511	00564 Glycerophospholipid metabolism	aly00564	Arabidopsis lyrata (lyrate rockcress)	aly	Metabolism	TAZ; monolysocardiolipin acyltransferase [EC:2.3.1.-]	Lipid metabolism
TCONS_00013424	K13511	00564 Glycerophospholipid metabolism	fve00564	Fragaria vesca (woodland strawberry)	fve	Metabolism	TAZ; monolysocardiolipin acyltransferase [EC:2.3.1.-]	Lipid metabolism
TCONS_00013424	K13511	00564 Glycerophospholipid metabolism	sly00564	Solanum lycopersicum (tomato)	sly	Metabolism	TAZ; monolysocardiolipin acyltransferase [EC:2.3.1.-]	Lipid metabolism
TCONS_00013424	K13511	00564 Glycerophospholipid metabolism	csv00564	Cucumis sativus (cucumber)	csv	Metabolism	TAZ; monolysocardiolipin acyltransferase [EC:2.3.1.-]	Lipid metabolism
TCONS_00013424	K13511	00564 Glycerophospholipid metabolism	tcc00564	Theobroma cacao (cacao)	tcc	Metabolism	TAZ; monolysocardiolipin acyltransferase [EC:2.3.1.-]	Lipid metabolism
TCONS_00013424	K13511	00564 Glycerophospholipid metabolism	ath00564	Arabidopsis thaliana (thale cress)	ath	Metabolism	TAZ; monolysocardiolipin acyltransferase [EC:2.3.1.-]	Lipid metabolism
TCONS_00013424	K13511	00564 Glycerophospholipid metabolism	vvi00564	Vitis vinifera (wine grape)	vvi	Metabolism	TAZ; monolysocardiolipin acyltransferase [EC:2.3.1.-]	Lipid metabolism
TCONS_00013424	K13511	00564 Glycerophospholipid metabolism	osa00564	Oryza sativa japonica (Japanese rice) (RefSeq)	osa	Metabolism	TAZ; monolysocardiolipin acyltransferase [EC:2.3.1.-]	Lipid metabolism
TCONS_00013424	K13511	00564 Glycerophospholipid metabolism	gmx00564	Glycine max (soybean)	gmx	Metabolism	TAZ; monolysocardiolipin acyltransferase [EC:2.3.1.-]	Lipid metabolism
TCONS_00013424	K13511	00564 Glycerophospholipid metabolism	aly00564	Arabidopsis lyrata (lyrate rockcress)	aly	Metabolism	TAZ; monolysocardiolipin acyltransferase [EC:2.3.1.-]	Lipid metabolism
TCONS_00013480	K13506	00564 Glycerophospholipid metabolism	aly00564	Arabidopsis lyrata (lyrate rockcress)	aly	Metabolism	GPAT3_4; glycerol-3-phosphate O-acyltransferase 3/4 [EC:2.3.1.15]	Lipid metabolism
TCONS_00013480	K13506	00564 Glycerophospholipid metabolism	gmx00564	Glycine max (soybean)	gmx	Metabolism	GPAT3_4; glycerol-3-phosphate O-acyltransferase 3/4 [EC:2.3.1.15]	Lipid metabolism
TCONS_00013480	K13506	00561 Glycerolipid metabolism	sly00561	Solanum lycopersicum (tomato)	sly	Metabolism	GPAT3_4; glycerol-3-phosphate O-acyltransferase 3/4 [EC:2.3.1.15]	Lipid metabolism
TCONS_00013480	K13506	00561 Glycerolipid metabolism	gmx00561	Glycine max (soybean)	gmx	Metabolism	GPAT3_4; glycerol-3-phosphate O-acyltransferase 3/4 [EC:2.3.1.15]	Lipid metabolism
TCONS_00013480	K13506	00561 Glycerolipid metabolism	fve00561	Fragaria vesca (woodland strawberry)	fve	Metabolism	GPAT3_4; glycerol-3-phosphate O-acyltransferase 3/4 [EC:2.3.1.15]	Lipid metabolism
TCONS_00013480	K13506	00561 Glycerolipid metabolism	tcc00561	Theobroma cacao (cacao)	tcc	Metabolism	GPAT3_4; glycerol-3-phosphate O-acyltransferase 3/4 [EC:2.3.1.15]	Lipid metabolism
TCONS_00013480	K13506	00564 Glycerophospholipid metabolism	fve00564	Fragaria vesca (woodland strawberry)	fve	Metabolism	GPAT3_4; glycerol-3-phosphate O-acyltransferase 3/4 [EC:2.3.1.15]	Lipid metabolism
TCONS_00013480	K13506	00564 Glycerophospholipid metabolism	sly00564	Solanum lycopersicum (tomato)	sly	Metabolism	GPAT3_4; glycerol-3-phosphate O-acyltransferase 3/4 [EC:2.3.1.15]	Lipid metabolism
TCONS_00013480	K13506	00561 Glycerolipid metabolism	csv00561	Cucumis sativus (cucumber)	csv	Metabolism	GPAT3_4; glycerol-3-phosphate O-acyltransferase 3/4 [EC:2.3.1.15]	Lipid metabolism
TCONS_00013480	K13506	00564 Glycerophospholipid metabolism	osa00564	Oryza sativa japonica (Japanese rice) (RefSeq)	osa	Metabolism	GPAT3_4; glycerol-3-phosphate O-acyltransferase 3/4 [EC:2.3.1.15]	Lipid metabolism
TCONS_00013480	K13506	00561 Glycerolipid metabolism	osa00561	Oryza sativa japonica (Japanese rice) (RefSeq)	osa	Metabolism	GPAT3_4; glycerol-3-phosphate O-acyltransferase 3/4 [EC:2.3.1.15]	Lipid metabolism
TCONS_00013480	K13506	00564 Glycerophospholipid metabolism	vvi00564	Vitis vinifera (wine grape)	vvi	Metabolism	GPAT3_4; glycerol-3-phosphate O-acyltransferase 3/4 [EC:2.3.1.15]	Lipid metabolism
TCONS_00013480	K13506	00564 Glycerophospholipid metabolism	ath00564	Arabidopsis thaliana (thale cress)	ath	Metabolism	GPAT3_4; glycerol-3-phosphate O-acyltransferase 3/4 [EC:2.3.1.15]	Lipid metabolism
TCONS_00013480	K13506	00561 Glycerolipid metabolism	aly00561	Arabidopsis lyrata (lyrate rockcress)	aly	Metabolism	GPAT3_4; glycerol-3-phosphate O-acyltransferase 3/4 [EC:2.3.1.15]	Lipid metabolism
TCONS_00013480	K13506	00564 Glycerophospholipid metabolism	csv00564	Cucumis sativus (cucumber)	csv	Metabolism	GPAT3_4; glycerol-3-phosphate O-acyltransferase 3/4 [EC:2.3.1.15]	Lipid metabolism
TCONS_00013480	K13506	00564 Glycerophospholipid metabolism	tcc00564	Theobroma cacao (cacao)	tcc	Metabolism	GPAT3_4; glycerol-3-phosphate O-acyltransferase 3/4 [EC:2.3.1.15]	Lipid metabolism
TCONS_00013480	K13506	00561 Glycerolipid metabolism	ath00561	Arabidopsis thaliana (thale cress)	ath	Metabolism	GPAT3_4; glycerol-3-phosphate O-acyltransferase 3/4 [EC:2.3.1.15]	Lipid metabolism
TCONS_00013480	K13506	00561 Glycerolipid metabolism	vvi00561	Vitis vinifera (wine grape)	vvi	Metabolism	GPAT3_4; glycerol-3-phosphate O-acyltransferase 3/4 [EC:2.3.1.15]	Lipid metabolism
TCONS_00013481	K13506	00564 Glycerophospholipid metabolism	aly00564	Arabidopsis lyrata (lyrate rockcress)	aly	Metabolism	GPAT3_4; glycerol-3-phosphate O-acyltransferase 3/4 [EC:2.3.1.15]	Lipid metabolism
TCONS_00013481	K13506	00564 Glycerophospholipid metabolism	gmx00564	Glycine max (soybean)	gmx	Metabolism	GPAT3_4; glycerol-3-phosphate O-acyltransferase 3/4 [EC:2.3.1.15]	Lipid metabolism
TCONS_00013481	K13506	00561 Glycerolipid metabolism	sly00561	Solanum lycopersicum (tomato)	sly	Metabolism	GPAT3_4; glycerol-3-phosphate O-acyltransferase 3/4 [EC:2.3.1.15]	Lipid metabolism
TCONS_00013481	K13506	00561 Glycerolipid metabolism	gmx00561	Glycine max (soybean)	gmx	Metabolism	GPAT3_4; glycerol-3-phosphate O-acyltransferase 3/4 [EC:2.3.1.15]	Lipid metabolism
TCONS_00013481	K13506	00561 Glycerolipid metabolism	fve00561	Fragaria vesca (woodland strawberry)	fve	Metabolism	GPAT3_4; glycerol-3-phosphate O-acyltransferase 3/4 [EC:2.3.1.15]	Lipid metabolism
TCONS_00013481	K13506	00561 Glycerolipid metabolism	tcc00561	Theobroma cacao (cacao)	tcc	Metabolism	GPAT3_4; glycerol-3-phosphate O-acyltransferase 3/4 [EC:2.3.1.15]	Lipid metabolism
TCONS_00013481	K13506	00564 Glycerophospholipid metabolism	fve00564	Fragaria vesca (woodland strawberry)	fve	Metabolism	GPAT3_4; glycerol-3-phosphate O-acyltransferase 3/4 [EC:2.3.1.15]	Lipid metabolism
TCONS_00013481	K13506	00564 Glycerophospholipid metabolism	sly00564	Solanum lycopersicum (tomato)	sly	Metabolism	GPAT3_4; glycerol-3-phosphate O-acyltransferase 3/4 [EC:2.3.1.15]	Lipid metabolism
TCONS_00013481	K13506	00561 Glycerolipid metabolism	csv00561	Cucumis sativus (cucumber)	csv	Metabolism	GPAT3_4; glycerol-3-phosphate O-acyltransferase 3/4 [EC:2.3.1.15]	Lipid metabolism
TCONS_00013481	K13506	00564 Glycerophospholipid metabolism	osa00564	Oryza sativa japonica (Japanese rice) (RefSeq)	osa	Metabolism	GPAT3_4; glycerol-3-phosphate O-acyltransferase 3/4 [EC:2.3.1.15]	Lipid metabolism
TCONS_00013481	K13506	00561 Glycerolipid metabolism	osa00561	Oryza sativa japonica (Japanese rice) (RefSeq)	osa	Metabolism	GPAT3_4; glycerol-3-phosphate O-acyltransferase 3/4 [EC:2.3.1.15]	Lipid metabolism
TCONS_00013481	K13506	00564 Glycerophospholipid metabolism	vvi00564	Vitis vinifera (wine grape)	vvi	Metabolism	GPAT3_4; glycerol-3-phosphate O-acyltransferase 3/4 [EC:2.3.1.15]	Lipid metabolism
TCONS_00013481	K13506	00564 Glycerophospholipid metabolism	ath00564	Arabidopsis thaliana (thale cress)	ath	Metabolism	GPAT3_4; glycerol-3-phosphate O-acyltransferase 3/4 [EC:2.3.1.15]	Lipid metabolism
TCONS_00013481	K13506	00561 Glycerolipid metabolism	aly00561	Arabidopsis lyrata (lyrate rockcress)	aly	Metabolism	GPAT3_4; glycerol-3-phosphate O-acyltransferase 3/4 [EC:2.3.1.15]	Lipid metabolism
TCONS_00013481	K13506	00564 Glycerophospholipid metabolism	csv00564	Cucumis sativus (cucumber)	csv	Metabolism	GPAT3_4; glycerol-3-phosphate O-acyltransferase 3/4 [EC:2.3.1.15]	Lipid metabolism
TCONS_00013481	K13506	00564 Glycerophospholipid metabolism	tcc00564	Theobroma cacao (cacao)	tcc	Metabolism	GPAT3_4; glycerol-3-phosphate O-acyltransferase 3/4 [EC:2.3.1.15]	Lipid metabolism
TCONS_00013481	K13506	00561 Glycerolipid metabolism	ath00561	Arabidopsis thaliana (thale cress)	ath	Metabolism	GPAT3_4; glycerol-3-phosphate O-acyltransferase 3/4 [EC:2.3.1.15]	Lipid metabolism
TCONS_00013481	K13506	00561 Glycerolipid metabolism	vvi00561	Vitis vinifera (wine grape)	vvi	Metabolism	GPAT3_4; glycerol-3-phosphate O-acyltransferase 3/4 [EC:2.3.1.15]	Lipid metabolism
TCONS_00013496	K04712	00600 Sphingolipid metabolism	ath00600	Arabidopsis thaliana (thale cress)	ath	Metabolism	DEGS; sphingolipid delta-4 desaturase [EC:1.14.-.-]	Lipid metabolism
TCONS_00013496	K04712	00600 Sphingolipid metabolism	gmx00600	Glycine max (soybean)	gmx	Metabolism	DEGS; sphingolipid delta-4 desaturase [EC:1.14.-.-]	Lipid metabolism
TCONS_00013496	K04712	00600 Sphingolipid metabolism	aly00600	Arabidopsis lyrata (lyrate rockcress)	aly	Metabolism	DEGS; sphingolipid delta-4 desaturase [EC:1.14.-.-]	Lipid metabolism
TCONS_00013496	K04712	00600 Sphingolipid metabolism	vvi00600	Vitis vinifera (wine grape)	vvi	Metabolism	DEGS; sphingolipid delta-4 desaturase [EC:1.14.-.-]	Lipid metabolism
TCONS_00013496	K04712	00600 Sphingolipid metabolism	fve00600	Fragaria vesca (woodland strawberry)	fve	Metabolism	DEGS; sphingolipid delta-4 desaturase [EC:1.14.-.-]	Lipid metabolism
TCONS_00013496	K04712	00600 Sphingolipid metabolism	sly00600	Solanum lycopersicum (tomato)	sly	Metabolism	DEGS; sphingolipid delta-4 desaturase [EC:1.14.-.-]	Lipid metabolism
TCONS_00013496	K04712	00600 Sphingolipid metabolism	csv00600	Cucumis sativus (cucumber)	csv	Metabolism	DEGS; sphingolipid delta-4 desaturase [EC:1.14.-.-]	Lipid metabolism
TCONS_00013496	K04712	00600 Sphingolipid metabolism	tcc00600	Theobroma cacao (cacao)	tcc	Metabolism	DEGS; sphingolipid delta-4 desaturase [EC:1.14.-.-]	Lipid metabolism
TCONS_00013496	K04712	00600 Sphingolipid metabolism	osa00600	Oryza sativa japonica (Japanese rice) (RefSeq)	osa	Metabolism	DEGS; sphingolipid delta-4 desaturase [EC:1.14.-.-]	Lipid metabolism
TCONS_00013551	K14423	00100 Steroid biosynthesis	vvi00100	Vitis vinifera (wine grape)	vvi	Metabolism	SMO1; 4,4-dimethyl-9beta,19-cyclopropylsterol-4alpha-methyl oxidase [EC:1.14.13.72]	Lipid metabolism
TCONS_00013551	K14423	00100 Steroid biosynthesis	ath00100	Arabidopsis thaliana (thale cress)	ath	Metabolism	SMO1; 4,4-dimethyl-9beta,19-cyclopropylsterol-4alpha-methyl oxidase [EC:1.14.13.72]	Lipid metabolism
TCONS_00013551	K14423	00100 Steroid biosynthesis	csv00100	Cucumis sativus (cucumber)	csv	Metabolism	SMO1; 4,4-dimethyl-9beta,19-cyclopropylsterol-4alpha-methyl oxidase [EC:1.14.13.72]	Lipid metabolism
TCONS_00013551	K14423	00100 Steroid biosynthesis	aly00100	Arabidopsis lyrata (lyrate rockcress)	aly	Metabolism	SMO1; 4,4-dimethyl-9beta,19-cyclopropylsterol-4alpha-methyl oxidase [EC:1.14.13.72]	Lipid metabolism
TCONS_00013551	K14423	00100 Steroid biosynthesis	sly00100	Solanum lycopersicum (tomato)	sly	Metabolism	SMO1; 4,4-dimethyl-9beta,19-cyclopropylsterol-4alpha-methyl oxidase [EC:1.14.13.72]	Lipid metabolism
TCONS_00013551	K14423	00100 Steroid biosynthesis	gmx00100	Glycine max (soybean)	gmx	Metabolism	SMO1; 4,4-dimethyl-9beta,19-cyclopropylsterol-4alpha-methyl oxidase [EC:1.14.13.72]	Lipid metabolism
TCONS_00013551	K14423	00100 Steroid biosynthesis	tcc00100	Theobroma cacao (cacao)	tcc	Metabolism	SMO1; 4,4-dimethyl-9beta,19-cyclopropylsterol-4alpha-methyl oxidase [EC:1.14.13.72]	Lipid metabolism
TCONS_00013551	K14423	00100 Steroid biosynthesis	fve00100	Fragaria vesca (woodland strawberry)	fve	Metabolism	SMO1; 4,4-dimethyl-9beta,19-cyclopropylsterol-4alpha-methyl oxidase [EC:1.14.13.72]	Lipid metabolism
TCONS_00013551	K14423	00100 Steroid biosynthesis	osa00100	Oryza sativa japonica (Japanese rice) (RefSeq)	osa	Metabolism	SMO1; 4,4-dimethyl-9beta,19-cyclopropylsterol-4alpha-methyl oxidase [EC:1.14.13.72]	Lipid metabolism
TCONS_00013552	K14423	00100 Steroid biosynthesis	vvi00100	Vitis vinifera (wine grape)	vvi	Metabolism	SMO1; 4,4-dimethyl-9beta,19-cyclopropylsterol-4alpha-methyl oxidase [EC:1.14.13.72]	Lipid metabolism
TCONS_00013552	K14423	00100 Steroid biosynthesis	ath00100	Arabidopsis thaliana (thale cress)	ath	Metabolism	SMO1; 4,4-dimethyl-9beta,19-cyclopropylsterol-4alpha-methyl oxidase [EC:1.14.13.72]	Lipid metabolism
TCONS_00013552	K14423	00100 Steroid biosynthesis	csv00100	Cucumis sativus (cucumber)	csv	Metabolism	SMO1; 4,4-dimethyl-9beta,19-cyclopropylsterol-4alpha-methyl oxidase [EC:1.14.13.72]	Lipid metabolism
TCONS_00013552	K14423	00100 Steroid biosynthesis	aly00100	Arabidopsis lyrata (lyrate rockcress)	aly	Metabolism	SMO1; 4,4-dimethyl-9beta,19-cyclopropylsterol-4alpha-methyl oxidase [EC:1.14.13.72]	Lipid metabolism
TCONS_00013552	K14423	00100 Steroid biosynthesis	sly00100	Solanum lycopersicum (tomato)	sly	Metabolism	SMO1; 4,4-dimethyl-9beta,19-cyclopropylsterol-4alpha-methyl oxidase [EC:1.14.13.72]	Lipid metabolism
TCONS_00013552	K14423	00100 Steroid biosynthesis	gmx00100	Glycine max (soybean)	gmx	Metabolism	SMO1; 4,4-dimethyl-9beta,19-cyclopropylsterol-4alpha-methyl oxidase [EC:1.14.13.72]	Lipid metabolism
TCONS_00013552	K14423	00100 Steroid biosynthesis	tcc00100	Theobroma cacao (cacao)	tcc	Metabolism	SMO1; 4,4-dimethyl-9beta,19-cyclopropylsterol-4alpha-methyl oxidase [EC:1.14.13.72]	Lipid metabolism
TCONS_00013552	K14423	00100 Steroid biosynthesis	fve00100	Fragaria vesca (woodland strawberry)	fve	Metabolism	SMO1; 4,4-dimethyl-9beta,19-cyclopropylsterol-4alpha-methyl oxidase [EC:1.14.13.72]	Lipid metabolism
TCONS_00013552	K14423	00100 Steroid biosynthesis	osa00100	Oryza sativa japonica (Japanese rice) (RefSeq)	osa	Metabolism	SMO1; 4,4-dimethyl-9beta,19-cyclopropylsterol-4alpha-methyl oxidase [EC:1.14.13.72]	Lipid metabolism
TCONS_00013553	K14423	00100 Steroid biosynthesis	vvi00100	Vitis vinifera (wine grape)	vvi	Metabolism	SMO1; 4,4-dimethyl-9beta,19-cyclopropylsterol-4alpha-methyl oxidase [EC:1.14.13.72]	Lipid metabolism
TCONS_00013553	K14423	00100 Steroid biosynthesis	ath00100	Arabidopsis thaliana (thale cress)	ath	Metabolism	SMO1; 4,4-dimethyl-9beta,19-cyclopropylsterol-4alpha-methyl oxidase [EC:1.14.13.72]	Lipid metabolism
TCONS_00013553	K14423	00100 Steroid biosynthesis	csv00100	Cucumis sativus (cucumber)	csv	Metabolism	SMO1; 4,4-dimethyl-9beta,19-cyclopropylsterol-4alpha-methyl oxidase [EC:1.14.13.72]	Lipid metabolism
TCONS_00013553	K14423	00100 Steroid biosynthesis	aly00100	Arabidopsis lyrata (lyrate rockcress)	aly	Metabolism	SMO1; 4,4-dimethyl-9beta,19-cyclopropylsterol-4alpha-methyl oxidase [EC:1.14.13.72]	Lipid metabolism
TCONS_00013553	K14423	00100 Steroid biosynthesis	sly00100	Solanum lycopersicum (tomato)	sly	Metabolism	SMO1; 4,4-dimethyl-9beta,19-cyclopropylsterol-4alpha-methyl oxidase [EC:1.14.13.72]	Lipid metabolism
TCONS_00013553	K14423	00100 Steroid biosynthesis	gmx00100	Glycine max (soybean)	gmx	Metabolism	SMO1; 4,4-dimethyl-9beta,19-cyclopropylsterol-4alpha-methyl oxidase [EC:1.14.13.72]	Lipid metabolism
TCONS_00013553	K14423	00100 Steroid biosynthesis	tcc00100	Theobroma cacao (cacao)	tcc	Metabolism	SMO1; 4,4-dimethyl-9beta,19-cyclopropylsterol-4alpha-methyl oxidase [EC:1.14.13.72]	Lipid metabolism
TCONS_00013553	K14423	00100 Steroid biosynthesis	fve00100	Fragaria vesca (woodland strawberry)	fve	Metabolism	SMO1; 4,4-dimethyl-9beta,19-cyclopropylsterol-4alpha-methyl oxidase [EC:1.14.13.72]	Lipid metabolism
TCONS_00013553	K14423	00100 Steroid biosynthesis	osa00100	Oryza sativa japonica (Japanese rice) (RefSeq)	osa	Metabolism	SMO1; 4,4-dimethyl-9beta,19-cyclopropylsterol-4alpha-methyl oxidase [EC:1.14.13.72]	Lipid metabolism
TCONS_00016352	K10257	01040 Biosynthesis of unsaturated fatty acids	csv01040	Cucumis sativus (cucumber)	csv	Metabolism	FAD8; omega-3 fatty acid desaturase (delta-15 desaturase) [EC:1.14.19.-]	Lipid metabolism
TCONS_00016352	K10257	01040 Biosynthesis of unsaturated fatty acids	fve01040	Fragaria vesca (woodland strawberry)	fve	Metabolism	FAD8; omega-3 fatty acid desaturase (delta-15 desaturase) [EC:1.14.19.-]	Lipid metabolism
TCONS_00016352	K10257	01040 Biosynthesis of unsaturated fatty acids	ath01040	Arabidopsis thaliana (thale cress)	ath	Metabolism	FAD8; omega-3 fatty acid desaturase (delta-15 desaturase) [EC:1.14.19.-]	Lipid metabolism
TCONS_00016352	K10257	01040 Biosynthesis of unsaturated fatty acids	gmx01040	Glycine max (soybean)	gmx	Metabolism	FAD8; omega-3 fatty acid desaturase (delta-15 desaturase) [EC:1.14.19.-]	Lipid metabolism
TCONS_00016352	K10257	01040 Biosynthesis of unsaturated fatty acids	aly01040	Arabidopsis lyrata (lyrate rockcress)	aly	Metabolism	FAD8; omega-3 fatty acid desaturase (delta-15 desaturase) [EC:1.14.19.-]	Lipid metabolism
TCONS_00016352	K10257	01040 Biosynthesis of unsaturated fatty acids	vvi01040	Vitis vinifera (wine grape)	vvi	Metabolism	FAD8; omega-3 fatty acid desaturase (delta-15 desaturase) [EC:1.14.19.-]	Lipid metabolism
TCONS_00016352	K10257	01040 Biosynthesis of unsaturated fatty acids	tcc01040	Theobroma cacao (cacao)	tcc	Metabolism	FAD8; omega-3 fatty acid desaturase (delta-15 desaturase) [EC:1.14.19.-]	Lipid metabolism
TCONS_00016352	K10257	01040 Biosynthesis of unsaturated fatty acids	sly01040	Solanum lycopersicum (tomato)	sly	Metabolism	FAD8; omega-3 fatty acid desaturase (delta-15 desaturase) [EC:1.14.19.-]	Lipid metabolism
TCONS_00016352	K10257	01040 Biosynthesis of unsaturated fatty acids	osa01040	Oryza sativa japonica (Japanese rice) (RefSeq)	osa	Metabolism	FAD8; omega-3 fatty acid desaturase (delta-15 desaturase) [EC:1.14.19.-]	Lipid metabolism
TCONS_00013921	K00901	00561 Glycerolipid metabolism	csv00561	Cucumis sativus (cucumber)	csv	Metabolism	E2.7.1.107; diacylglycerol kinase (ATP dependent) [EC:2.7.1.107]	Lipid metabolism
TCONS_00013921	K00901	00564 Glycerophospholipid metabolism	vvi00564	Vitis vinifera (wine grape)	vvi	Metabolism	E2.7.1.107; diacylglycerol kinase (ATP dependent) [EC:2.7.1.107]	Lipid metabolism
TCONS_00013921	K00901	00564 Glycerophospholipid metabolism	ath00564	Arabidopsis thaliana (thale cress)	ath	Metabolism	E2.7.1.107; diacylglycerol kinase (ATP dependent) [EC:2.7.1.107]	Lipid metabolism
TCONS_00013921	K00901	00561 Glycerolipid metabolism	osa00561	Oryza sativa japonica (Japanese rice) (RefSeq)	osa	Metabolism	E2.7.1.107; diacylglycerol kinase (ATP dependent) [EC:2.7.1.107]	Lipid metabolism
TCONS_00013921	K00901	00564 Glycerophospholipid metabolism	osa00564	Oryza sativa japonica (Japanese rice) (RefSeq)	osa	Metabolism	E2.7.1.107; diacylglycerol kinase (ATP dependent) [EC:2.7.1.107]	Lipid metabolism
TCONS_00013921	K00901	00564 Glycerophospholipid metabolism	csv00564	Cucumis sativus (cucumber)	csv	Metabolism	E2.7.1.107; diacylglycerol kinase (ATP dependent) [EC:2.7.1.107]	Lipid metabolism
TCONS_00013921	K00901	00564 Glycerophospholipid metabolism	tcc00564	Theobroma cacao (cacao)	tcc	Metabolism	E2.7.1.107; diacylglycerol kinase (ATP dependent) [EC:2.7.1.107]	Lipid metabolism
TCONS_00013921	K00901	00561 Glycerolipid metabolism	aly00561	Arabidopsis lyrata (lyrate rockcress)	aly	Metabolism	E2.7.1.107; diacylglycerol kinase (ATP dependent) [EC:2.7.1.107]	Lipid metabolism
TCONS_00013921	K00901	00561 Glycerolipid metabolism	vvi00561	Vitis vinifera (wine grape)	vvi	Metabolism	E2.7.1.107; diacylglycerol kinase (ATP dependent) [EC:2.7.1.107]	Lipid metabolism
TCONS_00013921	K00901	00561 Glycerolipid metabolism	ath00561	Arabidopsis thaliana (thale cress)	ath	Metabolism	E2.7.1.107; diacylglycerol kinase (ATP dependent) [EC:2.7.1.107]	Lipid metabolism
TCONS_00013921	K00901	00564 Glycerophospholipid metabolism	gmx00564	Glycine max (soybean)	gmx	Metabolism	E2.7.1.107; diacylglycerol kinase (ATP dependent) [EC:2.7.1.107]	Lipid metabolism
TCONS_00013921	K00901	00561 Glycerolipid metabolism	sly00561	Solanum lycopersicum (tomato)	sly	Metabolism	E2.7.1.107; diacylglycerol kinase (ATP dependent) [EC:2.7.1.107]	Lipid metabolism
TCONS_00013921	K00901	00564 Glycerophospholipid metabolism	aly00564	Arabidopsis lyrata (lyrate rockcress)	aly	Metabolism	E2.7.1.107; diacylglycerol kinase (ATP dependent) [EC:2.7.1.107]	Lipid metabolism
TCONS_00013921	K00901	00561 Glycerolipid metabolism	gmx00561	Glycine max (soybean)	gmx	Metabolism	E2.7.1.107; diacylglycerol kinase (ATP dependent) [EC:2.7.1.107]	Lipid metabolism
TCONS_00013921	K00901	00561 Glycerolipid metabolism	fve00561	Fragaria vesca (woodland strawberry)	fve	Metabolism	E2.7.1.107; diacylglycerol kinase (ATP dependent) [EC:2.7.1.107]	Lipid metabolism
TCONS_00013921	K00901	00561 Glycerolipid metabolism	tcc00561	Theobroma cacao (cacao)	tcc	Metabolism	E2.7.1.107; diacylglycerol kinase (ATP dependent) [EC:2.7.1.107]	Lipid metabolism
TCONS_00013921	K00901	00564 Glycerophospholipid metabolism	sly00564	Solanum lycopersicum (tomato)	sly	Metabolism	E2.7.1.107; diacylglycerol kinase (ATP dependent) [EC:2.7.1.107]	Lipid metabolism
TCONS_00013921	K00901	00564 Glycerophospholipid metabolism	fve00564	Fragaria vesca (woodland strawberry)	fve	Metabolism	E2.7.1.107; diacylglycerol kinase (ATP dependent) [EC:2.7.1.107]	Lipid metabolism
TCONS_00013922	K00901	00561 Glycerolipid metabolism	csv00561	Cucumis sativus (cucumber)	csv	Metabolism	E2.7.1.107; diacylglycerol kinase (ATP dependent) [EC:2.7.1.107]	Lipid metabolism
TCONS_00013922	K00901	00564 Glycerophospholipid metabolism	vvi00564	Vitis vinifera (wine grape)	vvi	Metabolism	E2.7.1.107; diacylglycerol kinase (ATP dependent) [EC:2.7.1.107]	Lipid metabolism
TCONS_00013922	K00901	00564 Glycerophospholipid metabolism	ath00564	Arabidopsis thaliana (thale cress)	ath	Metabolism	E2.7.1.107; diacylglycerol kinase (ATP dependent) [EC:2.7.1.107]	Lipid metabolism
TCONS_00013922	K00901	00561 Glycerolipid metabolism	osa00561	Oryza sativa japonica (Japanese rice) (RefSeq)	osa	Metabolism	E2.7.1.107; diacylglycerol kinase (ATP dependent) [EC:2.7.1.107]	Lipid metabolism
TCONS_00013922	K00901	00564 Glycerophospholipid metabolism	osa00564	Oryza sativa japonica (Japanese rice) (RefSeq)	osa	Metabolism	E2.7.1.107; diacylglycerol kinase (ATP dependent) [EC:2.7.1.107]	Lipid metabolism
TCONS_00013922	K00901	00564 Glycerophospholipid metabolism	csv00564	Cucumis sativus (cucumber)	csv	Metabolism	E2.7.1.107; diacylglycerol kinase (ATP dependent) [EC:2.7.1.107]	Lipid metabolism
TCONS_00013922	K00901	00564 Glycerophospholipid metabolism	tcc00564	Theobroma cacao (cacao)	tcc	Metabolism	E2.7.1.107; diacylglycerol kinase (ATP dependent) [EC:2.7.1.107]	Lipid metabolism
TCONS_00013922	K00901	00561 Glycerolipid metabolism	aly00561	Arabidopsis lyrata (lyrate rockcress)	aly	Metabolism	E2.7.1.107; diacylglycerol kinase (ATP dependent) [EC:2.7.1.107]	Lipid metabolism
TCONS_00013922	K00901	00561 Glycerolipid metabolism	vvi00561	Vitis vinifera (wine grape)	vvi	Metabolism	E2.7.1.107; diacylglycerol kinase (ATP dependent) [EC:2.7.1.107]	Lipid metabolism
TCONS_00013922	K00901	00561 Glycerolipid metabolism	ath00561	Arabidopsis thaliana (thale cress)	ath	Metabolism	E2.7.1.107; diacylglycerol kinase (ATP dependent) [EC:2.7.1.107]	Lipid metabolism
TCONS_00013922	K00901	00564 Glycerophospholipid metabolism	gmx00564	Glycine max (soybean)	gmx	Metabolism	E2.7.1.107; diacylglycerol kinase (ATP dependent) [EC:2.7.1.107]	Lipid metabolism
TCONS_00013922	K00901	00561 Glycerolipid metabolism	sly00561	Solanum lycopersicum (tomato)	sly	Metabolism	E2.7.1.107; diacylglycerol kinase (ATP dependent) [EC:2.7.1.107]	Lipid metabolism
TCONS_00013922	K00901	00564 Glycerophospholipid metabolism	aly00564	Arabidopsis lyrata (lyrate rockcress)	aly	Metabolism	E2.7.1.107; diacylglycerol kinase (ATP dependent) [EC:2.7.1.107]	Lipid metabolism
TCONS_00013922	K00901	00561 Glycerolipid metabolism	gmx00561	Glycine max (soybean)	gmx	Metabolism	E2.7.1.107; diacylglycerol kinase (ATP dependent) [EC:2.7.1.107]	Lipid metabolism
TCONS_00013922	K00901	00561 Glycerolipid metabolism	fve00561	Fragaria vesca (woodland strawberry)	fve	Metabolism	E2.7.1.107; diacylglycerol kinase (ATP dependent) [EC:2.7.1.107]	Lipid metabolism
TCONS_00013922	K00901	00561 Glycerolipid metabolism	tcc00561	Theobroma cacao (cacao)	tcc	Metabolism	E2.7.1.107; diacylglycerol kinase (ATP dependent) [EC:2.7.1.107]	Lipid metabolism
TCONS_00013922	K00901	00564 Glycerophospholipid metabolism	sly00564	Solanum lycopersicum (tomato)	sly	Metabolism	E2.7.1.107; diacylglycerol kinase (ATP dependent) [EC:2.7.1.107]	Lipid metabolism
TCONS_00013922	K00901	00564 Glycerophospholipid metabolism	fve00564	Fragaria vesca (woodland strawberry)	fve	Metabolism	E2.7.1.107; diacylglycerol kinase (ATP dependent) [EC:2.7.1.107]	Lipid metabolism
TCONS_00013923	K00901	00561 Glycerolipid metabolism	csv00561	Cucumis sativus (cucumber)	csv	Metabolism	E2.7.1.107; diacylglycerol kinase (ATP dependent) [EC:2.7.1.107]	Lipid metabolism
TCONS_00013923	K00901	00564 Glycerophospholipid metabolism	vvi00564	Vitis vinifera (wine grape)	vvi	Metabolism	E2.7.1.107; diacylglycerol kinase (ATP dependent) [EC:2.7.1.107]	Lipid metabolism
TCONS_00013923	K00901	00564 Glycerophospholipid metabolism	ath00564	Arabidopsis thaliana (thale cress)	ath	Metabolism	E2.7.1.107; diacylglycerol kinase (ATP dependent) [EC:2.7.1.107]	Lipid metabolism
TCONS_00013923	K00901	00561 Glycerolipid metabolism	osa00561	Oryza sativa japonica (Japanese rice) (RefSeq)	osa	Metabolism	E2.7.1.107; diacylglycerol kinase (ATP dependent) [EC:2.7.1.107]	Lipid metabolism
TCONS_00013923	K00901	00564 Glycerophospholipid metabolism	osa00564	Oryza sativa japonica (Japanese rice) (RefSeq)	osa	Metabolism	E2.7.1.107; diacylglycerol kinase (ATP dependent) [EC:2.7.1.107]	Lipid metabolism
TCONS_00013923	K00901	00564 Glycerophospholipid metabolism	csv00564	Cucumis sativus (cucumber)	csv	Metabolism	E2.7.1.107; diacylglycerol kinase (ATP dependent) [EC:2.7.1.107]	Lipid metabolism
TCONS_00013923	K00901	00564 Glycerophospholipid metabolism	tcc00564	Theobroma cacao (cacao)	tcc	Metabolism	E2.7.1.107; diacylglycerol kinase (ATP dependent) [EC:2.7.1.107]	Lipid metabolism
TCONS_00013923	K00901	00561 Glycerolipid metabolism	aly00561	Arabidopsis lyrata (lyrate rockcress)	aly	Metabolism	E2.7.1.107; diacylglycerol kinase (ATP dependent) [EC:2.7.1.107]	Lipid metabolism
TCONS_00013923	K00901	00561 Glycerolipid metabolism	vvi00561	Vitis vinifera (wine grape)	vvi	Metabolism	E2.7.1.107; diacylglycerol kinase (ATP dependent) [EC:2.7.1.107]	Lipid metabolism
TCONS_00013923	K00901	00561 Glycerolipid metabolism	ath00561	Arabidopsis thaliana (thale cress)	ath	Metabolism	E2.7.1.107; diacylglycerol kinase (ATP dependent) [EC:2.7.1.107]	Lipid metabolism
TCONS_00013923	K00901	00564 Glycerophospholipid metabolism	gmx00564	Glycine max (soybean)	gmx	Metabolism	E2.7.1.107; diacylglycerol kinase (ATP dependent) [EC:2.7.1.107]	Lipid metabolism
TCONS_00013923	K00901	00561 Glycerolipid metabolism	sly00561	Solanum lycopersicum (tomato)	sly	Metabolism	E2.7.1.107; diacylglycerol kinase (ATP dependent) [EC:2.7.1.107]	Lipid metabolism
TCONS_00013923	K00901	00564 Glycerophospholipid metabolism	aly00564	Arabidopsis lyrata (lyrate rockcress)	aly	Metabolism	E2.7.1.107; diacylglycerol kinase (ATP dependent) [EC:2.7.1.107]	Lipid metabolism
TCONS_00013923	K00901	00561 Glycerolipid metabolism	gmx00561	Glycine max (soybean)	gmx	Metabolism	E2.7.1.107; diacylglycerol kinase (ATP dependent) [EC:2.7.1.107]	Lipid metabolism
TCONS_00013923	K00901	00561 Glycerolipid metabolism	fve00561	Fragaria vesca (woodland strawberry)	fve	Metabolism	E2.7.1.107; diacylglycerol kinase (ATP dependent) [EC:2.7.1.107]	Lipid metabolism
TCONS_00013923	K00901	00561 Glycerolipid metabolism	tcc00561	Theobroma cacao (cacao)	tcc	Metabolism	E2.7.1.107; diacylglycerol kinase (ATP dependent) [EC:2.7.1.107]	Lipid metabolism
TCONS_00013923	K00901	00564 Glycerophospholipid metabolism	sly00564	Solanum lycopersicum (tomato)	sly	Metabolism	E2.7.1.107; diacylglycerol kinase (ATP dependent) [EC:2.7.1.107]	Lipid metabolism
TCONS_00013923	K00901	00564 Glycerophospholipid metabolism	fve00564	Fragaria vesca (woodland strawberry)	fve	Metabolism	E2.7.1.107; diacylglycerol kinase (ATP dependent) [EC:2.7.1.107]	Lipid metabolism
TCONS_00016639	K01115	00565 Ether lipid metabolism	sly00565	Solanum lycopersicum (tomato)	sly	Metabolism	PLD1_2; phospholipase D1/2 [EC:3.1.4.4]	Lipid metabolism
TCONS_00016639	K01115	00564 Glycerophospholipid metabolism	sly00564	Solanum lycopersicum (tomato)	sly	Metabolism	PLD1_2; phospholipase D1/2 [EC:3.1.4.4]	Lipid metabolism
TCONS_00016639	K01115	00564 Glycerophospholipid metabolism	fve00564	Fragaria vesca (woodland strawberry)	fve	Metabolism	PLD1_2; phospholipase D1/2 [EC:3.1.4.4]	Lipid metabolism
TCONS_00016639	K01115	00565 Ether lipid metabolism	tcc00565	Theobroma cacao (cacao)	tcc	Metabolism	PLD1_2; phospholipase D1/2 [EC:3.1.4.4]	Lipid metabolism
TCONS_00016639	K01115	00564 Glycerophospholipid metabolism	aly00564	Arabidopsis lyrata (lyrate rockcress)	aly	Metabolism	PLD1_2; phospholipase D1/2 [EC:3.1.4.4]	Lipid metabolism
TCONS_00016639	K01115	00564 Glycerophospholipid metabolism	gmx00564	Glycine max (soybean)	gmx	Metabolism	PLD1_2; phospholipase D1/2 [EC:3.1.4.4]	Lipid metabolism
TCONS_00016639	K01115	00564 Glycerophospholipid metabolism	tcc00564	Theobroma cacao (cacao)	tcc	Metabolism	PLD1_2; phospholipase D1/2 [EC:3.1.4.4]	Lipid metabolism
TCONS_00016639	K01115	00564 Glycerophospholipid metabolism	csv00564	Cucumis sativus (cucumber)	csv	Metabolism	PLD1_2; phospholipase D1/2 [EC:3.1.4.4]	Lipid metabolism
TCONS_00016639	K01115	00565 Ether lipid metabolism	ath00565	Arabidopsis thaliana (thale cress)	ath	Metabolism	PLD1_2; phospholipase D1/2 [EC:3.1.4.4]	Lipid metabolism
TCONS_00016639	K01115	00565 Ether lipid metabolism	vvi00565	Vitis vinifera (wine grape)	vvi	Metabolism	PLD1_2; phospholipase D1/2 [EC:3.1.4.4]	Lipid metabolism
TCONS_00016639	K01115	00565 Ether lipid metabolism	gmx00565	Glycine max (soybean)	gmx	Metabolism	PLD1_2; phospholipase D1/2 [EC:3.1.4.4]	Lipid metabolism
TCONS_00016639	K01115	00565 Ether lipid metabolism	csv00565	Cucumis sativus (cucumber)	csv	Metabolism	PLD1_2; phospholipase D1/2 [EC:3.1.4.4]	Lipid metabolism
TCONS_00016639	K01115	00565 Ether lipid metabolism	fve00565	Fragaria vesca (woodland strawberry)	fve	Metabolism	PLD1_2; phospholipase D1/2 [EC:3.1.4.4]	Lipid metabolism
TCONS_00016639	K01115	00564 Glycerophospholipid metabolism	osa00564	Oryza sativa japonica (Japanese rice) (RefSeq)	osa	Metabolism	PLD1_2; phospholipase D1/2 [EC:3.1.4.4]	Lipid metabolism
TCONS_00016639	K01115	00565 Ether lipid metabolism	aly00565	Arabidopsis lyrata (lyrate rockcress)	aly	Metabolism	PLD1_2; phospholipase D1/2 [EC:3.1.4.4]	Lipid metabolism
TCONS_00016639	K01115	00564 Glycerophospholipid metabolism	ath00564	Arabidopsis thaliana (thale cress)	ath	Metabolism	PLD1_2; phospholipase D1/2 [EC:3.1.4.4]	Lipid metabolism
TCONS_00016639	K01115	00565 Ether lipid metabolism	osa00565	Oryza sativa japonica (Japanese rice) (RefSeq)	osa	Metabolism	PLD1_2; phospholipase D1/2 [EC:3.1.4.4]	Lipid metabolism
TCONS_00016639	K01115	00564 Glycerophospholipid metabolism	vvi00564	Vitis vinifera (wine grape)	vvi	Metabolism	PLD1_2; phospholipase D1/2 [EC:3.1.4.4]	Lipid metabolism
TCONS_00018830	K10527	00592 alpha-Linolenic acid metabolism	gmx00592	Glycine max (soybean)	gmx	Metabolism	MFP2; enoyl-CoA hydratase/3-hydroxyacyl-CoA dehydrogenase [EC:4.2.1.17 1.1.1.35 1.1.1.211]	Lipid metabolism
TCONS_00018830	K10527	00592 alpha-Linolenic acid metabolism	tcc00592	Theobroma cacao (cacao)	tcc	Metabolism	MFP2; enoyl-CoA hydratase/3-hydroxyacyl-CoA dehydrogenase [EC:4.2.1.17 1.1.1.35 1.1.1.211]	Lipid metabolism
TCONS_00018830	K10527	00071 Fatty acid degradation	csv00071	Cucumis sativus (cucumber)	csv	Metabolism	MFP2; enoyl-CoA hydratase/3-hydroxyacyl-CoA dehydrogenase [EC:4.2.1.17 1.1.1.35 1.1.1.211]	Lipid metabolism
TCONS_00018830	K10527	00592 alpha-Linolenic acid metabolism	aly00592	Arabidopsis lyrata (lyrate rockcress)	aly	Metabolism	MFP2; enoyl-CoA hydratase/3-hydroxyacyl-CoA dehydrogenase [EC:4.2.1.17 1.1.1.35 1.1.1.211]	Lipid metabolism
TCONS_00018830	K10527	00071 Fatty acid degradation	sly00071	Solanum lycopersicum (tomato)	sly	Metabolism	MFP2; enoyl-CoA hydratase/3-hydroxyacyl-CoA dehydrogenase [EC:4.2.1.17 1.1.1.35 1.1.1.211]	Lipid metabolism
TCONS_00018830	K10527	00592 alpha-Linolenic acid metabolism	sly00592	Solanum lycopersicum (tomato)	sly	Metabolism	MFP2; enoyl-CoA hydratase/3-hydroxyacyl-CoA dehydrogenase [EC:4.2.1.17 1.1.1.35 1.1.1.211]	Lipid metabolism
TCONS_00018830	K10527	00592 alpha-Linolenic acid metabolism	vvi00592	Vitis vinifera (wine grape)	vvi	Metabolism	MFP2; enoyl-CoA hydratase/3-hydroxyacyl-CoA dehydrogenase [EC:4.2.1.17 1.1.1.35 1.1.1.211]	Lipid metabolism
TCONS_00018830	K10527	00592 alpha-Linolenic acid metabolism	csv00592	Cucumis sativus (cucumber)	csv	Metabolism	MFP2; enoyl-CoA hydratase/3-hydroxyacyl-CoA dehydrogenase [EC:4.2.1.17 1.1.1.35 1.1.1.211]	Lipid metabolism
TCONS_00018830	K10527	00592 alpha-Linolenic acid metabolism	osa00592	Oryza sativa japonica (Japanese rice) (RefSeq)	osa	Metabolism	MFP2; enoyl-CoA hydratase/3-hydroxyacyl-CoA dehydrogenase [EC:4.2.1.17 1.1.1.35 1.1.1.211]	Lipid metabolism
TCONS_00018830	K10527	00592 alpha-Linolenic acid metabolism	fve00592	Fragaria vesca (woodland strawberry)	fve	Metabolism	MFP2; enoyl-CoA hydratase/3-hydroxyacyl-CoA dehydrogenase [EC:4.2.1.17 1.1.1.35 1.1.1.211]	Lipid metabolism
TCONS_00018830	K10527	00071 Fatty acid degradation	osa00071	Oryza sativa japonica (Japanese rice) (RefSeq)	osa	Metabolism	MFP2; enoyl-CoA hydratase/3-hydroxyacyl-CoA dehydrogenase [EC:4.2.1.17 1.1.1.35 1.1.1.211]	Lipid metabolism
TCONS_00018830	K10527	00071 Fatty acid degradation	aly00071	Arabidopsis lyrata (lyrate rockcress)	aly	Metabolism	MFP2; enoyl-CoA hydratase/3-hydroxyacyl-CoA dehydrogenase [EC:4.2.1.17 1.1.1.35 1.1.1.211]	Lipid metabolism
TCONS_00018830	K10527	00071 Fatty acid degradation	vvi00071	Vitis vinifera (wine grape)	vvi	Metabolism	MFP2; enoyl-CoA hydratase/3-hydroxyacyl-CoA dehydrogenase [EC:4.2.1.17 1.1.1.35 1.1.1.211]	Lipid metabolism
TCONS_00018830	K10527	00071 Fatty acid degradation	gmx00071	Glycine max (soybean)	gmx	Metabolism	MFP2; enoyl-CoA hydratase/3-hydroxyacyl-CoA dehydrogenase [EC:4.2.1.17 1.1.1.35 1.1.1.211]	Lipid metabolism
TCONS_00018830	K10527	00071 Fatty acid degradation	fve00071	Fragaria vesca (woodland strawberry)	fve	Metabolism	MFP2; enoyl-CoA hydratase/3-hydroxyacyl-CoA dehydrogenase [EC:4.2.1.17 1.1.1.35 1.1.1.211]	Lipid metabolism
TCONS_00018830	K10527	00592 alpha-Linolenic acid metabolism	ath00592	Arabidopsis thaliana (thale cress)	ath	Metabolism	MFP2; enoyl-CoA hydratase/3-hydroxyacyl-CoA dehydrogenase [EC:4.2.1.17 1.1.1.35 1.1.1.211]	Lipid metabolism
TCONS_00018830	K10527	00071 Fatty acid degradation	tcc00071	Theobroma cacao (cacao)	tcc	Metabolism	MFP2; enoyl-CoA hydratase/3-hydroxyacyl-CoA dehydrogenase [EC:4.2.1.17 1.1.1.35 1.1.1.211]	Lipid metabolism
TCONS_00018830	K10527	00071 Fatty acid degradation	ath00071	Arabidopsis thaliana (thale cress)	ath	Metabolism	MFP2; enoyl-CoA hydratase/3-hydroxyacyl-CoA dehydrogenase [EC:4.2.1.17 1.1.1.35 1.1.1.211]	Lipid metabolism
TCONS_00018832	K10527	00592 alpha-Linolenic acid metabolism	gmx00592	Glycine max (soybean)	gmx	Metabolism	MFP2; enoyl-CoA hydratase/3-hydroxyacyl-CoA dehydrogenase [EC:4.2.1.17 1.1.1.35 1.1.1.211]	Lipid metabolism
TCONS_00018832	K10527	00592 alpha-Linolenic acid metabolism	tcc00592	Theobroma cacao (cacao)	tcc	Metabolism	MFP2; enoyl-CoA hydratase/3-hydroxyacyl-CoA dehydrogenase [EC:4.2.1.17 1.1.1.35 1.1.1.211]	Lipid metabolism
TCONS_00018832	K10527	00071 Fatty acid degradation	csv00071	Cucumis sativus (cucumber)	csv	Metabolism	MFP2; enoyl-CoA hydratase/3-hydroxyacyl-CoA dehydrogenase [EC:4.2.1.17 1.1.1.35 1.1.1.211]	Lipid metabolism
TCONS_00018832	K10527	00592 alpha-Linolenic acid metabolism	aly00592	Arabidopsis lyrata (lyrate rockcress)	aly	Metabolism	MFP2; enoyl-CoA hydratase/3-hydroxyacyl-CoA dehydrogenase [EC:4.2.1.17 1.1.1.35 1.1.1.211]	Lipid metabolism
TCONS_00018832	K10527	00071 Fatty acid degradation	sly00071	Solanum lycopersicum (tomato)	sly	Metabolism	MFP2; enoyl-CoA hydratase/3-hydroxyacyl-CoA dehydrogenase [EC:4.2.1.17 1.1.1.35 1.1.1.211]	Lipid metabolism
TCONS_00018832	K10527	00592 alpha-Linolenic acid metabolism	sly00592	Solanum lycopersicum (tomato)	sly	Metabolism	MFP2; enoyl-CoA hydratase/3-hydroxyacyl-CoA dehydrogenase [EC:4.2.1.17 1.1.1.35 1.1.1.211]	Lipid metabolism
TCONS_00018832	K10527	00592 alpha-Linolenic acid metabolism	vvi00592	Vitis vinifera (wine grape)	vvi	Metabolism	MFP2; enoyl-CoA hydratase/3-hydroxyacyl-CoA dehydrogenase [EC:4.2.1.17 1.1.1.35 1.1.1.211]	Lipid metabolism
TCONS_00018832	K10527	00592 alpha-Linolenic acid metabolism	csv00592	Cucumis sativus (cucumber)	csv	Metabolism	MFP2; enoyl-CoA hydratase/3-hydroxyacyl-CoA dehydrogenase [EC:4.2.1.17 1.1.1.35 1.1.1.211]	Lipid metabolism
TCONS_00018832	K10527	00592 alpha-Linolenic acid metabolism	osa00592	Oryza sativa japonica (Japanese rice) (RefSeq)	osa	Metabolism	MFP2; enoyl-CoA hydratase/3-hydroxyacyl-CoA dehydrogenase [EC:4.2.1.17 1.1.1.35 1.1.1.211]	Lipid metabolism
TCONS_00018832	K10527	00592 alpha-Linolenic acid metabolism	fve00592	Fragaria vesca (woodland strawberry)	fve	Metabolism	MFP2; enoyl-CoA hydratase/3-hydroxyacyl-CoA dehydrogenase [EC:4.2.1.17 1.1.1.35 1.1.1.211]	Lipid metabolism
TCONS_00018832	K10527	00071 Fatty acid degradation	osa00071	Oryza sativa japonica (Japanese rice) (RefSeq)	osa	Metabolism	MFP2; enoyl-CoA hydratase/3-hydroxyacyl-CoA dehydrogenase [EC:4.2.1.17 1.1.1.35 1.1.1.211]	Lipid metabolism
TCONS_00018832	K10527	00071 Fatty acid degradation	aly00071	Arabidopsis lyrata (lyrate rockcress)	aly	Metabolism	MFP2; enoyl-CoA hydratase/3-hydroxyacyl-CoA dehydrogenase [EC:4.2.1.17 1.1.1.35 1.1.1.211]	Lipid metabolism
TCONS_00018832	K10527	00071 Fatty acid degradation	vvi00071	Vitis vinifera (wine grape)	vvi	Metabolism	MFP2; enoyl-CoA hydratase/3-hydroxyacyl-CoA dehydrogenase [EC:4.2.1.17 1.1.1.35 1.1.1.211]	Lipid metabolism
TCONS_00018832	K10527	00071 Fatty acid degradation	gmx00071	Glycine max (soybean)	gmx	Metabolism	MFP2; enoyl-CoA hydratase/3-hydroxyacyl-CoA dehydrogenase [EC:4.2.1.17 1.1.1.35 1.1.1.211]	Lipid metabolism
TCONS_00018832	K10527	00071 Fatty acid degradation	fve00071	Fragaria vesca (woodland strawberry)	fve	Metabolism	MFP2; enoyl-CoA hydratase/3-hydroxyacyl-CoA dehydrogenase [EC:4.2.1.17 1.1.1.35 1.1.1.211]	Lipid metabolism
TCONS_00018832	K10527	00592 alpha-Linolenic acid metabolism	ath00592	Arabidopsis thaliana (thale cress)	ath	Metabolism	MFP2; enoyl-CoA hydratase/3-hydroxyacyl-CoA dehydrogenase [EC:4.2.1.17 1.1.1.35 1.1.1.211]	Lipid metabolism
TCONS_00018832	K10527	00071 Fatty acid degradation	tcc00071	Theobroma cacao (cacao)	tcc	Metabolism	MFP2; enoyl-CoA hydratase/3-hydroxyacyl-CoA dehydrogenase [EC:4.2.1.17 1.1.1.35 1.1.1.211]	Lipid metabolism
TCONS_00018832	K10527	00071 Fatty acid degradation	ath00071	Arabidopsis thaliana (thale cress)	ath	Metabolism	MFP2; enoyl-CoA hydratase/3-hydroxyacyl-CoA dehydrogenase [EC:4.2.1.17 1.1.1.35 1.1.1.211]	Lipid metabolism
TCONS_00018833	K10527	00592 alpha-Linolenic acid metabolism	gmx00592	Glycine max (soybean)	gmx	Metabolism	MFP2; enoyl-CoA hydratase/3-hydroxyacyl-CoA dehydrogenase [EC:4.2.1.17 1.1.1.35 1.1.1.211]	Lipid metabolism
TCONS_00018833	K10527	00592 alpha-Linolenic acid metabolism	tcc00592	Theobroma cacao (cacao)	tcc	Metabolism	MFP2; enoyl-CoA hydratase/3-hydroxyacyl-CoA dehydrogenase [EC:4.2.1.17 1.1.1.35 1.1.1.211]	Lipid metabolism
TCONS_00018833	K10527	00071 Fatty acid degradation	csv00071	Cucumis sativus (cucumber)	csv	Metabolism	MFP2; enoyl-CoA hydratase/3-hydroxyacyl-CoA dehydrogenase [EC:4.2.1.17 1.1.1.35 1.1.1.211]	Lipid metabolism
TCONS_00018833	K10527	00592 alpha-Linolenic acid metabolism	aly00592	Arabidopsis lyrata (lyrate rockcress)	aly	Metabolism	MFP2; enoyl-CoA hydratase/3-hydroxyacyl-CoA dehydrogenase [EC:4.2.1.17 1.1.1.35 1.1.1.211]	Lipid metabolism
TCONS_00018833	K10527	00071 Fatty acid degradation	sly00071	Solanum lycopersicum (tomato)	sly	Metabolism	MFP2; enoyl-CoA hydratase/3-hydroxyacyl-CoA dehydrogenase [EC:4.2.1.17 1.1.1.35 1.1.1.211]	Lipid metabolism
TCONS_00018833	K10527	00592 alpha-Linolenic acid metabolism	sly00592	Solanum lycopersicum (tomato)	sly	Metabolism	MFP2; enoyl-CoA hydratase/3-hydroxyacyl-CoA dehydrogenase [EC:4.2.1.17 1.1.1.35 1.1.1.211]	Lipid metabolism
TCONS_00018833	K10527	00592 alpha-Linolenic acid metabolism	vvi00592	Vitis vinifera (wine grape)	vvi	Metabolism	MFP2; enoyl-CoA hydratase/3-hydroxyacyl-CoA dehydrogenase [EC:4.2.1.17 1.1.1.35 1.1.1.211]	Lipid metabolism
TCONS_00018833	K10527	00592 alpha-Linolenic acid metabolism	csv00592	Cucumis sativus (cucumber)	csv	Metabolism	MFP2; enoyl-CoA hydratase/3-hydroxyacyl-CoA dehydrogenase [EC:4.2.1.17 1.1.1.35 1.1.1.211]	Lipid metabolism
TCONS_00018833	K10527	00592 alpha-Linolenic acid metabolism	osa00592	Oryza sativa japonica (Japanese rice) (RefSeq)	osa	Metabolism	MFP2; enoyl-CoA hydratase/3-hydroxyacyl-CoA dehydrogenase [EC:4.2.1.17 1.1.1.35 1.1.1.211]	Lipid metabolism
TCONS_00018833	K10527	00592 alpha-Linolenic acid metabolism	fve00592	Fragaria vesca (woodland strawberry)	fve	Metabolism	MFP2; enoyl-CoA hydratase/3-hydroxyacyl-CoA dehydrogenase [EC:4.2.1.17 1.1.1.35 1.1.1.211]	Lipid metabolism
TCONS_00018833	K10527	00071 Fatty acid degradation	osa00071	Oryza sativa japonica (Japanese rice) (RefSeq)	osa	Metabolism	MFP2; enoyl-CoA hydratase/3-hydroxyacyl-CoA dehydrogenase [EC:4.2.1.17 1.1.1.35 1.1.1.211]	Lipid metabolism
TCONS_00018833	K10527	00071 Fatty acid degradation	aly00071	Arabidopsis lyrata (lyrate rockcress)	aly	Metabolism	MFP2; enoyl-CoA hydratase/3-hydroxyacyl-CoA dehydrogenase [EC:4.2.1.17 1.1.1.35 1.1.1.211]	Lipid metabolism
TCONS_00018833	K10527	00071 Fatty acid degradation	vvi00071	Vitis vinifera (wine grape)	vvi	Metabolism	MFP2; enoyl-CoA hydratase/3-hydroxyacyl-CoA dehydrogenase [EC:4.2.1.17 1.1.1.35 1.1.1.211]	Lipid metabolism
TCONS_00018833	K10527	00071 Fatty acid degradation	gmx00071	Glycine max (soybean)	gmx	Metabolism	MFP2; enoyl-CoA hydratase/3-hydroxyacyl-CoA dehydrogenase [EC:4.2.1.17 1.1.1.35 1.1.1.211]	Lipid metabolism
TCONS_00018833	K10527	00071 Fatty acid degradation	fve00071	Fragaria vesca (woodland strawberry)	fve	Metabolism	MFP2; enoyl-CoA hydratase/3-hydroxyacyl-CoA dehydrogenase [EC:4.2.1.17 1.1.1.35 1.1.1.211]	Lipid metabolism
TCONS_00018833	K10527	00592 alpha-Linolenic acid metabolism	ath00592	Arabidopsis thaliana (thale cress)	ath	Metabolism	MFP2; enoyl-CoA hydratase/3-hydroxyacyl-CoA dehydrogenase [EC:4.2.1.17 1.1.1.35 1.1.1.211]	Lipid metabolism
TCONS_00018833	K10527	00071 Fatty acid degradation	tcc00071	Theobroma cacao (cacao)	tcc	Metabolism	MFP2; enoyl-CoA hydratase/3-hydroxyacyl-CoA dehydrogenase [EC:4.2.1.17 1.1.1.35 1.1.1.211]	Lipid metabolism
TCONS_00018833	K10527	00071 Fatty acid degradation	ath00071	Arabidopsis thaliana (thale cress)	ath	Metabolism	MFP2; enoyl-CoA hydratase/3-hydroxyacyl-CoA dehydrogenase [EC:4.2.1.17 1.1.1.35 1.1.1.211]	Lipid metabolism
TCONS_00018922	K00993	00565 Ether lipid metabolism	sly00565	Solanum lycopersicum (tomato)	sly	Metabolism	EPT1; ethanolaminephosphotransferase [EC:2.7.8.1]	Lipid metabolism
TCONS_00018922	K00993	00564 Glycerophospholipid metabolism	fve00564	Fragaria vesca (woodland strawberry)	fve	Metabolism	EPT1; ethanolaminephosphotransferase [EC:2.7.8.1]	Lipid metabolism
TCONS_00018922	K00993	00564 Glycerophospholipid metabolism	sly00564	Solanum lycopersicum (tomato)	sly	Metabolism	EPT1; ethanolaminephosphotransferase [EC:2.7.8.1]	Lipid metabolism
TCONS_00018922	K00993	00565 Ether lipid metabolism	tcc00565	Theobroma cacao (cacao)	tcc	Metabolism	EPT1; ethanolaminephosphotransferase [EC:2.7.8.1]	Lipid metabolism
TCONS_00018922	K00993	00564 Glycerophospholipid metabolism	gmx00564	Glycine max (soybean)	gmx	Metabolism	EPT1; ethanolaminephosphotransferase [EC:2.7.8.1]	Lipid metabolism
TCONS_00018922	K00993	00564 Glycerophospholipid metabolism	aly00564	Arabidopsis lyrata (lyrate rockcress)	aly	Metabolism	EPT1; ethanolaminephosphotransferase [EC:2.7.8.1]	Lipid metabolism
TCONS_00018922	K00993	00565 Ether lipid metabolism	ath00565	Arabidopsis thaliana (thale cress)	ath	Metabolism	EPT1; ethanolaminephosphotransferase [EC:2.7.8.1]	Lipid metabolism
[truncated: 5,160 more rows]
